# Supplementary material for: Flexible linkers in CaMKII control the balance between activating and inhibitory autophosphorylation
Source: eLife. 2020 Mar 9;9:e53670. doi: 10.7554/eLife.53670 (PMC7141811; doi:10.7554/eLife.53670)
Supplement: Source code 1. — A readme file and a test dataset is included for clarity. [file elife-53670-code1.zip]

Archive with 36 entries (33 files):
- source-code-file/
- source-code-file/.DS_Store
- __MACOSX/
- __MACOSX/source-code-file/
- __MACOSX/source-code-file/._.DS_Store
- source-code-file/CAMKII_ImageJ_Pretreatment_Duplication_v2_TwoChannel_WOBlank.m
- __MACOSX/source-code-file/._CAMKII_ImageJ_Pretreatment_Duplication_v2_TwoChannel_WOBlank.m
- source-code-file/composite.tif.zip
- __MACOSX/source-code-file/._composite.tif.zip
- source-code-file/find_coloc_plot_intensity.m
- __MACOSX/source-code-file/._find_coloc_plot_intensity.m
- source-code-file/findColocalization.m
- __MACOSX/source-code-file/._findColocalization.m
- source-code-file/getChannelData.m
- __MACOSX/source-code-file/._getChannelData.m
- source-code-file/getColocalizationCounts.m
- __MACOSX/source-code-file/._getColocalizationCounts.m
- source-code-file/getIntensities.m
- __MACOSX/source-code-file/._getIntensities.m
- source-code-file/plotIntensities.m
- __MACOSX/source-code-file/._plotIntensities.m
- source-code-file/README.docx
- __MACOSX/source-code-file/._README.docx
- source-code-file/readtext.m
- __MACOSX/source-code-file/._readtext.m
- source-code-file/Spots in tracks statistics488.csv
- __MACOSX/source-code-file/._Spots in tracks statistics488.csv
- source-code-file/Spots in tracks statistics560.csv
- __MACOSX/source-code-file/._Spots in tracks statistics560.csv
- source-code-file/Track statistics488.csv
- __MACOSX/source-code-file/._Track statistics488.csv
- source-code-file/Track statistics560.csv
- __MACOSX/source-code-file/._Track statistics560.csv
- source-code-file/~$README.docx
- __MACOSX/source-code-file/._~$README.docx
- __MACOSX/._source-code-file
