# Supplementary material for: Flexible linkers in CaMKII control the balance between activating and inhibitory autophosphorylation
Source: eLife. 2020 Mar 9;9:e53670. doi: 10.7554/eLife.53670 (PMC7141811; doi:10.7554/eLife.53670)
Supplement: Source code 1. — A readme file and a test dataset is included for clarity. [file elife-53670-code1.zip › source-code-file/Spots in tracks statistics488.csv]

Label	ID	TRACK_ID	QUALITY	POSITION_X	POSITION_Y	POSITION_Z	POSITION_T	FRAME	RADIUS	VISIBILITY	MANUAL_COLOR	MEAN_INTENSITY	MEDIAN_INTENSITY	MIN_INTENSITY	MAX_INTENSITY	TOTAL_INTENSITY	STANDARD_DEVIATION	ESTIMATED_DIAMETER	CONTRAST	SNR
ID507911	507911	0	216.976	120.421	362.236	0	0	0	3	1	-10921639	3154.162	2498	1612	7035	116704	1460.983	8.367	0.162	0.603
ID506197	506197	0	216.976	120.421	362.236	0	1	1	3	1	-10921639	3154.162	2498	1612	7035	116704	1460.983	8.367	0.162	0.603
ID507910	507910	1	206.477	58.506	362.098	0	0	0	3	1	-10921639	2177.162	1625	1174	5293	80555	1127.105	2.566	0.279	0.843
ID506196	506196	1	206.477	58.506	362.098	0	1	1	3	1	-10921639	2177.162	1625	1174	5293	80555	1127.105	2.566	0.279	0.843
ID507909	507909	2	187.762	410.957	360.627	0	0	0	3	1	-10921639	2044.486	1662	1079	4857	75646	1008.743	2.547	0.206	0.692
ID506195	506195	2	187.762	410.957	360.627	0	1	1	3	1	-10921639	2044.486	1662	1079	4857	75646	1008.743	2.547	0.206	0.692
ID507908	507908	3	192.464	290.358	359.665	0	0	0	3	1	-10921639	2166.865	1725	967	5236	80174	1192.011	2.593	0.280	0.795
ID506194	506194	3	192.464	290.358	359.665	0	1	1	3	1	-10921639	2166.865	1725	967	5236	80174	1192.011	2.593	0.280	0.795
ID507907	507907	4	198.990	98.086	360.201	0	0	0	3	1	-10921639	3056.378	2508	1654	7313	113086	1363.291	10.607	0.058	0.244
ID506193	506193	4	198.990	98.086	360.201	0	1	1	3	1	-10921639	3056.378	2508	1654	7313	113086	1363.291	10.607	0.058	0.244
ID507906	507906	5	136.431	0.000	360.000	0	0	0	3	1	-10921639	1855.000	1524	846	4540	68635	924.953	2.660	0.326	0.985
ID506192	506192	5	136.431	0.000	360.000	0	1	1	3	1	-10921639	1855.000	1524	846	4540	68635	924.953	2.660	0.326	0.985
ID507905	507905	6	238.588	377.873	358.790	0	0	0	3	1	-10921639	2174.162	1695	1085	6189	80444	1215.014	2.579	0.312	0.852
ID506191	506191	6	238.588	377.873	358.790	0	1	1	3	1	-10921639	2174.162	1695	1085	6189	80444	1215.014	2.579	0.312	0.852
ID507904	507904	7	160.682	215.280	358.752	0	0	0	3	1	-10921639	1935.595	1566	1033	4541	71617	907.930	2.574	0.239	0.822
ID506190	506190	7	160.682	215.280	358.752	0	1	1	3	1	-10921639	1935.595	1566	1033	4541	71617	907.930	2.574	0.239	0.822
ID507919	507919	8	237.366	419.547	365.146	0	0	0	3	1	-10921639	2176.081	1648	754	5914	80515	1291.151	2.540	0.304	0.787
ID506205	506205	8	237.366	419.547	365.146	0	1	1	3	1	-10921639	2176.081	1648	754	5914	80515	1291.151	2.540	0.304	0.787
ID507918	507918	9	236.870	31.190	364.687	0	0	0	3	1	-10921639	2874.162	2343	1275	6477	106344	1344.527	10.208	0.196	0.700
ID506204	506204	9	236.870	31.190	364.687	0	1	1	3	1	-10921639	2874.162	2343	1275	6477	106344	1344.527	10.208	0.196	0.700
ID507917	507917	10	292.446	34.598	363.775	0	0	0	3	1	-10921639	2777.757	2236	1279	7374	102777	1582.167	2.542	0.247	0.695
ID506203	506203	10	292.446	34.598	363.775	0	1	1	3	1	-10921639	2777.757	2236	1279	7374	102777	1582.167	2.542	0.247	0.695
ID507916	507916	11	224.965	18.292	362.850	0	0	0	3	1	-10921639	2156.514	1619	1082	5029	79791	1047.531	2.594	0.271	0.877
ID506202	506202	11	224.965	18.292	362.850	0	1	1	3	1	-10921639	2156.514	1619	1082	5029	79791	1047.531	2.594	0.271	0.877
ID507915	507915	12	228.339	501.493	361.583	0	0	0	3	1	-10921639	2122.622	1556	808	6395	78537	1393.665	2.574	0.323	0.744
ID506201	506201	12	228.339	501.493	361.583	0	1	1	3	1	-10921639	2122.622	1556	808	6395	78537	1393.665	2.574	0.323	0.744
ID507914	507914	13	113.724	403.923	361.860	0	0	0	3	1	-10921639	1702.081	1535	936	3226	62977	574.053	2.542	0.148	0.764
ID506200	506200	13	113.724	403.923	361.860	0	1	1	3	1	-10921639	1702.081	1535	936	3226	62977	574.053	2.542	0.148	0.764
ID507913	507913	14	264.768	253.046	361.787	0	0	0	3	1	-10921639	2751.595	2212	1489	7347	101809	1418.036	2.555	0.262	0.805
ID506199	506199	14	264.768	253.046	361.787	0	1	1	3	1	-10921639	2751.595	2212	1489	7347	101809	1418.036	2.555	0.262	0.805
ID507912	507912	15	470.021	145.881	361.715	0	0	0	3	1	-10921639	3226.811	2285	1103	8767	119392	2292.474	2.587	0.421	0.834
ID506198	506198	15	470.021	145.881	361.715	0	1	1	3	1	-10921639	3226.811	2285	1103	8767	119392	2292.474	2.587	0.421	0.834
ID507927	507927	16	319.450	262.980	368.336	0	0	0	3	1	-10921639	3112.081	2421	1446	8958	115147	1844.869	2.546	0.271	0.719
ID506213	506213	16	319.450	262.980	368.336	0	1	1	3	1	-10921639	3112.081	2421	1446	8958	115147	1844.869	2.546	0.271	0.719
ID507926	507926	17	326.947	218.541	367.740	0	0	0	3	1	-10921639	2895.865	1924	1316	8521	107147	2031.602	2.552	0.367	0.765
ID506212	506212	17	326.947	218.541	367.740	0	1	1	3	1	-10921639	2895.865	1924	1316	8521	107147	2031.602	2.552	0.367	0.765
ID507925	507925	18	413.623	111.726	368.098	0	0	0	3	1	-10921639	3599.703	2588	1665	11091	133189	2367.388	2.536	0.359	0.804
ID506211	506211	18	413.623	111.726	368.098	0	1	1	3	1	-10921639	3599.703	2588	1665	11091	133189	2367.388	2.536	0.359	0.804
ID507924	507924	19	424.087	450.105	366.953	0	0	0	3	1	-10921639	4217.270	3852	1754	8936	156039	1806.877	10.363	0.292	1.056
ID506210	506210	19	424.087	450.105	366.953	0	1	1	3	1	-10921639	4217.270	3852	1754	8936	156039	1806.877	10.363	0.292	1.056
ID507923	507923	20	24.844	0.000	367.000	0	0	0	3	1	-10921639	1319.622	1217	799	3144	48826	417.539	2.566	0.120	0.679
ID506209	506209	20	24.844	0.000	367.000	0	1	1	3	1	-10921639	1319.622	1217	799	3144	48826	417.539	2.566	0.120	0.679
ID507922	507922	21	198.622	365.997	366.121	0	0	0	3	1	-10921639	2014.811	1598	1002	5447	74548	1039.199	2.601	0.259	0.799
ID506208	506208	21	198.622	365.997	366.121	0	1	1	3	1	-10921639	2014.811	1598	1002	5447	74548	1039.199	2.601	0.259	0.799
ID507921	507921	22	374.150	246.977	366.374	0	0	0	3	1	-10921639	3315.946	2362	1304	9293	122690	2113.526	2.574	0.325	0.770
ID506207	506207	22	374.150	246.977	366.374	0	1	1	3	1	-10921639	3315.946	2362	1304	9293	122690	2113.526	2.574	0.325	0.770
ID507920	507920	23	220.128	119.667	365.698	0	0	0	3	1	-10921639	2951.378	2502	1634	6743	109201	1311.415	10.224	0.163	0.632
ID506206	506206	23	220.128	119.667	365.698	0	1	1	3	1	-10921639	2951.378	2502	1634	6743	109201	1311.415	10.224	0.163	0.632
ID507935	507935	24	283.257	388.188	371.422	0	0	0	3	1	-10921639	2840.027	2256	1088	6981	105081	1597.258	8.412	0.259	0.732
ID506221	506221	24	283.257	388.188	371.422	0	1	1	3	1	-10921639	2840.027	2256	1088	6981	105081	1597.258	8.412	0.259	0.732
ID507934	507934	25	220.364	315.553	371.120	0	0	0	3	1	-10921639	2037.486	1476	929	5255	75387	1203.600	2.591	0.306	0.793
ID506220	506220	25	220.364	315.553	371.120	0	1	1	3	1	-10921639	2037.486	1476	929	5255	75387	1203.600	2.591	0.306	0.793
ID507933	507933	26	265.327	257.456	371.223	0	0	0	3	1	-10921639	2950.189	2288	1405	7533	109157	1577.488	2.561	0.201	0.625
ID506219	506219	26	265.327	257.456	371.223	0	1	1	3	1	-10921639	2950.189	2288	1405	7533	109157	1577.488	2.561	0.201	0.625
ID507932	507932	27	219.661	348.851	370.450	0	0	0	3	1	-10921639	2030.568	1579	905	5215	75131	1084.247	2.537	0.305	0.875
ID506218	506218	27	219.661	348.851	370.450	0	1	1	3	1	-10921639	2030.568	1579	905	5215	75131	1084.247	2.537	0.305	0.875
ID507931	507931	28	149.700	458.840	368.875	0	0	0	3	1	-10921639	1950.946	1678	935	4635	72185	949.225	2.561	0.189	0.654
ID506217	506217	28	149.700	458.840	368.875	0	1	1	3	1	-10921639	1950.946	1678	935	4635	72185	949.225	2.561	0.189	0.654
ID507930	507930	29	235.742	73.777	368.987	0	0	0	3	1	-10921639	2600.000	2081	1180	6736	96200	1403.152	2.551	0.197	0.609
ID506216	506216	29	235.742	73.777	368.987	0	1	1	3	1	-10921639	2600.000	2081	1180	6736	96200	1403.152	2.551	0.197	0.609
ID507929	507929	30	168.745	26.395	369.222	0	0	0	3	1	-10921639	2219.676	1747	818	5465	82128	1109.957	11.400	0.163	0.560
ID506215	506215	30	168.745	26.395	369.222	0	1	1	3	1	-10921639	2219.676	1747	818	5465	82128	1109.957	11.400	0.163	0.560
ID507928	507928	31	169.836	410.794	368.309	0	0	0	3	1	-10921639	2002.459	1678	1103	4797	74091	922.459	2.553	0.223	0.790
ID506214	506214	31	169.836	410.794	368.309	0	1	1	3	1	-10921639	2002.459	1678	1103	4797	74091	922.459	2.553	0.223	0.790
ID507943	507943	32	85.724	418.722	374.482	0	0	0	3	1	-10921639	1367.757	1208	806	2743	50607	507.792	2.563	0.122	0.586
ID506229	506229	32	85.724	418.722	374.482	0	1	1	3	1	-10921639	1367.757	1208	806	2743	50607	507.792	2.563	0.122	0.586
ID507942	507942	33	65.776	212.644	373.681	0	0	0	3	1	-10921639	1910.784	1779	1189	3367	70699	509.493	10.242	0.077	0.534
ID506228	506228	33	65.776	212.644	373.681	0	1	1	3	1	-10921639	1910.784	1779	1189	3367	70699	509.493	10.242	0.077	0.534
ID507941	507941	34	199.127	121.365	374.204	0	0	0	3	1	-10921639	2325.486	1787	1211	5553	86043	1142.075	2.616	0.225	0.749
ID506227	506227	34	199.127	121.365	374.204	0	1	1	3	1	-10921639	2325.486	1787	1211	5553	86043	1142.075	2.616	0.225	0.749
ID507940	507940	35	224.672	63.655	373.651	0	0	0	3	1	-10921639	2381.378	1824	1067	6176	88111	1339.983	2.557	0.283	0.783
ID506226	506226	35	224.672	63.655	373.651	0	1	1	3	1	-10921639	2381.378	1824	1067	6176	88111	1339.983	2.557	0.283	0.783
ID507939	507939	36	173.794	169.368	372.649	0	0	0	3	1	-10921639	1968.946	1558	894	5228	72851	1128.576	2.578	0.273	0.749
ID506225	506225	36	173.794	169.368	372.649	0	1	1	3	1	-10921639	1968.946	1558	894	5228	72851	1128.576	2.578	0.273	0.749
ID507938	507938	37	204.358	488.609	372.253	0	0	0	3	1	-10921639	1999.676	1451	946	5487	73988	1203.635	2.558	0.318	0.802
ID506224	506224	37	204.358	488.609	372.253	0	1	1	3	1	-10921639	1999.676	1451	946	5487	73988	1203.635	2.558	0.318	0.802
ID507937	507937	38	308.274	449.165	371.584	0	0	0	3	1	-10921639	3141.000	2247	1141	7924	116217	1880.038	2.532	0.179	0.506
ID506223	506223	38	308.274	449.165	371.584	0	1	1	3	1	-10921639	3141.000	2247	1141	7924	116217	1880.038	2.532	0.179	0.506
ID507936	507936	39	286.611	79.477	371.689	0	0	0	3	1	-10921639	2831.378	2006	1318	7245	104761	1693.515	2.550	0.257	0.683
ID506222	506222	39	286.611	79.477	371.689	0	1	1	3	1	-10921639	2831.378	2006	1318	7245	104761	1693.515	2.550	0.257	0.683
ID507951	507951	40	209.312	289.348	377.501	0	0	0	3	1	-10921639	2014.162	1438	989	5036	74524	1158.039	2.564	0.291	0.784
ID506237	506237	40	209.312	289.348	377.501	0	1	1	3	1	-10921639	2014.162	1438	989	5036	74524	1158.039	2.564	0.291	0.784
ID507950	507950	41	241.785	192.635	378.078	0	0	0	3	1	-10921639	2546.351	1969	1233	6103	94215	1349.816	2.570	0.252	0.760
ID506236	506236	41	241.785	192.635	378.078	0	1	1	3	1	-10921639	2546.351	1969	1233	6103	94215	1349.816	2.570	0.252	0.760
ID507949	507949	42	571.292	150.734	376.285	0	0	0	3	1	-10921639	4234.081	3514	1449	9478	156661	2241.683	4.701	0.453	1.178
ID506235	506235	42	571.292	150.734	376.285	0	1	1	3	1	-10921639	4234.081	3514	1449	9478	156661	2241.683	4.701	0.453	1.178
ID507948	507948	43	229.390	505.635	375.143	0	0	0	3	1	-10921639	2498.189	2196	1053	4949	92433	1067.944	4.707	0.336	1.176
ID506234	506234	43	229.390	505.635	375.143	0	1	1	3	1	-10921639	2498.189	2196	1053	4949	92433	1067.944	4.707	0.336	1.176
ID507947	507947	44	217.197	473.657	375.251	0	0	0	3	1	-10921639	2247.243	1868	1047	5085	83148	1094.030	2.606	0.309	0.970
ID506233	506233	44	217.197	473.657	375.251	0	1	1	3	1	-10921639	2247.243	1868	1047	5085	83148	1094.030	2.606	0.309	0.970
ID507946	507946	45	291.699	387.855	374.588	0	0	0	3	1	-10921639	2865.135	2214	1267	7801	106010	1618.936	10.243	0.264	0.738
ID506232	506232	45	291.699	387.855	374.588	0	1	1	3	1	-10921639	2865.135	2214	1267	7801	106010	1618.936	10.243	0.264	0.738
ID507945	507945	46	190.662	305.365	374.890	0	0	0	3	1	-10921639	1928.649	1386	975	5373	71360	1118.020	2.561	0.278	0.751
ID506231	506231	46	190.662	305.365	374.890	0	1	1	3	1	-10921639	1928.649	1386	975	5373	71360	1118.020	2.561	0.278	0.751
ID507944	507944	47	386.643	248.859	374.934	0	0	0	3	1	-10921639	3313.000	2204	1467	10943	122581	2329.921	2.546	0.335	0.713
ID506230	506230	47	386.643	248.859	374.934	0	1	1	3	1	-10921639	3313.000	2204	1467	10943	122581	2329.921	2.546	0.335	0.713
ID507959	507959	48	521.482	235.783	381.124	0	0	0	3	1	-10921639	5534.730	4602	2001	15586	204785	3389.609	10.632	0.148	0.420
ID506245	506245	48	521.482	235.783	381.124	0	1	1	3	1	-10921639	5534.730	4602	2001	15586	204785	3389.609	10.632	0.148	0.420
ID507958	507958	49	229.339	85.545	380.881	0	0	0	3	1	-10921639	2268.459	1809	1223	6258	83933	1224.982	2.552	0.279	0.807
ID506244	506244	49	229.339	85.545	380.881	0	1	1	3	1	-10921639	2268.459	1809	1223	6258	83933	1224.982	2.552	0.279	0.807
ID507957	507957	50	27.010	401.988	379.787	0	0	0	3	1	-10921639	1058.108	1038	746	1498	39150	200.627	7.722	0.043	0.430
ID506243	506243	50	27.010	401.988	379.787	0	1	1	3	1	-10921639	1058.108	1038	746	1498	39150	200.627	7.722	0.043	0.430
ID507956	507956	51	192.282	359.911	379.368	0	0	0	3	1	-10921639	1922.595	1586	1016	4551	71136	966.674	2.558	0.274	0.856
ID506242	506242	51	192.282	359.911	379.368	0	1	1	3	1	-10921639	1922.595	1586	1016	4551	71136	966.674	2.558	0.274	0.856
ID507955	507955	52	186.889	269.225	378.964	0	0	0	3	1	-10921639	1991.919	1585	1066	4898	73701	951.134	2.587	0.240	0.810
ID506241	506241	52	186.889	269.225	378.964	0	1	1	3	1	-10921639	1991.919	1585	1066	4898	73701	951.134	2.587	0.240	0.810
ID507954	507954	53	163.518	213.339	378.586	0	0	0	3	1	-10921639	2204.703	1861	1186	5517	81574	1027.762	2.562	0.216	0.763
ID506240	506240	53	163.518	213.339	378.586	0	1	1	3	1	-10921639	2204.703	1861	1186	5517	81574	1027.762	2.562	0.216	0.763
ID507953	507953	54	206.151	130.096	378.906	0	0	0	3	1	-10921639	2178.216	1822	1224	5119	80594	1039.742	2.540	0.269	0.889
ID506239	506239	54	206.151	130.096	378.906	0	1	1	3	1	-10921639	2178.216	1822	1224	5119	80594	1039.742	2.540	0.269	0.889
ID507952	507952	55	141.847	12.475	378.973	0	0	0	3	1	-10921639	2258.703	1866	1143	4877	83572	1038.185	2.548	0.139	0.532
ID506238	506238	55	141.847	12.475	378.973	0	1	1	3	1	-10921639	2258.703	1866	1143	4877	83572	1038.185	2.548	0.139	0.532
ID507967	507967	56	198.277	158.121	385.239	0	0	0	3	1	-10921639	2129.486	1760	1086	4983	78791	1063.538	2.551	0.251	0.804
ID506253	506253	56	198.277	158.121	385.239	0	1	1	3	1	-10921639	2129.486	1760	1086	4983	78791	1063.538	2.551	0.251	0.804
ID507966	507966	57	186.936	73.190	384.537	0	0	0	3	1	-10921639	2174.297	1668	1215	4959	80449	1057.761	2.578	0.245	0.809
ID506252	506252	57	186.936	73.190	384.537	0	1	1	3	1	-10921639	2174.297	1668	1215	4959	80449	1057.761	2.578	0.245	0.809
ID507965	507965	58	217.842	50.481	384.781	0	0	0	3	1	-10921639	2325.730	1767	886	5408	86052	1228.730	2.554	0.226	0.698
ID506251	506251	58	217.842	50.481	384.781	0	1	1	3	1	-10921639	2325.730	1767	886	5408	86052	1228.730	2.554	0.226	0.698
ID507964	507964	59	198.299	56.398	382.514	0	0	0	3	1	-10921639	2348.568	1776	1062	5822	86897	1208.884	2.590	0.200	0.649
ID506250	506250	59	198.299	56.398	382.514	0	1	1	3	1	-10921639	2348.568	1776	1062	5822	86897	1208.884	2.590	0.200	0.649
ID507963	507963	60	381.344	26.785	382.629	0	0	0	3	1	-10921639	4107.622	3776	1799	9170	151982	2182.270	8.383	0.290	0.847
ID506249	506249	60	381.344	26.785	382.629	0	1	1	3	1	-10921639	4107.622	3776	1799	9170	151982	2182.270	8.383	0.290	0.847
ID507962	507962	61	315.003	21.229	382.873	0	0	0	3	1	-10921639	4318.297	3754	1603	8808	159777	1972.656	4.658	0.235	0.833
ID506248	506248	61	315.003	21.229	382.873	0	1	1	3	1	-10921639	4318.297	3754	1603	8808	159777	1972.656	4.658	0.235	0.833
ID507961	507961	62	187.113	4.516	383.390	0	0	0	3	1	-10921639	2626.703	2519	1230	4298	97188	885.947	4.702	0.256	1.209
ID506247	506247	62	187.113	4.516	383.390	0	1	1	3	1	-10921639	2626.703	2519	1230	4298	97188	885.947	4.702	0.256	1.209
ID507960	507960	63	240.694	39.233	382.313	0	0	0	3	1	-10921639	2401.649	1736	1006	5934	88861	1340.122	2.520	0.258	0.735
ID506246	506246	63	240.694	39.233	382.313	0	1	1	3	1	-10921639	2401.649	1736	1006	5934	88861	1340.122	2.520	0.258	0.735
ID507975	507975	64	136.084	470.523	386.882	0	0	0	3	1	-10921639	1724.568	1375	855	4351	63809	890.593	2.525	0.234	0.734
ID506261	506261	64	136.084	470.523	386.882	0	1	1	3	1	-10921639	1724.568	1375	855	4351	63809	890.593	2.525	0.234	0.734
ID507974	507974	65	240.285	321.179	387.280	0	0	0	3	1	-10921639	2197.676	1695	859	6443	81314	1387.720	2.534	0.327	0.780
ID506260	506260	65	240.285	321.179	387.280	0	1	1	3	1	-10921639	2197.676	1695	859	6443	81314	1387.720	2.534	0.327	0.780
ID507973	507973	66	120.965	18.520	387.298	0	0	0	3	1	-10921639	2877.216	2537	1686	5761	106457	1000.556	10.274	0.029	0.163
ID506259	506259	66	120.965	18.520	387.298	0	1	1	3	1	-10921639	2877.216	2537	1686	5761	106457	1000.556	10.274	0.029	0.163
ID507972	507972	67	92.278	365.259	386.340	0	0	0	3	1	-10921639	1447.135	1187	769	3543	53544	644.279	2.628	0.155	0.604
ID506258	506258	67	92.278	365.259	386.340	0	1	1	3	1	-10921639	1447.135	1187	769	3543	53544	644.279	2.628	0.155	0.604
ID507971	507971	68	216.211	334.479	385.729	0	0	0	3	1	-10921639	2140.270	1643	834	5555	79190	1226.628	2.555	0.303	0.812
ID506257	506257	68	216.211	334.479	385.729	0	1	1	3	1	-10921639	2140.270	1643	834	5555	79190	1226.628	2.555	0.303	0.812
ID507970	507970	69	890.666	234.352	385.571	0	0	0	3	1	-10921639	7503.081	5887	2466	16143	277614	4289.342	2.592	0.287	0.779
ID506256	506256	69	890.666	234.352	385.571	0	1	1	3	1	-10921639	7503.081	5887	2466	16143	277614	4289.342	2.592	0.287	0.779
ID507969	507969	70	183.047	12.376	386.007	0	0	0	3	1	-10921639	2645.757	2117	1514	6261	97893	1232.082	2.516	0.135	0.512
ID506255	506255	70	183.047	12.376	386.007	0	1	1	3	1	-10921639	2645.757	2117	1514	6261	97893	1232.082	2.516	0.135	0.512
ID507968	507968	71	1089.920	187.210	385.166	0	0	0	3	1	-10921639	7410.541	6150	2569	16143	274190	4212.755	2.612	0.446	1.086
ID506254	506254	71	1089.920	187.210	385.166	0	1	1	3	1	-10921639	7410.541	6150	2569	16143	274190	4212.755	2.612	0.446	1.086
ID507983	507983	72	164.797	341.050	393.080	0	0	0	3	1	-10921639	1961.568	1534	1065	4609	72578	976.253	2.572	0.202	0.675
ID506269	506269	72	164.797	341.050	393.080	0	1	1	3	1	-10921639	1961.568	1534	1065	4609	72578	976.253	2.572	0.202	0.675
ID507982	507982	73	285.789	288.829	392.801	0	0	0	3	1	-10921639	3100.243	2676	1534	8067	114709	1617.281	2.569	0.257	0.784
ID506268	506268	73	285.789	288.829	392.801	0	1	1	3	1	-10921639	3100.243	2676	1534	8067	114709	1617.281	2.569	0.257	0.784
ID507981	507981	74	365.514	38.698	393.493	0	0	0	3	1	-10921639	3340.541	2434	1177	9253	123600	2232.968	2.581	0.260	0.618
ID506267	506267	74	365.514	38.698	393.493	0	1	1	3	1	-10921639	3340.541	2434	1177	9253	123600	2232.968	2.581	0.260	0.618
ID507980	507980	75	252.596	462.871	392.161	0	0	0	3	1	-10921639	2345.135	1773	1059	7308	86770	1522.519	2.536	0.301	0.712
ID506266	506266	75	252.596	462.871	392.161	0	1	1	3	1	-10921639	2345.135	1773	1059	7308	86770	1522.519	2.536	0.301	0.712
ID507979	507979	76	144.835	77.944	390.609	0	0	0	3	1	-10921639	1769.568	1444	1000	3578	65474	683.844	2.562	0.195	0.845
ID506265	506265	76	144.835	77.944	390.609	0	1	1	3	1	-10921639	1769.568	1444	1000	3578	65474	683.844	2.562	0.195	0.845
ID507978	507978	77	281.778	405.236	390.192	0	0	0	3	1	-10921639	2242.270	1559	978	7352	82964	1487.646	2.565	0.360	0.799
ID506264	506264	77	281.778	405.236	390.192	0	1	1	3	1	-10921639	2242.270	1559	978	7352	82964	1487.646	2.565	0.360	0.799
ID507977	507977	78	92.838	230.669	390.509	0	0	0	3	1	-10921639	2872.514	2395	1399	6335	106283	1381.986	11.400	0.047	0.186
ID506263	506263	78	92.838	230.669	390.509	0	1	1	3	1	-10921639	2872.514	2395	1399	6335	106283	1381.986	11.400	0.047	0.186
ID507976	507976	79	377.353	144.353	387.643	0	0	0	3	1	-10921639	3138.378	2213	1347	8945	116120	2070.779	2.547	0.371	0.820
ID506262	506262	79	377.353	144.353	387.643	0	1	1	3	1	-10921639	3138.378	2213	1347	8945	116120	2070.779	2.547	0.371	0.820
ID507991	507991	80	443.676	349.678	395.024	0	0	0	3	1	-10921639	3137.351	2020	1118	10628	116082	2386.624	2.558	0.430	0.790
ID506277	506277	80	443.676	349.678	395.024	0	1	1	3	1	-10921639	3137.351	2020	1118	10628	116082	2386.624	2.558	0.430	0.790
ID507990	507990	81	167.103	283.149	395.299	0	0	0	3	1	-10921639	2359.919	1966	1284	4792	87317	978.353	2.540	0.108	0.472
ID506276	506276	81	167.103	283.149	395.299	0	1	1	3	1	-10921639	2359.919	1966	1284	4792	87317	978.353	2.540	0.108	0.472
ID507989	507989	82	193.143	198.376	395.048	0	0	0	3	1	-10921639	2096.108	1633	1147	5368	77556	1036.547	2.540	0.255	0.822
ID506275	506275	82	193.143	198.376	395.048	0	1	1	3	1	-10921639	2096.108	1633	1147	5368	77556	1036.547	2.540	0.255	0.822
ID507988	507988	83	292.024	150.761	394.976	0	0	0	3	1	-10921639	2553.324	1913	1111	7518	94473	1592.889	2.554	0.334	0.803
ID506274	506274	83	292.024	150.761	394.976	0	1	1	3	1	-10921639	2553.324	1913	1111	7518	94473	1592.889	2.554	0.334	0.803
ID507987	507987	84	287.415	33.824	395.111	0	0	0	3	1	-10921639	3297.189	2653	1609	8063	121996	1596.467	2.552	0.153	0.547
ID506273	506273	84	287.415	33.824	395.111	0	1	1	3	1	-10921639	3297.189	2653	1609	8063	121996	1596.467	2.552	0.153	0.547
ID507986	507986	85	184.579	27.450	394.666	0	0	0	3	1	-10921639	2595.486	2147	1514	6481	96033	1198.993	2.522	0.183	0.669
ID506272	506272	85	184.579	27.450	394.666	0	1	1	3	1	-10921639	2595.486	2147	1514	6481	96033	1198.993	2.522	0.183	0.669
ID507985	507985	86	99.317	366.954	394.304	0	0	0	3	1	-10921639	1531.216	1263	878	3542	56655	696.024	2.577	0.192	0.709
ID506271	506271	86	99.317	366.954	394.304	0	1	1	3	1	-10921639	1531.216	1263	878	3542	56655	696.024	2.577	0.192	0.709
ID507984	507984	87	315.850	131.884	393.932	0	0	0	3	1	-10921639	2763.054	1969	1191	8727	102233	1868.014	2.520	0.325	0.726
ID506270	506270	87	315.850	131.884	393.932	0	1	1	3	1	-10921639	2763.054	1969	1191	8727	102233	1868.014	2.520	0.325	0.726
ID507999	507999	88	234.733	336.805	399.173	0	0	0	3	1	-10921639	2209.189	1531	896	6166	81740	1450.266	2.536	0.290	0.684
ID506285	506285	88	234.733	336.805	399.173	0	1	1	3	1	-10921639	2209.189	1531	896	6166	81740	1450.266	2.536	0.290	0.684
ID507998	507998	89	294.251	319.102	399.389	0	0	0	3	1	-10921639	2337.189	1672	876	6608	86476	1519.569	2.591	0.346	0.790
ID506284	506284	89	294.251	319.102	399.389	0	1	1	3	1	-10921639	2337.189	1672	876	6608	86476	1519.569	2.591	0.346	0.790
ID507997	507997	90	410.954	467.849	397.592	0	0	0	3	1	-10921639	3104.135	2086	997	9702	114853	2318.743	2.564	0.412	0.782
ID506283	506283	90	410.954	467.849	397.592	0	1	1	3	1	-10921639	3104.135	2086	997	9702	114853	2318.743	2.564	0.412	0.782
ID507996	507996	91	472.876	275.378	398.130	0	0	0	3	1	-10921639	3581.838	2663	1384	9480	132528	2119.042	2.580	0.382	0.935
ID506282	506282	91	472.876	275.378	398.130	0	1	1	3	1	-10921639	3581.838	2663	1384	9480	132528	2119.042	2.580	0.382	0.935
ID507995	507995	92	246.607	447.482	396.794	0	0	0	3	1	-10921639	2018.270	1435	887	5074	74676	1140.623	2.553	0.316	0.849
ID506281	506281	92	246.607	447.482	396.794	0	1	1	3	1	-10921639	2018.270	1435	887	5074	74676	1140.623	2.553	0.316	0.849
ID507994	507994	93	699.783	102.999	396.523	0	0	0	3	1	-10921639	4467.405	3891	1208	10087	165294	2681.483	4.692	0.495	1.104
ID506280	506280	93	699.783	102.999	396.523	0	1	1	3	1	-10921639	4467.405	3891	1208	10087	165294	2681.483	4.692	0.495	1.104
ID507993	507993	94	231.528	503.666	395.924	0	0	0	3	1	-10921639	2055.541	1555	979	5728	76055	1261.107	2.544	0.349	0.844
ID506279	506279	94	231.528	503.666	395.924	0	1	1	3	1	-10921639	2055.541	1555	979	5728	76055	1261.107	2.544	0.349	0.844
ID507992	507992	95	231.701	431.861	396.404	0	0	0	3	1	-10921639	1969.649	1500	814	5210	72877	1111.466	2.552	0.328	0.876
ID506278	506278	95	231.701	431.861	396.404	0	1	1	3	1	-10921639	1969.649	1500	814	5210	72877	1111.466	2.552	0.328	0.876
ID508007	508007	96	340.809	398.783	405.089	0	0	0	3	1	-10921639	2736.270	2135	956	7961	101242	1766.603	2.568	0.315	0.742
ID506293	506293	96	340.809	398.783	405.089	0	1	1	3	1	-10921639	2736.270	2135	956	7961	101242	1766.603	2.568	0.315	0.742
ID508006	508006	97	178.662	183.725	403.987	0	0	0	3	1	-10921639	2037.432	1561	955	5283	75385	1087.819	2.546	0.160	0.518
ID506292	506292	97	178.662	183.725	403.987	0	1	1	3	1	-10921639	2037.432	1561	955	5283	75385	1087.819	2.546	0.160	0.518
ID508005	508005	98	202.806	178.294	403.090	0	0	0	3	1	-10921639	2251.324	1751	1002	5856	83299	1221.621	2.573	0.223	0.672
ID506291	506291	98	202.806	178.294	403.090	0	1	1	3	1	-10921639	2251.324	1751	1002	5856	83299	1221.621	2.573	0.223	0.672
ID508004	508004	99	146.348	75.076	402.282	0	0	0	3	1	-10921639	1719.757	1406	1022	4078	63631	764.875	2.548	0.193	0.728
ID506290	506290	99	146.348	75.076	402.282	0	1	1	3	1	-10921639	1719.757	1406	1022	4078	63631	764.875	2.548	0.193	0.728
ID508003	508003	100	226.723	14.666	402.141	0	0	0	3	1	-10921639	2531.108	2050	1213	5363	93651	1169.406	2.557	0.275	0.934
ID506289	506289	100	226.723	14.666	402.141	0	1	1	3	1	-10921639	2531.108	2050	1213	5363	93651	1169.406	2.557	0.275	0.934
ID508002	508002	101	477.028	300.685	400.907	0	0	0	3	1	-10921639	3298.757	2264	1057	10167	122054	2366.291	2.600	0.426	0.833
ID506288	506288	101	477.028	300.685	400.907	0	1	1	3	1	-10921639	3298.757	2264	1057	10167	122054	2366.291	2.600	0.426	0.833
ID508001	508001	102	305.894	136.619	400.026	0	0	0	3	1	-10921639	2774.432	1923	1271	7819	102654	1673.339	2.551	0.313	0.791
ID506287	506287	102	305.894	136.619	400.026	0	1	1	3	1	-10921639	2774.432	1923	1271	7819	102654	1673.339	2.551	0.313	0.791
ID508000	508000	103	189.845	381.742	398.969	0	0	0	3	1	-10921639	1854.135	1439	941	4611	68603	984.819	2.561	0.299	0.866
ID506286	506286	103	189.845	381.742	398.969	0	1	1	3	1	-10921639	1854.135	1439	941	4611	68603	984.819	2.561	0.299	0.866
ID508015	508015	104	352.562	483.600	407.075	0	0	0	3	1	-10921639	2548.432	1603	735	7829	94292	1864.230	2.591	0.404	0.786
ID506301	506301	104	352.562	483.600	407.075	0	1	1	3	1	-10921639	2548.432	1603	735	7829	94292	1864.230	2.591	0.404	0.786
ID508014	508014	105	205.265	404.214	407.433	0	0	0	3	1	-10921639	2336.459	1811	1114	5769	86449	1212.524	10.741	0.182	0.594
ID506300	506300	105	205.265	404.214	407.433	0	1	1	3	1	-10921639	2336.459	1811	1114	5769	86449	1212.524	10.741	0.182	0.594
ID508013	508013	106	312.662	269.680	406.890	0	0	0	3	1	-10921639	3086.297	2339	1495	8060	114193	1809.322	2.550	0.261	0.707
ID506299	506299	106	312.662	269.680	406.890	0	1	1	3	1	-10921639	3086.297	2339	1495	8060	114193	1809.322	2.550	0.261	0.707
ID508012	508012	107	54.838	71.837	407.007	0	0	0	3	1	-10921639	1385.541	1290	967	2124	51265	334.553	11.400	0.049	0.389
ID506298	506298	107	54.838	71.837	407.007	0	1	1	3	1	-10921639	1385.541	1290	967	2124	51265	334.553	11.400	0.049	0.389
ID508011	508011	108	275.086	279.434	406.128	0	0	0	3	1	-10921639	2839.216	2054	1381	7479	105051	1622.230	2.614	0.282	0.769
ID506297	506297	108	275.086	279.434	406.128	0	1	1	3	1	-10921639	2839.216	2054	1381	7479	105051	1622.230	2.614	0.282	0.769
ID508010	508010	109	425.138	262.668	405.998	0	0	0	3	1	-10921639	3396.514	2386	1540	9802	125671	2220.174	2.580	0.331	0.761
ID506296	506296	109	425.138	262.668	405.998	0	1	1	3	1	-10921639	3396.514	2386	1540	9802	125671	2220.174	2.580	0.331	0.761
ID508009	508009	110	233.296	51.516	406.099	0	0	0	3	1	-10921639	2153.216	1535	1026	5359	79669	1209.023	2.544	0.310	0.842
ID506295	506295	110	233.296	51.516	406.099	0	1	1	3	1	-10921639	2153.216	1535	1026	5359	79669	1209.023	2.544	0.310	0.842
ID508008	508008	111	548.224	38.216	406.044	0	0	0	3	1	-10921639	3749.378	2742	1565	11821	138727	2695.999	2.578	0.447	0.859
ID506294	506294	111	548.224	38.216	406.044	0	1	1	3	1	-10921639	3749.378	2742	1565	11821	138727	2695.999	2.578	0.447	0.859
ID508023	508023	112	291.807	126.014	411.283	0	0	0	3	1	-10921639	3486.595	2975	1777	8393	129004	1710.189	10.439	0.189	0.647
ID506309	506309	112	291.807	126.014	411.283	0	1	1	3	1	-10921639	3486.595	2975	1777	8393	129004	1710.189	10.439	0.189	0.647
ID508022	508022	113	418.478	83.014	411.085	0	0	0	3	1	-10921639	3260.081	2216	1228	10880	120623	2312.860	2.537	0.377	0.771
ID506308	506308	113	418.478	83.014	411.085	0	1	1	3	1	-10921639	3260.081	2216	1228	10880	120623	2312.860	2.537	0.377	0.771
ID508021	508021	114	569.214	130.681	409.753	0	0	0	3	1	-10921639	4534.703	3569	1744	12185	167784	2753.212	2.556	0.338	0.832
ID506307	506307	114	569.214	130.681	409.753	0	1	1	3	1	-10921639	4534.703	3569	1744	12185	167784	2753.212	2.556	0.338	0.832
ID508020	508020	115	211.730	416.211	409.373	0	0	0	3	1	-10921639	2036.324	1443	834	5631	75344	1215.599	2.564	0.283	0.738
ID506306	506306	115	211.730	416.211	409.373	0	1	1	3	1	-10921639	2036.324	1443	834	5631	75344	1215.599	2.564	0.283	0.738
ID508019	508019	116	180.616	108.695	408.850	0	0	0	3	1	-10921639	2044.865	1629	981	5571	75660	1038.994	2.614	0.251	0.789
ID506305	506305	116	180.616	108.695	408.850	0	1	1	3	1	-10921639	2044.865	1629	981	5571	75660	1038.994	2.614	0.251	0.789
ID508018	508018	117	98.771	364.699	408.250	0	0	0	3	1	-10921639	1515.216	1279	779	3036	56063	602.416	2.595	0.137	0.605
ID506304	506304	117	98.771	364.699	408.250	0	1	1	3	1	-10921639	1515.216	1279	779	3036	56063	602.416	2.595	0.137	0.605
ID508017	508017	118	354.306	222.041	408.387	0	0	0	3	1	-10921639	2744.541	1808	995	8545	101548	1929.137	2.570	0.384	0.790
ID506303	506303	118	354.306	222.041	408.387	0	1	1	3	1	-10921639	2744.541	1808	995	8545	101548	1929.137	2.570	0.384	0.790
ID508016	508016	119	143.368	495.820	407.334	0	0	0	3	1	-10921639	1677.270	1358	761	4128	62059	880.175	2.565	0.249	0.759
ID506302	506302	119	143.368	495.820	407.334	0	1	1	3	1	-10921639	1677.270	1358	761	4128	62059	880.175	2.565	0.249	0.759
ID508031	508031	120	317.635	275.133	414.973	0	0	0	3	1	-10921639	2798.486	2169	1287	7893	103544	1675.333	2.570	0.325	0.820
ID506317	506317	120	317.635	275.133	414.973	0	1	1	3	1	-10921639	2798.486	2169	1287	7893	103544	1675.333	2.570	0.325	0.820
ID508030	508030	121	114.951	102.182	413.647	0	0	0	3	1	-10921639	1587.784	1360	845	3496	58748	638.363	2.577	0.172	0.730
ID506316	506316	121	114.951	102.182	413.647	0	1	1	3	1	-10921639	1587.784	1360	845	3496	58748	638.363	2.577	0.172	0.730
ID508029	508029	122	71.022	367.532	413.190	0	0	0	3	1	-10921639	1403.405	1241	832	2627	51926	448.261	11.400	0.089	0.510
ID506315	506315	122	71.022	367.532	413.190	0	1	1	3	1	-10921639	1403.405	1241	832	2627	51926	448.261	11.400	0.089	0.510
ID508028	508028	123	124.196	191.456	412.866	0	0	0	3	1	-10921639	1572.973	1298	958	3652	58200	670.116	2.511	0.213	0.826
ID506314	506314	123	124.196	191.456	412.866	0	1	1	3	1	-10921639	1572.973	1298	958	3652	58200	670.116	2.511	0.213	0.826
ID508027	508027	124	302.263	354.572	411.602	0	0	0	3	1	-10921639	2618.081	2172	1056	4930	96869	1200.822	4.651	0.361	1.158
ID506313	506313	124	302.263	354.572	411.602	0	1	1	3	1	-10921639	2618.081	2172	1056	4930	96869	1200.822	4.651	0.361	1.158
ID508026	508026	125	115.136	89.324	412.273	0	0	0	3	1	-10921639	1973.919	1719	1118	4705	73035	813.179	2.526	0.077	0.346
ID506312	506312	125	115.136	89.324	412.273	0	1	1	3	1	-10921639	1973.919	1719	1118	4705	73035	813.179	2.526	0.077	0.346
ID508025	508025	126	124.937	5.135	411.866	0	0	0	3	1	-10921639	1618.622	1398	891	3429	59889	671.710	2.566	0.191	0.773
ID506311	506311	126	124.937	5.135	411.866	0	1	1	3	1	-10921639	1618.622	1398	891	3429	59889	671.710	2.566	0.191	0.773
ID508024	508024	127	190.468	290.231	410.863	0	0	0	3	1	-10921639	2053.270	1593	1030	5317	75971	1064.444	2.584	0.247	0.764
ID506310	506310	127	190.468	290.231	410.863	0	1	1	3	1	-10921639	2053.270	1593	1030	5317	75971	1064.444	2.584	0.247	0.764
ID508039	508039	128	176.533	474.080	418.706	0	0	0	3	1	-10921639	2256.946	1833	984	5083	83507	1116.795	10.211	0.125	0.448
ID506325	506325	128	176.533	474.080	418.706	0	1	1	3	1	-10921639	2256.946	1833	984	5083	83507	1116.795	10.211	0.125	0.448
ID508038	508038	129	377.616	24.072	418.811	0	0	0	3	1	-10921639	2991.622	2357	1417	5914	110690	1397.919	4.689	0.399	1.221
ID506324	506324	129	377.616	24.072	418.811	0	1	1	3	1	-10921639	2991.622	2357	1417	5914	110690	1397.919	4.689	0.399	1.221
ID508037	508037	130	422.993	245.780	418.064	0	0	0	3	1	-10921639	3249.622	2246	1358	9269	120236	2273.563	2.548	0.386	0.796
ID506323	506323	130	422.993	245.780	418.064	0	1	1	3	1	-10921639	3249.622	2246	1358	9269	120236	2273.563	2.548	0.386	0.796
ID508036	508036	131	301.161	465.570	416.753	0	0	0	3	1	-10921639	2554.486	1755	995	7853	94516	1804.659	2.544	0.355	0.741
ID506322	506322	131	301.161	465.570	416.753	0	1	1	3	1	-10921639	2554.486	1755	995	7853	94516	1804.659	2.544	0.355	0.741
ID508035	508035	132	202.069	416.897	417.161	0	0	0	3	1	-10921639	2130.784	1644	1018	5817	78839	1241.516	2.540	0.274	0.738
ID506321	506321	132	202.069	416.897	417.161	0	1	1	3	1	-10921639	2130.784	1644	1018	5817	78839	1241.516	2.540	0.274	0.738
ID508034	508034	133	246.953	387.035	417.499	0	0	0	3	1	-10921639	2156.568	1452	1006	6329	79793	1418.329	2.582	0.336	0.765
ID506320	506320	133	246.953	387.035	417.499	0	1	1	3	1	-10921639	2156.568	1452	1006	6329	79793	1418.329	2.582	0.336	0.765
ID508033	508033	134	96.707	493.268	416.288	0	0	0	3	1	-10921639	1352.108	1168	839	2633	50028	508.322	2.519	0.171	0.778
ID506319	506319	134	96.707	493.268	416.288	0	1	1	3	1	-10921639	1352.108	1168	839	2633	50028	508.322	2.519	0.171	0.778
ID508032	508032	135	149.013	376.831	414.558	0	0	0	3	1	-10921639	1683.000	1314	913	3853	62271	781.878	2.591	0.228	0.799
ID506318	506318	135	149.013	376.831	414.558	0	1	1	3	1	-10921639	1683.000	1314	913	3853	62271	781.878	2.591	0.228	0.799
ID508047	508047	136	156.260	438.634	422.212	0	0	0	3	1	-10921639	1895.135	1602	963	4441	70120	883.806	2.575	0.219	0.770
ID506333	506333	136	156.260	438.634	422.212	0	1	1	3	1	-10921639	1895.135	1602	963	4441	70120	883.806	2.575	0.219	0.770
ID508046	508046	137	245.632	266.878	421.711	0	0	0	3	1	-10921639	2359.595	1830	1028	6195	87305	1297.550	2.566	0.297	0.833
ID506332	506332	137	245.632	266.878	421.711	0	1	1	3	1	-10921639	2359.595	1830	1028	6195	87305	1297.550	2.566	0.297	0.833
ID508045	508045	138	822.793	231.622	421.935	0	0	0	3	1	-10921639	5524.919	4316	1622	15085	204422	3474.777	2.578	0.461	1.003
ID506331	506331	138	822.793	231.622	421.935	0	1	1	3	1	-10921639	5524.919	4316	1622	15085	204422	3474.777	2.578	0.461	1.003
ID508044	508044	139	197.276	218.508	422.411	0	0	0	3	1	-10921639	2334.946	1834	1207	6403	86393	1342.919	2.579	0.290	0.782
ID506330	506330	139	197.276	218.508	422.411	0	1	1	3	1	-10921639	2334.946	1834	1207	6403	86393	1342.919	2.579	0.290	0.782
ID508043	508043	140	28.207	122.479	420.945	0	0	0	3	1	-10921639	1193.892	1175	826	1970	44174	218.133	2.704	0.061	0.633
ID506329	506329	140	28.207	122.479	420.945	0	1	1	3	1	-10921639	1193.892	1175	826	1970	44174	218.133	2.704	0.061	0.633
ID508042	508042	141	240.221	336.087	420.183	0	0	0	3	1	-10921639	2138.189	1498	928	7280	79113	1490.646	2.530	0.334	0.718
ID506328	506328	141	240.221	336.087	420.183	0	1	1	3	1	-10921639	2138.189	1498	928	7280	79113	1490.646	2.530	0.334	0.718
ID508041	508041	142	278.419	298.483	419.950	0	0	0	3	1	-10921639	2374.108	1660	980	6459	87842	1530.799	2.548	0.341	0.789
ID506327	506327	142	278.419	298.483	419.950	0	1	1	3	1	-10921639	2374.108	1660	980	6459	87842	1530.799	2.548	0.341	0.789
ID508040	508040	143	130.334	238.977	419.666	0	0	0	3	1	-10921639	2295.000	1956	1393	4576	84915	806.211	2.516	0.036	0.197
ID506326	506326	143	130.334	238.977	419.666	0	1	1	3	1	-10921639	2295.000	1956	1393	4576	84915	806.211	2.516	0.036	0.197
ID508055	508055	144	183.653	90.057	429.073	0	0	0	3	1	-10921639	2005.703	1687	1041	5162	74211	997.372	2.540	0.223	0.733
ID506341	506341	144	183.653	90.057	429.073	0	1	1	3	1	-10921639	2005.703	1687	1041	5162	74211	997.372	2.540	0.223	0.733
ID508054	508054	145	158.594	205.445	427.836	0	0	0	3	1	-10921639	1908.514	1451	1045	4820	70615	991.702	11.400	0.228	0.715
ID506340	506340	145	158.594	205.445	427.836	0	1	1	3	1	-10921639	1908.514	1451	1045	4820	70615	991.702	11.400	0.228	0.715
ID508053	508053	146	180.034	96.632	427.503	0	0	0	3	1	-10921639	1981.324	1492	1073	5368	73309	1056.477	2.590	0.247	0.743
ID506339	506339	146	180.034	96.632	427.503	0	1	1	3	1	-10921639	1981.324	1492	1073	5368	73309	1056.477	2.590	0.247	0.743
ID508052	508052	147	165.519	321.927	425.770	0	0	0	3	1	-10921639	1828.973	1410	986	4543	67672	936.004	2.567	0.227	0.722
ID506338	506338	147	165.519	321.927	425.770	0	1	1	3	1	-10921639	1828.973	1410	986	4543	67672	936.004	2.567	0.227	0.722
ID508051	508051	148	332.585	474.331	424.046	0	0	0	3	1	-10921639	2724.189	1983	892	8757	100795	1900.309	2.538	0.285	0.636
ID506337	506337	148	332.585	474.331	424.046	0	1	1	3	1	-10921639	2724.189	1983	892	8757	100795	1900.309	2.538	0.285	0.636
ID508050	508050	149	172.016	78.794	424.287	0	0	0	3	1	-10921639	1885.243	1626	887	4433	69754	833.286	2.571	0.250	0.904
ID506336	506336	149	172.016	78.794	424.287	0	1	1	3	1	-10921639	1885.243	1626	887	4433	69754	833.286	2.571	0.250	0.904
ID508049	508049	150	213.143	52.058	423.553	0	0	0	3	1	-10921639	2647.568	2204	1093	5510	97960	1180.565	4.724	0.317	1.080
ID506335	506335	150	213.143	52.058	423.553	0	1	1	3	1	-10921639	2647.568	2204	1093	5510	97960	1180.565	4.724	0.317	1.080
ID508048	508048	151	282.573	425.854	423.520	0	0	0	3	1	-10921639	2733.486	2178	1267	6702	101139	1483.261	2.559	0.266	0.775
ID506334	506334	151	282.573	425.854	423.520	0	1	1	3	1	-10921639	2733.486	2178	1267	6702	101139	1483.261	2.559	0.266	0.775
ID508063	508063	152	220.593	210.346	432.462	0	0	0	3	1	-10921639	2275.568	1615	1213	5954	84196	1349.082	11.400	0.265	0.706
ID506349	506349	152	220.593	210.346	432.462	0	1	1	3	1	-10921639	2275.568	1615	1213	5954	84196	1349.082	11.400	0.265	0.706
ID508062	508062	153	150.724	6.251	431.934	0	0	0	3	1	-10921639	1939.919	1493	958	4733	71777	1019.784	2.516	0.149	0.494
ID506348	506348	153	150.724	6.251	431.934	0	1	1	3	1	-10921639	1939.919	1493	958	4733	71777	1019.784	2.516	0.149	0.494
ID508061	508061	154	508.203	356.178	430.841	0	0	0	3	1	-10921639	3549.973	2861	1150	7912	131349	1926.611	4.651	0.467	1.174
ID506347	506347	154	508.203	356.178	430.841	0	1	1	3	1	-10921639	3549.973	2861	1150	7912	131349	1926.611	4.651	0.467	1.174
ID508060	508060	155	307.119	252.578	431.041	0	0	0	3	1	-10921639	2509.405	1779	1126	7250	92848	1638.227	2.535	0.352	0.798
ID506346	506346	155	307.119	252.578	431.041	0	1	1	3	1	-10921639	2509.405	1779	1126	7250	92848	1638.227	2.535	0.352	0.798
ID508059	508059	156	148.009	237.104	431.098	0	0	0	3	1	-10921639	2038.703	1761	1024	4434	75432	857.286	2.530	0.146	0.604
ID506345	506345	156	148.009	237.104	431.098	0	1	1	3	1	-10921639	2038.703	1761	1024	4434	75432	857.286	2.530	0.146	0.604
ID508058	508058	157	285.027	163.528	431.229	0	0	0	3	1	-10921639	2623.973	1834	1051	7518	97087	1742.099	2.569	0.309	0.711
ID506344	506344	157	285.027	163.528	431.229	0	1	1	3	1	-10921639	2623.973	1834	1051	7518	97087	1742.099	2.569	0.309	0.711
ID508057	508057	158	222.165	315.200	429.808	0	0	0	3	1	-10921639	2269.081	1745	1184	5425	83956	1202.556	2.572	0.262	0.784
ID506343	506343	158	222.165	315.200	429.808	0	1	1	3	1	-10921639	2269.081	1745	1184	5425	83956	1202.556	2.572	0.262	0.784
ID508056	508056	159	101.122	230.871	429.610	0	0	0	3	1	-10921639	2165.081	1824	1174	5751	80108	978.372	2.534	0.117	0.465
ID506342	506342	159	101.122	230.871	429.610	0	1	1	3	1	-10921639	2165.081	1824	1174	5751	80108	978.372	2.534	0.117	0.465
ID508071	508071	160	131.392	320.059	434.575	0	0	0	3	1	-10921639	1866.162	1543	1105	4338	69048	820.339	11.400	0.184	0.707
ID506357	506357	160	131.392	320.059	434.575	0	1	1	3	1	-10921639	1866.162	1543	1105	4338	69048	820.339	11.400	0.184	0.707
ID508070	508070	161	206.888	22.563	435.052	0	0	0	3	1	-10921639	2055.622	1614	1017	5539	76058	1170.536	2.560	0.280	0.769
ID506356	506356	161	206.888	22.563	435.052	0	1	1	3	1	-10921639	2055.622	1614	1017	5539	76058	1170.536	2.560	0.280	0.769
ID508069	508069	162	174.809	441.355	434.163	0	0	0	3	1	-10921639	1994.811	1725	1004	4850	73808	963.565	2.520	0.223	0.756
ID506355	506355	162	174.809	441.355	434.163	0	1	1	3	1	-10921639	1994.811	1725	1004	4850	73808	963.565	2.520	0.223	0.756
ID508068	508068	163	205.939	79.291	433.912	0	0	0	3	1	-10921639	2058.595	1517	965	5436	76168	1187.131	2.561	0.272	0.741
ID506354	506354	163	205.939	79.291	433.912	0	1	1	3	1	-10921639	2058.595	1517	965	5436	76168	1187.131	2.561	0.272	0.741
ID508067	508067	164	38.287	467.296	433.457	0	0	0	3	1	-10921639	1043.486	1004	663	1631	38609	242.161	2.645	0.080	0.635
ID506353	506353	164	38.287	467.296	433.457	0	1	1	3	1	-10921639	1043.486	1004	663	1631	38609	242.161	2.645	0.080	0.635
ID508066	508066	165	309.336	303.985	432.963	0	0	0	3	1	-10921639	2792.378	2230	1093	8166	103318	1616.452	2.545	0.348	0.892
ID506352	506352	165	309.336	303.985	432.963	0	1	1	3	1	-10921639	2792.378	2230	1093	8166	103318	1616.452	2.545	0.348	0.892
ID508065	508065	166	288.735	171.326	433.550	0	0	0	3	1	-10921639	2955.892	2431	1502	7173	109368	1468.113	2.610	0.345	1.033
ID506351	506351	166	288.735	171.326	433.550	0	1	1	3	1	-10921639	2955.892	2431	1502	7173	109368	1468.113	2.610	0.345	1.033
ID508064	508064	167	435.168	37.845	432.925	0	0	0	3	1	-10921639	4063.135	3920	1478	8199	150336	1975.690	4.698	0.438	1.252
ID506350	506350	167	435.168	37.845	432.925	0	1	1	3	1	-10921639	4063.135	3920	1478	8199	150336	1975.690	4.698	0.438	1.252
ID508079	508079	168	287.520	7.633	438.792	0	0	0	3	1	-10921639	2801.027	2149	1231	7102	103638	1617.114	2.546	0.227	0.642
ID506365	506365	168	287.520	7.633	438.792	0	1	1	3	1	-10921639	2801.027	2149	1231	7102	103638	1617.114	2.546	0.227	0.642
ID508078	508078	169	221.435	3.027	439.055	0	0	0	3	1	-10921639	2719.216	2334	1304	6003	100611	1345.986	10.188	0.129	0.462
ID506364	506364	169	221.435	3.027	439.055	0	1	1	3	1	-10921639	2719.216	2334	1304	6003	100611	1345.986	10.188	0.129	0.462
ID508077	508077	170	514.256	506.195	438.103	0	0	0	3	1	-10921639	3210.541	2204	1138	9664	118790	2267.233	2.556	0.492	0.933
ID506363	506363	170	514.256	506.195	438.103	0	1	1	3	1	-10921639	3210.541	2204	1138	9664	118790	2267.233	2.556	0.492	0.933
ID508076	508076	171	85.990	452.917	438.035	0	0	0	3	1	-10921639	1320.162	1115	755	2389	48846	421.880	2.623	0.140	0.771
ID506362	506362	171	85.990	452.917	438.035	0	1	1	3	1	-10921639	1320.162	1115	755	2389	48846	421.880	2.623	0.140	0.771
ID508075	508075	172	202.956	311.414	438.063	0	0	0	3	1	-10921639	2172.486	1763	1073	5447	80382	1068.410	2.544	0.263	0.848
ID506361	506361	172	202.956	311.414	438.063	0	1	1	3	1	-10921639	2172.486	1763	1073	5447	80382	1068.410	2.544	0.263	0.848
ID508074	508074	173	159.573	73.471	438.305	0	0	0	3	1	-10921639	1933.865	1566	931	4871	71553	1024.798	2.548	0.252	0.760
ID506360	506360	173	159.573	73.471	438.305	0	1	1	3	1	-10921639	1933.865	1566	931	4871	71553	1024.798	2.548	0.252	0.760
ID508073	508073	174	182.912	274.230	436.599	0	0	0	3	1	-10921639	1956.351	1464	925	4724	72385	1019.921	2.514	0.229	0.714
ID506359	506359	174	182.912	274.230	436.599	0	1	1	3	1	-10921639	1956.351	1464	925	4724	72385	1019.921	2.514	0.229	0.714
ID508072	508072	175	23.962	397.284	434.708	0	0	0	3	1	-10921639	1003.514	968	689	1685	37130	208.940	2.757	0.053	0.486
ID506358	506358	175	23.962	397.284	434.708	0	1	1	3	1	-10921639	1003.514	968	689	1685	37130	208.940	2.757	0.053	0.486
ID508087	508087	176	186.938	407.012	442.581	0	0	0	3	1	-10921639	2162.054	1942	1107	4563	79996	934.297	2.614	0.238	0.890
ID506373	506373	176	186.938	407.012	442.581	0	1	1	3	1	-10921639	2162.054	1942	1107	4563	79996	934.297	2.614	0.238	0.890
ID508086	508086	177	268.202	159.805	442.830	0	0	0	3	1	-10921639	2315.459	1721	1022	6258	85672	1478.986	2.588	0.341	0.796
ID506372	506372	177	268.202	159.805	442.830	0	1	1	3	1	-10921639	2315.459	1721	1022	6258	85672	1478.986	2.588	0.341	0.796
ID508085	508085	178	241.992	233.642	441.690	0	0	0	3	1	-10921639	2260.568	1604	1044	5951	83641	1342.611	2.537	0.299	0.774
ID506371	506371	178	241.992	233.642	441.690	0	1	1	3	1	-10921639	2260.568	1604	1044	5951	83641	1342.611	2.537	0.299	0.774
ID508084	508084	179	244.564	49.665	442.266	0	0	0	3	1	-10921639	2092.730	1502	993	6061	77431	1262.273	2.564	0.320	0.805
ID506370	506370	179	244.564	49.665	442.266	0	1	1	3	1	-10921639	2092.730	1502	993	6061	77431	1262.273	2.564	0.320	0.805
ID508083	508083	180	169.545	188.884	440.842	0	0	0	3	1	-10921639	1829.541	1426	882	4859	67693	917.178	2.537	0.270	0.849
ID506369	506369	180	169.545	188.884	440.842	0	1	1	3	1	-10921639	1829.541	1426	882	4859	67693	917.178	2.537	0.270	0.849
ID508082	508082	181	503.422	367.993	440.199	0	0	0	3	1	-10921639	3411.946	2028	1033	11934	126242	2773.509	2.552	0.476	0.794
ID506368	506368	181	503.422	367.993	440.199	0	1	1	3	1	-10921639	3411.946	2028	1033	11934	126242	2773.509	2.552	0.476	0.794
ID508081	508081	182	282.672	293.823	440.149	0	0	0	3	1	-10921639	2506.703	1855	1181	6539	92748	1431.620	2.557	0.329	0.867
ID506367	506367	182	282.672	293.823	440.149	0	1	1	3	1	-10921639	2506.703	1855	1181	6539	92748	1431.620	2.557	0.329	0.867
ID508080	508080	183	197.897	60.951	438.527	0	0	0	3	1	-10921639	1923.865	1442	786	4933	71183	1075.716	2.539	0.287	0.798
ID506366	506366	183	197.897	60.951	438.527	0	1	1	3	1	-10921639	1923.865	1442	786	4933	71183	1075.716	2.539	0.287	0.798
ID508095	508095	184	305.463	175.611	447.988	0	0	0	3	1	-10921639	2528.405	1796	1047	7207	93551	1629.138	2.583	0.354	0.812
ID506381	506381	184	305.463	175.611	447.988	0	1	1	3	1	-10921639	2528.405	1796	1047	7207	93551	1629.138	2.583	0.354	0.812
ID508094	508094	185	168.612	344.804	446.685	0	0	0	3	1	-10921639	1695.297	1376	876	4466	62726	925.886	2.561	0.265	0.768
ID506380	506380	185	168.612	344.804	446.685	0	1	1	3	1	-10921639	1695.297	1376	876	4466	62726	925.886	2.561	0.265	0.768
ID508093	508093	186	247.493	255.673	445.959	0	0	0	3	1	-10921639	2279.919	1768	1100	5602	84357	1193.258	2.546	0.275	0.823
ID506379	506379	186	247.493	255.673	445.959	0	1	1	3	1	-10921639	2279.919	1768	1100	5602	84357	1193.258	2.546	0.275	0.823
ID508092	508092	187	198.041	127.923	446.427	0	0	0	3	1	-10921639	1782.486	1416	732	4788	65952	1025.800	2.554	0.329	0.861
ID506378	506378	187	198.041	127.923	446.427	0	1	1	3	1	-10921639	1782.486	1416	732	4788	65952	1025.800	2.554	0.329	0.861
ID508091	508091	188	175.026	106.844	446.500	0	0	0	3	1	-10921639	1789.892	1247	886	4810	66226	1054.257	2.589	0.314	0.811
ID506377	506377	188	175.026	106.844	446.500	0	1	1	3	1	-10921639	1789.892	1247	886	4810	66226	1054.257	2.589	0.314	0.811
ID508090	508090	189	174.389	441.915	444.129	0	0	0	3	1	-10921639	2148.622	1658	909	5996	79499	1222.890	2.541	0.161	0.487
ID506376	506376	189	174.389	441.915	444.129	0	1	1	3	1	-10921639	2148.622	1658	909	5996	79499	1222.890	2.541	0.161	0.487
ID508089	508089	190	175.415	272.484	444.053	0	0	0	3	1	-10921639	1906.351	1469	1011	4489	70535	948.451	2.602	0.226	0.741
ID506375	506375	190	175.415	272.484	444.053	0	1	1	3	1	-10921639	1906.351	1469	1011	4489	70535	948.451	2.602	0.226	0.741
ID508088	508088	191	144.416	262.800	443.860	0	0	0	3	1	-10921639	1918.946	1627	984	4540	71001	844.004	2.553	0.199	0.756
ID506374	506374	191	144.416	262.800	443.860	0	1	1	3	1	-10921639	1918.946	1627	984	4540	71001	844.004	2.553	0.199	0.756
ID508103	508103	192	241.578	287.003	452.209	0	0	0	3	1	-10921639	2246.432	1537	1086	6581	83118	1379.575	2.554	0.307	0.766
ID506389	506389	192	241.578	287.003	452.209	0	1	1	3	1	-10921639	2246.432	1537	1086	6581	83118	1379.575	2.554	0.307	0.766
ID508102	508102	193	163.602	407.929	450.818	0	0	0	3	1	-10921639	2209.378	1920	1119	4799	81747	944.344	4.712	0.237	0.895
ID506388	506388	193	163.602	407.929	450.818	0	1	1	3	1	-10921639	2209.378	1920	1119	4799	81747	944.344	4.712	0.237	0.895
ID508101	508101	194	410.912	397.648	449.786	0	0	0	3	1	-10921639	2935.622	1962	975	8098	108618	1979.115	2.570	0.408	0.859
ID506387	506387	194	410.912	397.648	449.786	0	1	1	3	1	-10921639	2935.622	1962	975	8098	108618	1979.115	2.570	0.408	0.859
ID508100	508100	195	175.688	305.221	449.686	0	0	0	3	1	-10921639	1945.297	1488	887	5192	71976	1061.082	2.563	0.286	0.817
ID506386	506386	195	175.688	305.221	449.686	0	1	1	3	1	-10921639	1945.297	1488	887	5192	71976	1061.082	2.563	0.286	0.817
ID508099	508099	196	365.149	487.296	449.022	0	0	0	3	1	-10921639	2787.514	2121	1129	6358	103138	1448.434	2.649	0.425	1.149
ID506385	506385	196	365.149	487.296	449.022	0	1	1	3	1	-10921639	2787.514	2121	1129	6358	103138	1448.434	2.649	0.425	1.149
ID508098	508098	197	257.852	444.998	449.444	0	0	0	3	1	-10921639	2772.081	2023	1369	7468	102567	1560.962	2.542	0.204	0.602
ID506384	506384	197	257.852	444.998	449.444	0	1	1	3	1	-10921639	2772.081	2023	1369	7468	102567	1560.962	2.542	0.204	0.602
ID508097	508097	198	269.642	240.117	448.712	0	0	0	3	1	-10921639	2298.486	1730	1128	5906	85044	1350.435	2.574	0.310	0.806
ID506383	506383	198	269.642	240.117	448.712	0	1	1	3	1	-10921639	2298.486	1730	1128	5906	85044	1350.435	2.574	0.310	0.806
ID508096	508096	199	207.657	76.738	449.131	0	0	0	3	1	-10921639	1876.189	1376	838	5699	69419	1150.466	2.530	0.315	0.781
ID506382	506382	199	207.657	76.738	449.131	0	1	1	3	1	-10921639	1876.189	1376	838	5699	69419	1150.466	2.530	0.315	0.781
ID508110	508110	200	39.495	324.369	457.954	0	0	0	3	1	-10921639	1068.541	1029	767	1561	39536	209.265	2.654	0.061	0.587
ID506395	506395	200	39.495	324.369	457.954	0	1	1	3	1	-10921639	1068.541	1029	767	1561	39536	209.265	2.654	0.061	0.587
ID508108	508108	201	134.754	244.169	455.603	0	0	0	3	1	-10921639	1720.405	1405	1021	3825	63655	718.445	2.625	0.219	0.860
ID506394	506394	201	134.754	244.169	455.603	0	1	1	3	1	-10921639	1720.405	1405	1021	3825	63655	718.445	2.625	0.219	0.860
ID508107	508107	202	333.719	155.163	456.339	0	0	0	3	1	-10921639	2650.757	1681	1125	8346	98078	1902.422	2.542	0.392	0.785
ID506393	506393	202	333.719	155.163	456.339	0	1	1	3	1	-10921639	2650.757	1681	1125	8346	98078	1902.422	2.542	0.392	0.785
ID508106	508106	203	211.531	454.864	453.211	0	0	0	3	1	-10921639	2086.622	1573	984	5553	77205	1063.062	2.572	0.267	0.828
ID506392	506392	203	211.531	454.864	453.211	0	1	1	3	1	-10921639	2086.622	1573	984	5553	77205	1063.062	2.572	0.267	0.828
ID508105	508105	204	134.478	190.362	453.023	0	0	0	3	1	-10921639	2471.595	1830	1141	6413	91449	1388.206	2.539	0.051	0.173
ID506391	506391	204	134.478	190.362	453.023	0	1	1	3	1	-10921639	2471.595	1830	1141	6413	91449	1388.206	2.539	0.051	0.173
ID508104	508104	205	58.665	91.614	452.924	0	0	0	3	1	-10921639	1182.459	1116	707	2197	43751	359.591	2.496	0.121	0.712
ID506390	506390	205	58.665	91.614	452.924	0	1	1	3	1	-10921639	1182.459	1116	707	2197	43751	359.591	2.496	0.121	0.712
ID508119	508119	206	170.928	179.435	459.068	0	0	0	3	1	-10921639	2009.405	1588	930	5633	74348	1075.697	2.537	0.230	0.699
ID506397	506397	206	170.928	179.435	459.068	0	1	1	3	1	-10921639	2009.405	1588	930	5633	74348	1075.697	2.537	0.230	0.699
ID508118	508118	207	570.086	441.935	457.617	0	0	0	3	1	-10921639	4706.595	3585	1809	13498	174144	3031.019	2.558	0.338	0.784
ID506396	506396	207	570.086	441.935	457.617	0	1	1	3	1	-10921639	4706.595	3585	1809	13498	174144	3031.019	2.558	0.338	0.784
ID508125	508125	208	108.588	35.586	461.095	0	0	0	3	1	-10921639	1447.162	1199	751	3174	53545	702.667	2.595	0.202	0.694
ID506403	506403	208	108.588	35.586	461.095	0	1	1	3	1	-10921639	1447.162	1199	751	3174	53545	702.667	2.595	0.202	0.694
ID508124	508124	209	321.719	428.741	459.785	0	0	0	3	1	-10921639	3127.135	2322	1353	8850	115704	1823.313	2.529	0.246	0.678
ID506402	506402	209	321.719	428.741	459.785	0	1	1	3	1	-10921639	3127.135	2322	1353	8850	115704	1823.313	2.529	0.246	0.678
ID508123	508123	210	265.292	423.777	460.285	0	0	0	3	1	-10921639	2830.622	2146	1197	6847	104733	1544.505	10.195	0.208	0.631
ID506401	506401	210	265.292	423.777	460.285	0	1	1	3	1	-10921639	2830.622	2146	1197	6847	104733	1544.505	10.195	0.208	0.631
ID508122	508122	211	129.884	354.153	459.165	0	0	0	3	1	-10921639	1483.595	1252	803	3605	54893	729.950	2.534	0.223	0.741
ID506400	506400	211	129.884	354.153	459.165	0	1	1	3	1	-10921639	1483.595	1252	803	3605	54893	729.950	2.534	0.223	0.741
ID508121	508121	212	128.580	283.736	459.107	0	0	0	3	1	-10921639	1705.000	1453	842	3723	63085	709.621	2.654	0.163	0.673
ID506399	506399	212	128.580	283.736	459.107	0	1	1	3	1	-10921639	1705.000	1453	842	3723	63085	709.621	2.654	0.163	0.673
ID508120	508120	213	1039.770	191.724	459.168	0	0	0	3	1	-10921639	5953.595	3944	1907	16143	220283	4698.936	2.592	0.487	0.830
ID506398	506398	213	1039.770	191.724	459.168	0	1	1	3	1	-10921639	5953.595	3944	1907	16143	220283	4698.936	2.592	0.487	0.830
ID508135	508135	214	232.653	144.084	461.300	0	0	0	3	1	-10921639	2041.784	1371	964	5691	75546	1282.125	2.545	0.324	0.780
ID506405	506405	214	232.653	144.084	461.300	0	1	1	3	1	-10921639	2041.784	1371	964	5691	75546	1282.125	2.545	0.324	0.780
ID508134	508134	215	175.701	92.358	461.450	0	0	0	3	1	-10921639	1823.757	1373	798	5197	67479	1077.163	2.558	0.296	0.774
ID506404	506404	215	175.701	92.358	461.450	0	1	1	3	1	-10921639	1823.757	1373	798	5197	67479	1077.163	2.558	0.296	0.774
ID508141	508141	216	164.410	262.450	463.547	0	0	0	3	1	-10921639	1884.000	1702	868	3705	69708	823.725	2.575	0.219	0.822
ID506411	506411	216	164.410	262.450	463.547	0	1	1	3	1	-10921639	1884.000	1702	868	3705	69708	823.725	2.575	0.219	0.822
ID508140	508140	217	218.772	56.408	464.092	0	0	0	3	1	-10921639	1972.324	1431	893	5794	72976	1233.635	2.570	0.352	0.832
ID506410	506410	217	218.772	56.408	464.092	0	1	1	3	1	-10921639	1972.324	1431	893	5794	72976	1233.635	2.570	0.352	0.832
ID508139	508139	218	242.262	26.957	463.547	0	0	0	3	1	-10921639	2091.784	1578	955	5670	77396	1197.311	2.582	0.345	0.896
ID506409	506409	218	242.262	26.957	463.547	0	1	1	3	1	-10921639	2091.784	1578	955	5670	77396	1197.311	2.582	0.345	0.896
ID508138	508138	219	36.371	80.108	463.036	0	0	0	3	1	-10921639	994.919	960	683	1438	36812	196.443	2.634	0.074	0.694
ID506408	506408	219	36.371	80.108	463.036	0	1	1	3	1	-10921639	994.919	960	683	1438	36812	196.443	2.634	0.074	0.694
ID508137	508137	220	197.819	272.853	461.588	0	0	0	3	1	-10921639	2029.378	1574	898	5314	75087	1090.829	2.527	0.270	0.791
ID506407	506407	220	197.819	272.853	461.588	0	1	1	3	1	-10921639	2029.378	1574	898	5314	75087	1090.829	2.527	0.270	0.791
ID508136	508136	221	66.348	507.834	461.392	0	0	0	3	1	-10921639	1580.865	1322	813	3581	58492	703.797	2.517	0.045	0.194
ID506406	506406	221	66.348	507.834	461.392	0	1	1	3	1	-10921639	1580.865	1322	813	3581	58492	703.797	2.517	0.045	0.194
ID508151	508151	222	24.310	198.500	464.777	0	0	0	3	1	-10921639	1276.676	1240	823	1751	47237	256.229	11.400	0.043	0.407
ID506413	506413	222	24.310	198.500	464.777	0	1	1	3	1	-10921639	1276.676	1240	823	1751	47237	256.229	11.400	0.043	0.407
ID508150	508150	223	932.292	461.989	463.696	0	0	0	3	1	-10921639	5441.757	4255	1342	16143	201345	4174.865	2.579	0.566	0.942
ID506412	506412	223	932.292	461.989	463.696	0	1	1	3	1	-10921639	5441.757	4255	1342	16143	201345	4174.865	2.579	0.566	0.942
ID508157	508157	224	138.322	419.162	468.073	0	0	0	3	1	-10921639	1945.000	1677	964	4421	71965	844.164	11.400	0.141	0.568
ID506419	506419	224	138.322	419.162	468.073	0	1	1	3	1	-10921639	1945.000	1677	964	4421	71965	844.164	11.400	0.141	0.568
ID508156	508156	225	162.937	352.696	467.751	0	0	0	3	1	-10921639	1783.892	1295	820	4831	66004	1052.886	2.535	0.234	0.643
ID506418	506418	225	162.937	352.696	467.751	0	1	1	3	1	-10921639	1783.892	1295	820	4831	66004	1052.886	2.535	0.234	0.643
ID508155	508155	226	310.671	299.116	467.656	0	0	0	3	1	-10921639	2822.541	2139	1261	7999	104434	1746.765	2.570	0.286	0.718
ID506417	506417	226	310.671	299.116	467.656	0	1	1	3	1	-10921639	2822.541	2139	1261	7999	104434	1746.765	2.570	0.286	0.718
ID508154	508154	227	129.568	11.578	467.214	0	0	0	3	1	-10921639	1449.919	1137	702	3638	53647	720.244	2.547	0.245	0.793
ID506416	506416	227	129.568	11.578	467.214	0	1	1	3	1	-10921639	1449.919	1137	702	3638	53647	720.244	2.547	0.245	0.793
ID508153	508153	228	168.819	303.530	465.729	0	0	0	3	1	-10921639	2233.486	1985	1019	4764	82639	975.067	10.669	0.135	0.546
ID506415	506415	228	168.819	303.530	465.729	0	1	1	3	1	-10921639	2233.486	1985	1019	4764	82639	975.067	10.669	0.135	0.546
ID508152	508152	229	69.123	326.099	464.657	0	0	0	3	1	-10921639	1174.892	1033	790	2051	43471	366.145	2.533	0.118	0.677
ID506414	506414	229	69.123	326.099	464.657	0	1	1	3	1	-10921639	1174.892	1033	790	2051	43471	366.145	2.533	0.118	0.677
ID508167	508167	230	234.100	168.488	469.037	0	0	0	3	1	-10921639	2160.946	1753	1014	5676	79955	1263.308	2.550	0.306	0.801
ID506421	506421	230	234.100	168.488	469.037	0	1	1	3	1	-10921639	2160.946	1753	1014	5676	79955	1263.308	2.550	0.306	0.801
ID508166	508166	231	195.570	432.060	468.439	0	0	0	3	1	-10921639	2216.027	1751	1262	5628	81993	1123.244	2.529	0.237	0.756
ID506420	506420	231	195.570	432.060	468.439	0	1	1	3	1	-10921639	2216.027	1751	1262	5628	81993	1123.244	2.529	0.237	0.756
ID508173	508173	232	525.046	131.625	474.473	0	0	0	3	1	-10921639	3663.514	2278	1041	11142	135550	2847.702	2.579	0.485	0.841
ID506427	506427	232	525.046	131.625	474.473	0	1	1	3	1	-10921639	3663.514	2278	1041	11142	135550	2847.702	2.579	0.485	0.841
ID508172	508172	233	187.888	422.937	471.379	0	0	0	3	1	-10921639	2211.270	1960	1080	5131	81817	983.159	2.571	0.208	0.773
ID506426	506426	233	187.888	422.937	471.379	0	1	1	3	1	-10921639	2211.270	1960	1080	5131	81817	983.159	2.571	0.208	0.773
ID508171	508171	234	37.993	246.187	470.965	0	0	0	3	1	-10921639	1134.973	1082	830	1644	41994	214.229	2.609	0.060	0.602
ID506425	506425	234	37.993	246.187	470.965	0	1	1	3	1	-10921639	1134.973	1082	830	1644	41994	214.229	2.609	0.060	0.602
ID508170	508170	235	66.254	44.372	471.394	0	0	0	3	1	-10921639	1264.243	1090	724	2741	46777	516.944	2.520	0.145	0.618
ID506424	506424	235	66.254	44.372	471.394	0	1	1	3	1	-10921639	1264.243	1090	724	2741	46777	516.944	2.520	0.145	0.618
ID508169	508169	236	408.320	511.000	470.000	0	0	0	3	1	-10921639	4907.081	4990	2358	7842	181562	1645.287	8.800	0.401	1.706
ID506423	506423	236	408.320	511.000	470.000	0	1	1	3	1	-10921639	4907.081	4990	2358	7842	181562	1645.287	8.800	0.401	1.706
ID508168	508168	237	113.901	291.220	470.062	0	0	0	3	1	-10921639	1749.459	1427	927	3814	64730	727.341	2.550	0.159	0.659
ID506422	506422	237	113.901	291.220	470.062	0	1	1	3	1	-10921639	1749.459	1427	927	3814	64730	727.341	2.550	0.159	0.659
ID508183	508183	238	185.858	356.143	473.968	0	0	0	3	1	-10921639	1812.108	1459	740	4725	67048	960.720	2.629	0.254	0.763
ID506429	506429	238	185.858	356.143	473.968	0	1	1	3	1	-10921639	1812.108	1459	740	4725	67048	960.720	2.629	0.254	0.763
ID508182	508182	239	495.028	311.805	473.814	0	0	0	3	1	-10921639	4081.486	3603	1568	8365	151015	1993.239	4.704	0.455	1.282
ID506428	506428	239	495.028	311.805	473.814	0	1	1	3	1	-10921639	4081.486	3603	1568	8365	151015	1993.239	4.704	0.455	1.282
ID508189	508189	240	164.811	303.145	479.208	0	0	0	3	1	-10921639	1956.486	1590	1007	5100	72390	933.766	2.557	0.243	0.819
ID506435	506435	240	164.811	303.145	479.208	0	1	1	3	1	-10921639	1956.486	1590	1007	5100	72390	933.766	2.557	0.243	0.819
ID508188	508188	241	269.816	44.538	479.438	0	0	0	3	1	-10921639	2239.730	1514	849	6620	82870	1516.306	2.585	0.365	0.789
ID506434	506434	241	269.816	44.538	479.438	0	1	1	3	1	-10921639	2239.730	1514	849	6620	82870	1516.306	2.585	0.365	0.789
ID508187	508187	242	706.731	232.252	477.836	0	0	0	3	1	-10921639	4721.784	2751	1691	16132	174706	3768.388	2.550	0.465	0.796
ID506433	506433	242	706.731	232.252	477.836	0	1	1	3	1	-10921639	4721.784	2751	1691	16132	174706	3768.388	2.550	0.465	0.796
ID508186	508186	243	210.322	499.712	477.420	0	0	0	3	1	-10921639	2587.297	2201	1184	6213	95730	1242.522	8.442	0.241	0.809
ID506432	506432	243	210.322	499.712	477.420	0	1	1	3	1	-10921639	2587.297	2201	1184	6213	95730	1242.522	8.442	0.241	0.809
ID508185	508185	244	516.251	278.864	476.842	0	0	0	3	1	-10921639	3438.000	2407	1162	11808	127206	2666.143	2.557	0.464	0.818
ID506431	506431	244	516.251	278.864	476.842	0	1	1	3	1	-10921639	3438.000	2407	1162	11808	127206	2666.143	2.557	0.464	0.818
ID508184	508184	245	178.309	165.410	476.126	0	0	0	3	1	-10921639	1983.108	1629	970	4924	73375	1040.464	2.556	0.260	0.786
ID506430	506430	245	178.309	165.410	476.126	0	1	1	3	1	-10921639	1983.108	1629	970	4924	73375	1040.464	2.556	0.260	0.786
ID508199	508199	246	120.322	323.673	480.596	0	0	0	3	1	-10921639	1554.378	1223	884	3583	57512	731.331	2.630	0.219	0.764
ID506437	506437	246	120.322	323.673	480.596	0	1	1	3	1	-10921639	1554.378	1223	884	3583	57512	731.331	2.630	0.219	0.764
ID508198	508198	247	177.373	409.034	479.583	0	0	0	3	1	-10921639	1886.081	1491	900	5099	69785	1043.077	2.546	0.213	0.634
ID506436	506436	247	177.373	409.034	479.583	0	1	1	3	1	-10921639	1886.081	1491	900	5099	69785	1043.077	2.546	0.213	0.634
ID508205	508205	248	121.419	495.835	482.061	0	0	0	3	1	-10921639	1770.892	1531	843	3422	65523	687.026	11.400	0.112	0.519
ID506443	506443	248	121.419	495.835	482.061	0	1	1	3	1	-10921639	1770.892	1531	843	3422	65523	687.026	11.400	0.112	0.519
ID508204	508204	249	767.200	238.971	481.807	0	0	0	3	1	-10921639	5206.324	3782	2215	15550	192634	3652.511	2.572	0.447	0.881
ID506442	506442	249	767.200	238.971	481.807	0	1	1	3	1	-10921639	5206.324	3782	2215	15550	192634	3652.511	2.572	0.447	0.881
ID508203	508203	250	242.369	171.304	482.150	0	0	0	3	1	-10921639	2126.784	1628	922	5873	78691	1311.599	2.550	0.332	0.807
ID506441	506441	250	242.369	171.304	482.150	0	1	1	3	1	-10921639	2126.784	1628	922	5873	78691	1311.599	2.550	0.332	0.807
ID508202	508202	251	218.791	146.036	482.252	0	0	0	3	1	-10921639	1892.324	1443	889	5038	70016	1116.826	2.550	0.318	0.817
ID506440	506440	251	218.791	146.036	482.252	0	1	1	3	1	-10921639	1892.324	1443	889	5038	70016	1116.826	2.550	0.318	0.817
ID508201	508201	252	190.607	77.342	481.510	0	0	0	3	1	-10921639	2084.541	1626	902	4517	77128	1020.456	2.558	0.211	0.711
ID506439	506439	252	190.607	77.342	481.510	0	1	1	3	1	-10921639	2084.541	1626	902	4517	77128	1020.456	2.558	0.211	0.711
ID508200	508200	253	136.624	386.949	481.048	0	0	0	3	1	-10921639	1404.595	1071	671	3492	51970	738.823	2.570	0.250	0.760
ID506438	506438	253	136.624	386.949	481.048	0	1	1	3	1	-10921639	1404.595	1071	671	3492	51970	738.823	2.570	0.250	0.760
ID508215	508215	254	213.747	509.117	484.856	0	0	0	3	1	-10921639	2410.486	1721	999	7211	89188	1484.603	8.436	0.271	0.692
ID506445	506445	254	213.747	509.117	484.856	0	1	1	3	1	-10921639	2410.486	1721	999	7211	89188	1484.603	8.436	0.271	0.692
ID508214	508214	255	263.792	85.050	482.608	0	0	0	3	1	-10921639	2289.108	1541	995	6933	84697	1508.182	2.571	0.331	0.755
ID506444	506444	255	263.792	85.050	482.608	0	1	1	3	1	-10921639	2289.108	1541	995	6933	84697	1508.182	2.571	0.331	0.755
ID508221	508221	256	24.949	0.000	490.000	0	0	0	3	1	-10921639	976.216	923	633	1876	36120	274.516	10.191	0.129	0.814
ID506451	506451	256	24.949	0.000	490.000	0	1	1	3	1	-10921639	976.216	923	633	1876	36120	274.516	10.191	0.129	0.814
ID508220	508220	257	163.435	251.365	488.942	0	0	0	3	1	-10921639	2302.135	1965	1229	5698	85179	1030.713	2.585	0.117	0.466
ID506450	506450	257	163.435	251.365	488.942	0	1	1	3	1	-10921639	2302.135	1965	1229	5698	85179	1030.713	2.585	0.117	0.466
ID508219	508219	258	220.212	349.949	488.112	0	0	0	3	1	-10921639	2069.351	1507	899	5630	76566	1247.326	2.595	0.308	0.782
ID506449	506449	258	220.212	349.949	488.112	0	1	1	3	1	-10921639	2069.351	1507	899	5630	76566	1247.326	2.595	0.308	0.782
ID508218	508218	259	307.293	410.150	486.743	0	0	0	3	1	-10921639	2323.432	1687	839	6457	85967	1526.598	2.577	0.346	0.782
ID506448	506448	259	307.293	410.150	486.743	0	1	1	3	1	-10921639	2323.432	1687	839	6457	85967	1526.598	2.577	0.346	0.782
ID508217	508217	260	316.084	72.165	486.981	0	0	0	3	1	-10921639	2961.000	2465	1213	7026	109557	1416.262	4.691	0.366	1.120
ID506447	506447	260	316.084	72.165	486.981	0	1	1	3	1	-10921639	2961.000	2465	1213	7026	109557	1416.262	4.691	0.366	1.120
ID508216	508216	261	380.743	246.044	485.784	0	0	0	3	1	-10921639	3586.216	2466	1626	11072	132690	2377.305	2.517	0.278	0.656
ID506446	506446	261	380.743	246.044	485.784	0	1	1	3	1	-10921639	3586.216	2466	1626	11072	132690	2377.305	2.517	0.278	0.656
ID508231	508231	262	114.957	11.828	491.960	0	0	0	3	1	-10921639	1414.270	1147	806	3939	52328	638.009	2.599	0.233	0.839
ID506453	506453	262	114.957	11.828	491.960	0	1	1	3	1	-10921639	1414.270	1147	806	3939	52328	638.009	2.599	0.233	0.839
ID508230	508230	263	66.313	298.926	491.056	0	0	0	3	1	-10921639	1202.216	1051	679	2007	44482	348.467	2.567	0.110	0.682
ID506452	506452	263	66.313	298.926	491.056	0	1	1	3	1	-10921639	1202.216	1051	679	2007	44482	348.467	2.567	0.110	0.682
ID508238	508238	264	132.705	241.230	493.488	0	0	0	3	1	-10921639	2726.297	2269	1501	5665	100873	1176.302	2.533	0.122	0.503
ID506458	506458	264	132.705	241.230	493.488	0	1	1	3	1	-10921639	2726.297	2269	1501	5665	100873	1176.302	2.533	0.122	0.503
ID508236	508236	265	375.705	179.951	493.921	0	0	0	3	1	-10921639	2776.703	1790	974	9207	102738	2077.964	2.540	0.439	0.816
ID506457	506457	265	375.705	179.951	493.921	0	1	1	3	1	-10921639	2776.703	1790	974	9207	102738	2077.964	2.540	0.439	0.816
ID508234	508234	266	241.510	134.014	493.508	0	0	0	3	1	-10921639	2033.946	1393	827	5405	75256	1296.821	2.584	0.342	0.799
ID506456	506456	266	241.510	134.014	493.508	0	1	1	3	1	-10921639	2033.946	1393	827	5405	75256	1296.821	2.584	0.342	0.799
ID508233	508233	267	61.010	403.250	492.006	0	0	0	3	1	-10921639	1170.595	1042	733	2098	43312	331.678	2.584	0.141	0.873
ID506455	506455	267	61.010	403.250	492.006	0	1	1	3	1	-10921639	1170.595	1042	733	2098	43312	331.678	2.584	0.141	0.873
ID508232	508232	268	329.542	356.530	491.955	0	0	0	3	1	-10921639	2581.919	1599	984	8284	95531	1924.212	2.557	0.388	0.751
ID506454	506454	268	329.542	356.530	491.955	0	1	1	3	1	-10921639	2581.919	1599	984	8284	95531	1924.212	2.557	0.388	0.751
ID508247	508247	269	127.414	440.593	495.064	0	0	0	3	1	-10921639	1413.324	1210	749	3665	52293	753.316	2.573	0.275	0.809
ID506461	506461	269	127.414	440.593	495.064	0	1	1	3	1	-10921639	1413.324	1210	749	3665	52293	753.316	2.573	0.275	0.809
ID508246	508246	270	200.842	373.915	494.821	0	0	0	3	1	-10921639	1767.649	1310	838	5302	65403	1035.484	2.573	0.308	0.805
ID506460	506460	270	200.842	373.915	494.821	0	1	1	3	1	-10921639	1767.649	1310	838	5302	65403	1035.484	2.573	0.308	0.805
ID508240	508240	271	202.905	209.984	494.615	0	0	0	3	1	-10921639	1890.270	1477	952	4963	69940	1076.389	2.569	0.304	0.819
ID506459	506459	271	202.905	209.984	494.615	0	1	1	3	1	-10921639	1890.270	1477	952	4963	69940	1076.389	2.569	0.304	0.819
ID508253	508253	272	81.374	288.584	498.016	0	0	0	3	1	-10921639	1366.514	1230	730	3019	50561	505.379	2.535	0.119	0.575
ID506467	506467	272	81.374	288.584	498.016	0	1	1	3	1	-10921639	1366.514	1230	730	3019	50561	505.379	2.535	0.119	0.575
ID508252	508252	273	205.118	74.837	497.582	0	0	0	3	1	-10921639	2543.162	1998	1281	6508	94097	1329.184	2.532	0.093	0.327
ID506466	506466	273	205.118	74.837	497.582	0	1	1	3	1	-10921639	2543.162	1998	1281	6508	94097	1329.184	2.532	0.093	0.327
ID508251	508251	274	293.303	315.224	496.660	0	0	0	3	1	-10921639	2645.514	2105	1162	5934	97884	1364.592	2.599	0.301	0.896
ID506465	506465	274	293.303	315.224	496.660	0	1	1	3	1	-10921639	2645.514	2105	1162	5934	97884	1364.592	2.599	0.301	0.896
ID508250	508250	275	315.316	52.084	497.308	0	0	0	3	1	-10921639	2539.541	1764	1228	8092	93963	1690.036	2.547	0.377	0.823
ID506464	506464	275	315.316	52.084	497.308	0	1	1	3	1	-10921639	2539.541	1764	1228	8092	93963	1690.036	2.547	0.377	0.823
ID508249	508249	276	175.217	326.633	495.954	0	0	0	3	1	-10921639	1810.243	1402	880	4604	66979	935.277	2.557	0.271	0.825
ID506463	506463	276	175.217	326.633	495.954	0	1	1	3	1	-10921639	1810.243	1402	880	4604	66979	935.277	2.557	0.271	0.825
ID508248	508248	277	234.622	64.141	496.062	0	0	0	3	1	-10921639	2408.108	1889	969	7200	89100	1473.830	2.541	0.228	0.607
ID506462	506462	277	234.622	64.141	496.062	0	1	1	3	1	-10921639	2408.108	1889	969	7200	89100	1473.830	2.541	0.228	0.607
ID508263	508263	278	540.396	238.106	498.971	0	0	0	3	1	-10921639	3920.892	2753	1277	12630	145073	2828.250	2.548	0.381	0.765
ID506469	506469	278	540.396	238.106	498.971	0	1	1	3	1	-10921639	3920.892	2753	1277	12630	145073	2828.250	2.548	0.381	0.765
ID508262	508262	279	163.816	69.087	499.056	0	0	0	3	1	-10921639	2520.189	1988	1435	6203	93247	1179.143	2.544	0.076	0.303
ID506468	506468	279	163.816	69.087	499.056	0	1	1	3	1	-10921639	2520.189	1988	1435	6203	93247	1179.143	2.544	0.076	0.303
ID508269	508269	280	236.769	310.016	500.682	0	0	0	3	1	-10921639	2309.919	1712	1021	6412	85467	1443.164	11.400	0.283	0.705
ID506475	506475	280	236.769	310.016	500.682	0	1	1	3	1	-10921639	2309.919	1712	1021	6412	85467	1443.164	11.400	0.283	0.705
ID508268	508268	281	169.508	282.151	500.660	0	0	0	3	1	-10921639	1836.081	1362	951	4872	67935	941.570	2.587	0.233	0.737
ID506474	506474	281	169.508	282.151	500.660	0	1	1	3	1	-10921639	1836.081	1362	951	4872	67935	941.570	2.587	0.233	0.737
ID508267	508267	282	234.483	28.486	501.457	0	0	0	3	1	-10921639	2086.919	1486	793	5509	77216	1320.863	2.590	0.290	0.711
ID506473	506473	282	234.483	28.486	501.457	0	1	1	3	1	-10921639	2086.919	1486	793	5509	77216	1320.863	2.590	0.290	0.711
ID508266	508266	283	335.452	199.944	500.258	0	0	0	3	1	-10921639	2547.351	1721	852	8726	94252	1898.293	2.593	0.387	0.748
ID506472	506472	283	335.452	199.944	500.258	0	1	1	3	1	-10921639	2547.351	1721	852	8726	94252	1898.293	2.593	0.387	0.748
ID508265	508265	284	199.942	83.318	499.525	0	0	0	3	1	-10921639	2201.189	1735	1018	5537	81444	1241.787	2.523	0.258	0.728
ID506471	506471	284	199.942	83.318	499.525	0	1	1	3	1	-10921639	2201.189	1735	1018	5537	81444	1241.787	2.523	0.258	0.728
ID508264	508264	285	30.186	365.627	498.795	0	0	0	3	1	-10921639	1125.973	1103	791	1649	41661	231.437	11.400	0.053	0.488
ID506470	506470	285	30.186	365.627	498.795	0	1	1	3	1	-10921639	1125.973	1103	791	1649	41661	231.437	11.400	0.053	0.488
ID508279	508279	286	30.116	245.756	501.969	0	0	0	3	1	-10921639	1383.676	1322	912	2048	51196	288.012	2.541	0.035	0.326
ID506477	506477	286	30.116	245.756	501.969	0	1	1	3	1	-10921639	1383.676	1322	912	2048	51196	288.012	2.541	0.035	0.326
ID508278	508278	287	108.452	22.031	501.777	0	0	0	3	1	-10921639	1514.730	1332	698	3537	56045	656.756	2.510	0.125	0.513
ID506476	506476	287	108.452	22.031	501.777	0	1	1	3	1	-10921639	1514.730	1332	698	3537	56045	656.756	2.510	0.125	0.513
ID508285	508285	288	152.979	208.009	506.837	0	0	0	3	1	-10921639	1709.757	1381	739	4563	63261	863.110	2.557	0.230	0.742
ID506483	506483	288	152.979	208.009	506.837	0	1	1	3	1	-10921639	1709.757	1381	739	4563	63261	863.110	2.557	0.230	0.742
ID508284	508284	289	157.086	69.811	506.273	0	0	0	3	1	-10921639	2368.216	1987	1241	6043	87624	1072.152	2.537	0.066	0.273
ID506482	506482	289	157.086	69.811	506.273	0	1	1	3	1	-10921639	2368.216	1987	1241	6043	87624	1072.152	2.537	0.066	0.273
ID508283	508283	290	320.904	76.200	504.144	0	0	0	3	1	-10921639	3087.135	2361	1358	8866	114224	1957.258	2.543	0.226	0.582
ID506481	506481	290	320.904	76.200	504.144	0	1	1	3	1	-10921639	3087.135	2361	1358	8866	114224	1957.258	2.543	0.226	0.582
ID508282	508282	291	439.443	352.711	503.103	0	0	0	3	1	-10921639	3170.108	2235	1121	9849	117294	2232.241	2.553	0.421	0.842
ID506480	506480	291	439.443	352.711	503.103	0	1	1	3	1	-10921639	3170.108	2235	1121	9849	117294	2232.241	2.553	0.421	0.842
ID508281	508281	292	140.560	332.966	503.358	0	0	0	3	1	-10921639	1641.541	1307	919	3542	60737	740.260	2.623	0.207	0.760
ID506479	506479	292	140.560	332.966	503.358	0	1	1	3	1	-10921639	1641.541	1307	919	3542	60737	740.260	2.623	0.207	0.760
ID508280	508280	293	116.194	43.125	503.070	0	0	0	3	1	-10921639	1524.622	1225	929	3711	56411	623.264	2.553	0.201	0.818
ID506478	506478	293	116.194	43.125	503.070	0	1	1	3	1	-10921639	1524.622	1225	929	3711	56411	623.264	2.553	0.201	0.818
ID508295	508295	294	398.521	275.964	507.414	0	0	0	3	1	-10921639	3093.027	1987	1262	9036	114442	2127.042	2.591	0.380	0.801
ID506485	506485	294	398.521	275.964	507.414	0	1	1	3	1	-10921639	3093.027	1987	1262	9036	114442	2127.042	2.591	0.380	0.801
ID508294	508294	295	265.113	256.516	507.047	0	0	0	3	1	-10921639	2371.189	1591	898	6789	87734	1647.654	2.545	0.326	0.707
ID506484	506484	295	265.113	256.516	507.047	0	1	1	3	1	-10921639	2371.189	1591	898	6789	87734	1647.654	2.545	0.326	0.707
ID508301	508301	296	155.166	32.000	511.000	0	0	0	3	1	-10921639	1970.432	1490	895	4833	72906	1111.977	2.591	0.365	0.948
ID506491	506491	296	155.166	32.000	511.000	0	1	1	3	1	-10921639	1970.432	1490	895	4833	72906	1111.977	2.591	0.365	0.948
ID508300	508300	297	138.040	378.437	510.363	0	0	0	3	1	-10921639	2072.703	1794	950	4068	76690	958.362	4.601	0.326	1.064
ID506490	506490	297	138.040	378.437	510.363	0	1	1	3	1	-10921639	2072.703	1794	950	4068	76690	958.362	4.601	0.326	1.064
ID508299	508299	298	33.955	48.300	510.332	0	0	0	3	1	-10921639	1238.730	1175	785	1848	45833	312.486	6.535	0.136	0.949
ID506489	506489	298	33.955	48.300	510.332	0	1	1	3	1	-10921639	1238.730	1175	785	1848	45833	312.486	6.535	0.136	0.949
ID508298	508298	299	142.842	326.902	509.254	0	0	0	3	1	-10921639	2059.405	1717	1024	4466	76198	883.731	10.231	0.224	0.853
ID506488	506488	299	142.842	326.902	509.254	0	1	1	3	1	-10921639	2059.405	1717	1024	4466	76198	883.731	10.231	0.224	0.853
ID508297	508297	300	315.046	222.663	509.218	0	0	0	3	1	-10921639	2993.568	1952	977	9405	110762	2110.227	8.395	0.311	0.674
ID506487	506487	300	315.046	222.663	509.218	0	1	1	3	1	-10921639	2993.568	1952	977	9405	110762	2110.227	8.395	0.311	0.674
ID508296	508296	301	138.215	191.866	508.067	0	0	0	3	1	-10921639	1693.486	1317	879	3825	62659	752.649	2.568	0.166	0.640
ID506486	506486	301	138.215	191.866	508.067	0	1	1	3	1	-10921639	1693.486	1317	879	3825	62659	752.649	2.568	0.166	0.640
ID508311	508311	302	209.704	155.000	511.000	0	0	0	3	1	-10921639	2072.189	1589	784	5311	76671	1194.635	2.575	0.427	1.037
ID506493	506493	302	209.704	155.000	511.000	0	1	1	3	1	-10921639	2072.189	1589	784	5311	76671	1194.635	2.575	0.427	1.037
ID508310	508310	303	20.178	104.000	511.000	0	0	0	3	1	-10921639	921.595	949	610	1099	34099	123.507	11.059	0.118	1.571
ID506492	506492	303	20.178	104.000	511.000	0	1	1	3	1	-10921639	921.595	949	610	1099	34099	123.507	11.059	0.118	1.571
ID508314	508314	304	167.195	481.000	511.000	0	0	0	3	1	-10921639	1789.270	1161	694	6698	66203	1469.395	2.490	0.382	0.673
ID506496	506496	304	167.195	481.000	511.000	0	1	1	3	1	-10921639	1789.270	1161	694	6698	66203	1469.395	2.490	0.382	0.673
ID508313	508313	305	136.199	388.000	511.000	0	0	0	3	1	-10921639	1658.027	1396	684	4115	61347	858.425	2.511	0.343	0.987
ID506495	506495	305	136.199	388.000	511.000	0	1	1	3	1	-10921639	1658.027	1396	684	4115	61347	858.425	2.511	0.343	0.987
ID508312	508312	306	296.216	359.000	511.000	0	0	0	3	1	-10921639	2966.622	2562	1360	5261	109765	1221.805	4.632	0.405	1.400
ID506494	506494	306	296.216	359.000	511.000	0	1	1	3	1	-10921639	2966.622	2562	1360	5261	109765	1221.805	4.632	0.405	1.400
ID506503	506503	307	194.727	428.723	1.819	0	0	0	3	1	-10921639	2281.054	1762	989	5589	84399	1214.982	10.255	0.250	0.750
ID505414	505414	307	194.727	428.723	1.819	0	1	1	3	1	-10921639	2281.054	1762	989	5589	84399	1214.982	10.255	0.250	0.750
ID506502	506502	308	109.600	0.000	2.000	0	0	0	3	1	-10921639	2110.216	1760	824	5471	78078	1161.494	10.266	0.260	0.749
ID505413	505413	308	109.600	0.000	2.000	0	1	1	3	1	-10921639	2110.216	1760	824	5471	78078	1161.494	10.266	0.260	0.749
ID506501	506501	309	100.854	506.000	0.000	0	0	0	3	1	-10921639	1418.081	1164	665	3558	52469	675.267	2.546	0.214	0.739
ID505412	505412	309	100.854	506.000	0.000	0	1	1	3	1	-10921639	1418.081	1164	665	3558	52469	675.267	2.546	0.214	0.739
ID506500	506500	310	107.455	346.000	0.000	0	0	0	3	1	-10921639	2083.189	1613	1124	6222	77078	1100.038	2.490	0.237	0.727
ID505411	505411	310	107.455	346.000	0.000	0	1	1	3	1	-10921639	2083.189	1613	1124	6222	77078	1100.038	2.490	0.237	0.727
ID506499	506499	311	336.520	155.000	0.000	0	0	0	3	1	-10921639	3624.081	3098	1267	7905	134091	1856.736	8.576	0.310	0.923
ID505410	505410	311	336.520	155.000	0.000	0	1	1	3	1	-10921639	3624.081	3098	1267	7905	134091	1856.736	8.576	0.310	0.923
ID506498	506498	312	320.940	152.000	0.000	0	0	0	3	1	-10921639	3876.730	3602	1315	7860	143439	1638.255	8.394	0.371	1.279
ID505409	505409	312	320.940	152.000	0.000	0	1	1	3	1	-10921639	3876.730	3602	1315	7860	143439	1638.255	8.394	0.371	1.279
ID506497	506497	313	161.913	28.000	0.000	0	0	0	3	1	-10921639	1956.486	1751	945	3646	72390	809.681	2.823	0.350	1.254
ID505408	505408	313	161.913	28.000	0.000	0	1	1	3	1	-10921639	1956.486	1751	945	3646	72390	809.681	2.823	0.350	1.254
ID506511	506511	314	494.753	340.256	6.805	0	0	0	3	1	-10921639	3789.892	2747	1663	11926	140226	2649.776	2.574	0.366	0.767
ID505422	505422	314	494.753	340.256	6.805	0	1	1	3	1	-10921639	3789.892	2747	1663	11926	140226	2649.776	2.574	0.366	0.767
ID506510	506510	315	314.800	358.611	6.321	0	0	0	3	1	-10921639	3110.351	2881	1339	5898	115083	1300.738	4.686	0.364	1.277
ID505421	505421	315	314.800	358.611	6.321	0	1	1	3	1	-10921639	3110.351	2881	1339	5898	115083	1300.738	4.686	0.364	1.277
ID506509	506509	316	195.542	231.789	5.823	0	0	0	3	1	-10921639	1914.973	1529	890	4947	70854	999.720	2.566	0.281	0.840
ID505420	505420	316	195.542	231.789	5.823	0	1	1	3	1	-10921639	1914.973	1529	890	4947	70854	999.720	2.566	0.281	0.840
ID506508	506508	317	538.971	468.228	4.487	0	0	0	3	1	-10921639	4181.541	2728	1414	11948	154717	3033.524	2.563	0.368	0.742
ID505419	505419	317	538.971	468.228	4.487	0	1	1	3	1	-10921639	4181.541	2728	1414	11948	154717	3033.524	2.563	0.368	0.742
ID506507	506507	318	49.395	479.841	2.885	0	0	0	3	1	-10921639	1423.784	1273	919	2601	52680	420.873	10.816	0.060	0.385
ID505418	505418	318	49.395	479.841	2.885	0	1	1	3	1	-10921639	1423.784	1273	919	2601	52680	420.873	10.816	0.060	0.385
ID506506	506506	319	139.636	456.206	3.104	0	0	0	3	1	-10921639	2020.054	1655	1064	4898	74742	985.153	2.494	0.140	0.503
ID505417	505417	319	139.636	456.206	3.104	0	1	1	3	1	-10921639	2020.054	1655	1064	4898	74742	985.153	2.494	0.140	0.503
ID506505	506505	320	238.110	389.371	3.400	0	0	0	3	1	-10921639	2481.459	1784	1059	6427	91814	1475.850	2.561	0.256	0.685
ID505416	505416	320	238.110	389.371	3.400	0	1	1	3	1	-10921639	2481.459	1784	1059	6427	91814	1475.850	2.561	0.256	0.685
ID506504	506504	321	27.727	100.333	3.303	0	0	0	3	1	-10921639	1185.919	1150	815	2035	43879	239.673	10.101	0.027	0.258
ID505415	505415	321	27.727	100.333	3.303	0	1	1	3	1	-10921639	1185.919	1150	815	2035	43879	239.673	10.101	0.027	0.258
ID506519	506519	322	245.537	142.501	9.994	0	0	0	3	1	-10921639	2280.054	1856	1002	5437	84362	1227.078	2.542	0.296	0.849
ID505430	505430	322	245.537	142.501	9.994	0	1	1	3	1	-10921639	2280.054	1856	1002	5437	84362	1227.078	2.542	0.296	0.849
ID506518	506518	323	171.412	1.440	10.324	0	0	0	3	1	-10921639	2529.405	2331	991	5153	93588	1238.858	8.388	0.325	1.001
ID505429	505429	323	171.412	1.440	10.324	0	1	1	3	1	-10921639	2529.405	2331	991	5153	93588	1238.858	8.388	0.325	1.001
ID506517	506517	324	257.825	332.889	9.052	0	0	0	3	1	-10921639	2714.811	2104	1259	7522	100448	1560.039	2.522	0.236	0.664
ID505428	505428	324	257.825	332.889	9.052	0	1	1	3	1	-10921639	2714.811	2104	1259	7522	100448	1560.039	2.522	0.236	0.664
ID506516	506516	325	420.238	255.431	9.345	0	0	0	3	1	-10921639	3516.622	2304	1122	10281	130115	2468.309	2.571	0.384	0.790
ID505427	505427	325	420.238	255.431	9.345	0	1	1	3	1	-10921639	3516.622	2304	1122	10281	130115	2468.309	2.571	0.384	0.790
ID506515	506515	326	205.705	295.058	7.610	0	0	0	3	1	-10921639	2282.730	1898	1140	5471	84461	1143.080	2.535	0.252	0.805
ID505426	505426	326	205.705	295.058	7.610	0	1	1	3	1	-10921639	2282.730	1898	1140	5471	84461	1143.080	2.535	0.252	0.805
ID506514	506514	327	276.052	197.298	7.479	0	0	0	3	1	-10921639	2796.000	2427	1252	6161	103452	1391.282	2.611	0.280	0.880
ID505425	505425	327	276.052	197.298	7.479	0	1	1	3	1	-10921639	2796.000	2427	1252	6161	103452	1391.282	2.611	0.280	0.880
ID506513	506513	328	69.270	87.720	7.527	0	0	0	3	1	-10921639	1351.189	1247	814	2663	49994	426.735	2.523	0.148	0.817
ID505424	505424	328	69.270	87.720	7.527	0	1	1	3	1	-10921639	1351.189	1247	814	2663	49994	426.735	2.523	0.148	0.817
ID506512	506512	329	30.912	461.929	6.643	0	0	0	3	1	-10921639	1813.595	1742	1104	2810	67103	458.817	2.513	-0.031	-0.257
ID505423	505423	329	30.912	461.929	6.643	0	1	1	3	1	-10921639	1813.595	1742	1104	2810	67103	458.817	2.513	-0.031	-0.257
ID506527	506527	330	92.229	505.786	11.861	0	0	0	3	1	-10921639	2017.081	1784	1140	4092	74632	685.456	2.538	0.044	0.247
ID505438	505438	330	92.229	505.786	11.861	0	1	1	3	1	-10921639	2017.081	1784	1140	4092	74632	685.456	2.538	0.044	0.247
ID506526	506526	331	91.900	399.809	12.210	0	0	0	3	1	-10921639	1625.892	1422	617	3678	60158	686.274	2.643	0.169	0.687
ID505437	505437	331	91.900	399.809	12.210	0	1	1	3	1	-10921639	1625.892	1422	617	3678	60158	686.274	2.643	0.169	0.687
ID506525	506525	332	269.025	303.761	12.284	0	0	0	3	1	-10921639	2607.514	1863	1261	6219	96478	1402.544	2.557	0.273	0.797
ID505436	505436	332	269.025	303.761	12.284	0	1	1	3	1	-10921639	2607.514	1863	1261	6219	96478	1402.544	2.557	0.273	0.797
ID506524	506524	333	452.796	470.737	10.738	0	0	0	3	1	-10921639	3701.703	2569	1332	10512	136963	2600.518	2.548	0.334	0.712
ID505435	505435	333	452.796	470.737	10.738	0	1	1	3	1	-10921639	3701.703	2569	1332	10512	136963	2600.518	2.548	0.334	0.712
ID506523	506523	334	222.108	448.829	10.719	0	0	0	3	1	-10921639	2687.405	2365	1093	6207	99434	1180.971	2.566	0.238	0.876
ID505434	505434	334	222.108	448.829	10.719	0	1	1	3	1	-10921639	2687.405	2365	1093	6207	99434	1180.971	2.566	0.238	0.876
ID506522	506522	335	473.296	127.018	11.231	0	0	0	3	1	-10921639	3207.081	2088	1082	8959	118662	2208.523	2.604	0.416	0.854
ID505433	505433	335	473.296	127.018	11.231	0	1	1	3	1	-10921639	3207.081	2088	1082	8959	118662	2208.523	2.604	0.416	0.854
ID506521	506521	336	201.114	101.168	11.055	0	0	0	3	1	-10921639	1998.189	1571	1007	5266	73933	1056.190	2.567	0.272	0.810
ID505432	505432	336	201.114	101.168	11.055	0	1	1	3	1	-10921639	1998.189	1571	1007	5266	73933	1056.190	2.567	0.272	0.810
ID506520	506520	337	94.687	287.618	10.095	0	0	0	3	1	-10921639	1785.946	1610	1164	3836	66080	619.243	2.549	0.140	0.709
ID505431	505431	337	94.687	287.618	10.095	0	1	1	3	1	-10921639	1785.946	1610	1164	3836	66080	619.243	2.549	0.140	0.709
ID506535	506535	338	194.846	174.505	15.666	0	0	0	3	1	-10921639	2328.459	1920	1235	4646	86153	995.500	2.598	0.225	0.858
ID505446	505446	338	194.846	174.505	15.666	0	1	1	3	1	-10921639	2328.459	1920	1235	4646	86153	995.500	2.598	0.225	0.858
ID506534	506534	339	115.478	38.001	16.147	0	0	0	3	1	-10921639	2050.649	1855	1166	3893	75874	724.291	7.818	0.170	0.824
ID505445	505445	339	115.478	38.001	16.147	0	1	1	3	1	-10921639	2050.649	1855	1166	3893	75874	724.291	7.818	0.170	0.824
ID506533	506533	340	322.987	415.836	14.714	0	0	0	3	1	-10921639	2548.243	1833	946	8239	94285	1727.942	2.549	0.389	0.826
ID505444	505444	340	322.987	415.836	14.714	0	1	1	3	1	-10921639	2548.243	1833	946	8239	94285	1727.942	2.549	0.389	0.826
ID506532	506532	341	128.587	69.144	15.331	0	0	0	3	1	-10921639	1492.216	1234	801	4070	55212	727.740	2.609	0.220	0.740
ID505443	505443	341	128.587	69.144	15.331	0	1	1	3	1	-10921639	1492.216	1234	801	4070	55212	727.740	2.609	0.220	0.740
ID506531	506531	342	250.662	27.250	14.727	0	0	0	3	1	-10921639	2780.784	2296	1238	7102	102889	1450.366	2.541	0.215	0.678
ID505442	505442	342	250.662	27.250	14.727	0	1	1	3	1	-10921639	2780.784	2296	1238	7102	102889	1450.366	2.541	0.215	0.678
ID506530	506530	343	150.587	454.965	14.219	0	0	0	3	1	-10921639	2195.838	1770	1230	5420	81246	995.834	2.519	0.116	0.458
ID505441	505441	343	150.587	454.965	14.219	0	1	1	3	1	-10921639	2195.838	1770	1230	5420	81246	995.834	2.519	0.116	0.458
ID506529	506529	344	317.316	261.265	14.318	0	0	0	3	1	-10921639	3139.486	2374	1551	8040	116161	1794.141	2.559	0.269	0.742
ID505440	505440	344	317.316	261.265	14.318	0	1	1	3	1	-10921639	3139.486	2374	1551	8040	116161	1794.141	2.559	0.269	0.742
ID506528	506528	345	185.756	498.913	13.235	0	0	0	3	1	-10921639	2357.514	1941	1097	6244	87228	1188.950	11.400	0.145	0.502
ID505439	505439	345	185.756	498.913	13.235	0	1	1	3	1	-10921639	2357.514	1941	1097	6244	87228	1188.950	11.400	0.145	0.502
ID506543	506543	346	254.654	319.389	17.997	0	0	0	3	1	-10921639	3579.432	3014	1930	8190	132439	1755.895	10.297	0.143	0.510
ID505454	505454	346	254.654	319.389	17.997	0	1	1	3	1	-10921639	3579.432	3014	1930	8190	132439	1755.895	10.297	0.143	0.510
ID506542	506542	347	646.518	183.193	18.157	0	0	0	3	1	-10921639	4377.730	3165	1398	13864	161976	3219.282	2.582	0.444	0.836
ID505453	505453	347	646.518	183.193	18.157	0	1	1	3	1	-10921639	4377.730	3165	1398	13864	161976	3219.282	2.582	0.444	0.836
ID506541	506541	348	112.858	437.221	17.476	0	0	0	3	1	-10921639	1607.000	1387	961	3314	59459	605.815	2.651	0.193	0.859
ID505452	505452	348	112.858	437.221	17.476	0	1	1	3	1	-10921639	1607.000	1387	961	3314	59459	605.815	2.651	0.193	0.859
ID506540	506540	349	368.885	345.304	16.913	0	0	0	3	1	-10921639	3102.027	2300	1093	9512	114775	1989.836	2.543	0.354	0.815
ID505451	505451	349	368.885	345.304	16.913	0	1	1	3	1	-10921639	3102.027	2300	1093	9512	114775	1989.836	2.543	0.354	0.815
ID506539	506539	350	489.298	314.131	17.492	0	0	0	3	1	-10921639	4242.189	3387	1565	10813	156961	2387.243	2.555	0.302	0.824
ID505450	505450	350	489.298	314.131	17.492	0	1	1	3	1	-10921639	4242.189	3387	1565	10813	156961	2387.243	2.555	0.302	0.824
ID506538	506538	351	78.277	255.912	16.922	0	0	0	3	1	-10921639	2459.297	2122	1515	5509	90994	913.523	2.505	-0.042	-0.238
ID505449	505449	351	78.277	255.912	16.922	0	1	1	3	1	-10921639	2459.297	2122	1515	5509	90994	913.523	2.505	-0.042	-0.238
ID506537	506537	352	245.345	249.330	17.342	0	0	0	3	1	-10921639	2826.946	2057	1299	6656	104597	1487.345	2.576	0.253	0.768
ID505448	505448	352	245.345	249.330	17.342	0	1	1	3	1	-10921639	2826.946	2057	1299	6656	104597	1487.345	2.576	0.253	0.768
ID506536	506536	353	119.517	35.519	17.434	0	0	0	3	1	-10921639	2213.135	2135	1031	3996	81886	752.167	4.722	0.161	0.817
ID505447	505447	353	119.517	35.519	17.434	0	1	1	3	1	-10921639	2213.135	2135	1031	3996	81886	752.167	4.722	0.161	0.817
ID506551	506551	354	353.297	398.813	20.253	0	0	0	3	1	-10921639	2722.135	1928	1107	7566	100719	1797.049	2.578	0.361	0.804
ID505462	505462	354	353.297	398.813	20.253	0	1	1	3	1	-10921639	2722.135	1928	1107	7566	100719	1797.049	2.578	0.361	0.804
ID506550	506550	355	239.468	301.388	20.182	0	0	0	3	1	-10921639	2496.486	2038	1181	5493	92370	1206.726	2.655	0.248	0.822
ID505461	505461	355	239.468	301.388	20.182	0	1	1	3	1	-10921639	2496.486	2038	1181	5493	92370	1206.726	2.655	0.248	0.822
ID506549	506549	356	105.119	25.256	20.160	0	0	0	3	1	-10921639	1913.324	1574	1025	4670	70793	841.921	10.821	0.074	0.315
ID505460	505460	356	105.119	25.256	20.160	0	1	1	3	1	-10921639	1913.324	1574	1025	4670	70793	841.921	10.821	0.074	0.315
ID506548	506548	357	266.322	482.572	18.877	0	0	0	3	1	-10921639	2387.946	1859	1086	6645	88354	1421.072	2.508	0.313	0.801
ID505459	505459	357	266.322	482.572	18.877	0	1	1	3	1	-10921639	2387.946	1859	1086	6645	88354	1421.072	2.508	0.313	0.801
ID506547	506547	358	39.370	291.760	18.778	0	0	0	3	1	-10921639	1565.378	1574	1026	2097	57919	275.532	10.810	0.077	0.812
ID505458	505458	358	39.370	291.760	18.778	0	1	1	3	1	-10921639	1565.378	1574	1026	2097	57919	275.532	10.810	0.077	0.812
ID506546	506546	359	281.324	194.755	18.619	0	0	0	3	1	-10921639	2670.486	2034	1331	6777	98808	1452.919	2.558	0.272	0.785
ID505457	505457	359	281.324	194.755	18.619	0	1	1	3	1	-10921639	2670.486	2034	1331	6777	98808	1452.919	2.558	0.272	0.785
ID506545	506545	360	380.140	503.231	17.569	0	0	0	3	1	-10921639	3293.459	2350	1196	9513	121858	2244.830	2.573	0.309	0.693
ID505456	505456	360	380.140	503.231	17.569	0	1	1	3	1	-10921639	3293.459	2350	1196	9513	121858	2244.830	2.573	0.309	0.693
ID506544	506544	361	238.274	374.274	17.533	0	0	0	3	1	-10921639	2215.784	1769	852	5545	81984	1286.708	2.569	0.301	0.798
ID505455	505455	361	238.274	374.274	17.533	0	1	1	3	1	-10921639	2215.784	1769	852	5545	81984	1286.708	2.569	0.301	0.798
ID506559	506559	362	193.317	190.700	25.348	0	0	0	3	1	-10921639	2398.486	1894	1306	5780	88744	1124.948	2.553	0.219	0.766
ID505470	505470	362	193.317	190.700	25.348	0	1	1	3	1	-10921639	2398.486	1894	1306	5780	88744	1124.948	2.553	0.219	0.766
ID506558	506558	363	340.725	471.156	23.582	0	0	0	3	1	-10921639	2883.946	2825	1010	5567	106706	1339.114	4.677	0.359	1.137
ID505469	505469	363	340.725	471.156	23.582	0	1	1	3	1	-10921639	2883.946	2825	1010	5567	106706	1339.114	4.677	0.359	1.137
ID506557	506557	364	476.989	331.681	23.073	0	0	0	3	1	-10921639	4403.676	3722	1650	10434	162936	2436.549	2.592	0.293	0.818
ID505468	505468	364	476.989	331.681	23.073	0	1	1	3	1	-10921639	4403.676	3722	1650	10434	162936	2436.549	2.592	0.293	0.818
ID506556	506556	365	217.343	254.396	22.313	0	0	0	3	1	-10921639	2737.027	2153	1379	6240	101270	1343.164	11.400	0.158	0.557
ID505467	505467	365	217.343	254.396	22.313	0	1	1	3	1	-10921639	2737.027	2153	1379	6240	101270	1343.164	11.400	0.158	0.557
ID506555	506555	366	35.518	165.896	21.826	0	0	0	3	1	-10921639	1207.216	1191	696	1826	44667	226.817	8.999	0.059	0.590
ID505466	505466	366	35.518	165.896	21.826	0	1	1	3	1	-10921639	1207.216	1191	696	1826	44667	226.817	8.999	0.059	0.590
ID506554	506554	367	237.537	455.659	21.122	0	0	0	3	1	-10921639	2608.081	2024	1247	6785	96499	1406.692	2.557	0.195	0.606
ID505465	505465	367	237.537	455.659	21.122	0	1	1	3	1	-10921639	2608.081	2024	1247	6785	96499	1406.692	2.557	0.195	0.606
ID506553	506553	368	428.587	111.689	20.479	0	0	0	3	1	-10921639	3879.189	3486	1554	9482	143530	2185.531	2.573	0.379	0.975
ID505464	505464	368	428.587	111.689	20.479	0	1	1	3	1	-10921639	3879.189	3486	1554	9482	143530	2185.531	2.573	0.379	0.975
ID506552	506552	369	137.729	91.339	21.022	0	0	0	3	1	-10921639	1702.405	1374	850	3615	62989	709.560	2.560	0.205	0.815
ID505463	505463	369	137.729	91.339	21.022	0	1	1	3	1	-10921639	1702.405	1374	850	3615	62989	709.560	2.560	0.205	0.815
ID506567	506567	370	184.141	293.015	27.056	0	0	0	3	1	-10921639	2130.378	1703	1195	5139	78824	1052.097	2.554	0.212	0.709
ID505478	505478	370	184.141	293.015	27.056	0	1	1	3	1	-10921639	2130.378	1703	1195	5139	78824	1052.097	2.554	0.212	0.709
ID506566	506566	371	289.854	104.905	26.749	0	0	0	3	1	-10921639	2637.919	1958	1110	6978	97603	1602.916	2.551	0.311	0.781
ID505477	505477	371	289.854	104.905	26.749	0	1	1	3	1	-10921639	2637.919	1958	1110	6978	97603	1602.916	2.551	0.311	0.781
ID506565	506565	372	234.757	82.482	27.471	0	0	0	3	1	-10921639	2307.676	1636	1054	5767	85384	1315.153	2.576	0.326	0.863
ID505476	505476	372	234.757	82.482	27.471	0	1	1	3	1	-10921639	2307.676	1636	1054	5767	85384	1315.153	2.576	0.326	0.863
ID506564	506564	373	132.463	456.139	26.463	0	0	0	3	1	-10921639	2113.892	1853	1251	4862	78214	918.023	10.224	0.116	0.480
ID505475	505475	373	132.463	456.139	26.463	0	1	1	3	1	-10921639	2113.892	1853	1251	4862	78214	918.023	10.224	0.116	0.480
ID506563	506563	374	178.016	121.527	26.074	0	0	0	3	1	-10921639	2275.270	2104	1055	4800	84185	919.920	2.567	0.201	0.828
ID505474	505474	374	178.016	121.527	26.074	0	1	1	3	1	-10921639	2275.270	2104	1055	4800	84185	919.920	2.567	0.201	0.828
ID506562	506562	375	22.797	500.091	25.463	0	0	0	3	1	-10921639	1269.703	1260	836	1672	46979	192.790	2.814	0.039	0.496
ID505473	505473	375	22.797	500.091	25.463	0	1	1	3	1	-10921639	1269.703	1260	836	1672	46979	192.790	2.814	0.039	0.496
ID506561	506561	376	197.947	323.702	24.648	0	0	0	3	1	-10921639	3142.243	2859	1639	6551	116263	1319.136	2.549	0.124	0.525
ID505472	505472	376	197.947	323.702	24.648	0	1	1	3	1	-10921639	3142.243	2859	1639	6551	116263	1319.136	2.549	0.124	0.525
ID506560	506560	377	406.323	206.040	25.063	0	0	0	3	1	-10921639	3236.622	2434	1130	10150	119755	2257.518	2.550	0.363	0.764
ID505471	505471	377	406.323	206.040	25.063	0	1	1	3	1	-10921639	3236.622	2434	1130	10150	119755	2257.518	2.550	0.363	0.764
ID506575	506575	378	235.534	312.018	29.548	0	0	0	3	1	-10921639	2532.892	2261	1352	5635	93717	1204.500	2.577	0.259	0.866
ID505486	505486	378	235.534	312.018	29.548	0	1	1	3	1	-10921639	2532.892	2261	1352	5635	93717	1204.500	2.577	0.259	0.866
ID506574	506574	379	196.707	273.798	29.695	0	0	0	3	1	-10921639	3404.270	2721	1704	7653	125958	1671.503	8.393	0.133	0.479
ID505485	505485	379	196.707	273.798	29.695	0	1	1	3	1	-10921639	3404.270	2721	1704	7653	125958	1671.503	8.393	0.133	0.479
ID506573	506573	380	327.286	379.626	28.468	0	0	0	3	1	-10921639	3037.486	2330	1154	8141	112387	1777.333	2.590	0.335	0.858
ID505484	505484	380	327.286	379.626	28.468	0	1	1	3	1	-10921639	3037.486	2330	1154	8141	112387	1777.333	2.590	0.335	0.858
ID506572	506572	381	420.422	245.801	29.284	0	0	0	3	1	-10921639	3423.622	2294	1226	9850	126674	2261.733	2.565	0.387	0.845
ID505483	505483	381	420.422	245.801	29.284	0	1	1	3	1	-10921639	3423.622	2294	1226	9850	126674	2261.733	2.565	0.387	0.845
ID506571	506571	382	107.329	34.347	29.156	0	0	0	3	1	-10921639	1643.000	1425	712	3452	60791	612.149	2.575	0.181	0.822
ID505482	505482	382	107.329	34.347	29.156	0	1	1	3	1	-10921639	1643.000	1425	712	3452	60791	612.149	2.575	0.181	0.822
ID506570	506570	383	117.300	389.639	28.378	0	0	0	3	1	-10921639	1836.189	1600	991	4056	67939	843.815	2.575	0.190	0.693
ID505481	505481	383	117.300	389.639	28.378	0	1	1	3	1	-10921639	1836.189	1600	991	4056	67939	843.815	2.575	0.190	0.693
ID506569	506569	384	393.121	268.108	28.011	0	0	0	3	1	-10921639	3588.216	2742	1634	9277	132764	2060.637	2.560	0.274	0.748
ID505480	505480	384	393.121	268.108	28.011	0	1	1	3	1	-10921639	3588.216	2742	1634	9277	132764	2060.637	2.560	0.274	0.748
ID506568	506568	385	129.076	12.129	27.974	0	0	0	3	1	-10921639	1706.919	1489	933	3644	63156	718.084	2.519	0.198	0.784
ID505479	505479	385	129.076	12.129	27.974	0	1	1	3	1	-10921639	1706.919	1489	933	3644	63156	718.084	2.519	0.198	0.784
ID506583	506583	386	341.081	274.115	33.821	0	0	0	3	1	-10921639	3395.568	2461	1355	8788	125636	1955.181	2.549	0.233	0.657
ID505494	505494	386	341.081	274.115	33.821	0	1	1	3	1	-10921639	3395.568	2461	1355	8788	125636	1955.181	2.549	0.233	0.657
ID506582	506582	387	346.391	490.205	32.682	0	0	0	3	1	-10921639	2702.757	1948	1094	7815	100002	1717.840	2.579	0.381	0.867
ID505493	505493	387	346.391	490.205	32.682	0	1	1	3	1	-10921639	2702.757	1948	1094	7815	100002	1717.840	2.579	0.381	0.867
ID506581	506581	388	122.946	137.623	32.561	0	0	0	3	1	-10921639	1675.000	1466	817	3456	61975	674.183	2.581	0.191	0.798
ID505492	505492	388	122.946	137.623	32.561	0	1	1	3	1	-10921639	1675.000	1466	817	3456	61975	674.183	2.581	0.191	0.798
ID506580	506580	389	185.828	321.984	32.058	0	0	0	3	1	-10921639	2370.378	1882	1154	6145	87704	1196.027	2.531	0.199	0.659
ID505491	505491	389	185.828	321.984	32.058	0	1	1	3	1	-10921639	2370.378	1882	1154	6145	87704	1196.027	2.531	0.199	0.659
ID506579	506579	390	112.438	128.540	32.490	0	0	0	3	1	-10921639	1876.595	1543	1032	4127	69434	833.792	11.400	0.166	0.640
ID505490	505490	390	112.438	128.540	32.490	0	1	1	3	1	-10921639	1876.595	1543	1032	4127	69434	833.792	11.400	0.166	0.640
ID506578	506578	391	295.272	61.965	30.883	0	0	0	3	1	-10921639	2428.541	1745	958	6717	89856	1490.000	2.567	0.351	0.848
ID505489	505489	391	295.272	61.965	30.883	0	1	1	3	1	-10921639	2428.541	1745	958	6717	89856	1490.000	2.567	0.351	0.848
ID506577	506577	392	273.337	23.188	30.957	0	0	0	3	1	-10921639	2517.919	1793	1130	7187	93163	1557.445	2.595	0.279	0.705
ID505488	505488	392	273.337	23.188	30.957	0	1	1	3	1	-10921639	2517.919	1793	1130	7187	93163	1557.445	2.595	0.279	0.705
ID506576	506576	393	114.694	431.064	29.837	0	0	0	3	1	-10921639	1530.081	1266	921	2936	56613	571.445	2.583	0.200	0.891
ID505487	505487	393	114.694	431.064	29.837	0	1	1	3	1	-10921639	1530.081	1266	921	2936	56613	571.445	2.583	0.200	0.891
ID506591	506591	394	466.775	194.543	36.829	0	0	0	3	1	-10921639	3436.946	2279	1318	10227	127167	2398.368	2.601	0.391	0.806
ID505502	505502	394	466.775	194.543	36.829	0	1	1	3	1	-10921639	3436.946	2279	1318	10227	127167	2398.368	2.601	0.391	0.806
ID506590	506590	395	166.979	25.768	37.477	0	0	0	3	1	-10921639	2083.784	1536	1109	4821	77100	1072.451	2.597	0.185	0.606
ID505501	505501	395	166.979	25.768	37.477	0	1	1	3	1	-10921639	2083.784	1536	1109	4821	77100	1072.451	2.597	0.185	0.606
ID506589	506589	396	350.059	501.241	36.132	0	0	0	3	1	-10921639	2594.486	1829	1004	7177	95996	1617.200	2.583	0.360	0.849
ID505500	505500	396	350.059	501.241	36.132	0	1	1	3	1	-10921639	2594.486	1829	1004	7177	95996	1617.200	2.583	0.360	0.849
ID506588	506588	397	473.931	257.975	35.931	0	0	0	3	1	-10921639	3921.730	3007	1631	11280	145104	2542.013	2.537	0.342	0.786
ID505499	505499	397	473.931	257.975	35.931	0	1	1	3	1	-10921639	3921.730	3007	1631	11280	145104	2542.013	2.537	0.342	0.786
ID506587	506587	398	212.504	203.702	36.148	0	0	0	3	1	-10921639	2430.351	1933	1182	5838	89923	1241.495	2.508	0.244	0.768
ID505498	505498	398	212.504	203.702	36.148	0	1	1	3	1	-10921639	2430.351	1933	1182	5838	89923	1241.495	2.508	0.244	0.768
ID506586	506586	399	191.876	448.122	35.213	0	0	0	3	1	-10921639	1956.946	1684	907	5044	72407	1011.765	2.594	0.263	0.805
ID505497	505497	399	191.876	448.122	35.213	0	1	1	3	1	-10921639	1956.946	1684	907	5044	72407	1011.765	2.594	0.263	0.805
ID506585	506585	400	308.098	284.218	35.109	0	0	0	3	1	-10921639	2925.973	2347	1538	7282	108261	1484.320	2.585	0.284	0.873
ID505496	505496	400	308.098	284.218	35.109	0	1	1	3	1	-10921639	2925.973	2347	1538	7282	108261	1484.320	2.585	0.284	0.873
ID506584	506584	401	580.120	357.103	33.924	0	0	0	3	1	-10921639	3920.351	2994	1367	8514	145053	2031.947	4.668	0.454	1.205
ID505495	505495	401	580.120	357.103	33.924	0	1	1	3	1	-10921639	3920.351	2994	1367	8514	145053	2031.947	4.668	0.454	1.205
ID506599	506599	402	440.752	94.369	40.273	0	0	0	3	1	-10921639	3650.054	2547	1366	10452	135052	2534.276	2.576	0.360	0.762
ID505510	505510	402	440.752	94.369	40.273	0	1	1	3	1	-10921639	3650.054	2547	1366	10452	135052	2534.276	2.576	0.360	0.762
ID506598	506598	403	135.697	68.196	39.799	0	0	0	3	1	-10921639	1717.432	1363	967	3970	63545	768.572	2.564	0.195	0.729
ID505509	505509	403	135.697	68.196	39.799	0	1	1	3	1	-10921639	1717.432	1363	967	3970	63545	768.572	2.564	0.195	0.729
ID506597	506597	404	276.196	7.851	40.213	0	0	0	3	1	-10921639	2782.703	2445	1433	5389	102960	1120.831	4.675	0.258	1.018
ID505508	505508	404	276.196	7.851	40.213	0	1	1	3	1	-10921639	2782.703	2445	1433	5389	102960	1120.831	4.675	0.258	1.018
ID506596	506596	405	167.359	399.471	39.448	0	0	0	3	1	-10921639	1907.243	1651	1047	4003	70568	840.986	2.539	0.252	0.912
ID505507	505507	405	167.359	399.471	39.448	0	1	1	3	1	-10921639	1907.243	1651	1047	4003	70568	840.986	2.539	0.252	0.912
ID506595	506595	406	155.372	108.784	39.325	0	0	0	3	1	-10921639	2000.405	1600	808	4441	74015	898.120	11.400	0.171	0.649
ID505506	505506	406	155.372	108.784	39.325	0	1	1	3	1	-10921639	2000.405	1600	808	4441	74015	898.120	11.400	0.171	0.649
ID506594	506594	407	32.694	219.932	37.541	0	0	0	3	1	-10921639	1255.432	1231	874	1829	46451	252.313	2.476	0.040	0.385
ID505505	505505	407	32.694	219.932	37.541	0	1	1	3	1	-10921639	1255.432	1231	874	1829	46451	252.313	2.476	0.040	0.385
ID506593	506593	408	23.017	211.515	38.382	0	0	0	3	1	-10921639	1327.297	1260	896	2006	49110	238.043	2.734	0.026	0.279
ID505504	505504	408	23.017	211.515	38.382	0	1	1	3	1	-10921639	1327.297	1260	896	2006	49110	238.043	2.734	0.026	0.279
ID506592	506592	409	233.774	231.668	36.995	0	0	0	3	1	-10921639	2607.703	2257	1165	6257	96485	1195.115	10.184	0.255	0.887
ID505503	505503	409	233.774	231.668	36.995	0	1	1	3	1	-10921639	2607.703	2257	1165	6257	96485	1195.115	10.184	0.255	0.887
ID506607	506607	410	194.412	379.091	43.499	0	0	0	3	1	-10921639	2104.081	1753	974	4722	77851	1012.694	2.566	0.245	0.818
ID505518	505518	410	194.412	379.091	43.499	0	1	1	3	1	-10921639	2104.081	1753	974	4722	77851	1012.694	2.566	0.245	0.818
ID506606	506606	411	277.790	311.652	43.133	0	0	0	3	1	-10921639	2610.811	1973	1149	7017	96600	1503.847	2.563	0.313	0.828
ID505517	505517	411	277.790	311.652	43.133	0	1	1	3	1	-10921639	2610.811	1973	1149	7017	96600	1503.847	2.563	0.313	0.828
ID506605	506605	412	238.056	18.715	43.224	0	0	0	3	1	-10921639	2407.054	1875	1229	6461	89061	1300.103	2.548	0.286	0.823
ID505516	505516	412	238.056	18.715	43.224	0	1	1	3	1	-10921639	2407.054	1875	1229	6461	89061	1300.103	2.548	0.286	0.823
ID506604	506604	413	204.792	346.082	41.723	0	0	0	3	1	-10921639	2092.324	1659	1037	5226	77416	1009.500	2.618	0.243	0.809
ID505515	505515	413	204.792	346.082	41.723	0	1	1	3	1	-10921639	2092.324	1659	1037	5226	77416	1009.500	2.618	0.243	0.809
ID506603	506603	414	231.027	244.021	41.940	0	0	0	3	1	-10921639	2405.811	1889	1104	6651	89015	1245.112	2.547	0.256	0.789
ID505514	505514	414	231.027	244.021	41.940	0	1	1	3	1	-10921639	2405.811	1889	1104	6651	89015	1245.112	2.547	0.256	0.789
ID506602	506602	415	358.808	149.151	42.152	0	0	0	3	1	-10921639	2693.730	1923	1078	8499	99668	1870.807	2.553	0.400	0.823
ID505513	505513	415	358.808	149.151	42.152	0	1	1	3	1	-10921639	2693.730	1923	1078	8499	99668	1870.807	2.553	0.400	0.823
ID506601	506601	416	281.006	435.127	40.007	0	0	0	3	1	-10921639	2386.000	1842	1057	6183	88282	1351.589	2.613	0.289	0.791
ID505512	505512	416	281.006	435.127	40.007	0	1	1	3	1	-10921639	2386.000	1842	1057	6183	88282	1351.589	2.613	0.289	0.791
ID506600	506600	417	486.503	292.531	40.375	0	0	0	3	1	-10921639	3934.784	3151	1399	9188	145587	2106.517	2.598	0.400	1.068
ID505511	505511	417	486.503	292.531	40.375	0	1	1	3	1	-10921639	3934.784	3151	1399	9188	145587	2106.517	2.598	0.400	1.068
ID506615	506615	418	389.521	265.818	48.556	0	0	0	3	1	-10921639	3919.297	3574	1549	7824	145014	1576.408	2.598	0.306	1.165
ID505526	505526	418	389.521	265.818	48.556	0	1	1	3	1	-10921639	3919.297	3574	1549	7824	145014	1576.408	2.598	0.306	1.165
ID506614	506614	419	319.200	173.642	46.776	0	0	0	3	1	-10921639	2697.351	1791	1140	8081	99802	1819.508	2.569	0.365	0.792
ID505525	505525	419	319.200	173.642	46.776	0	1	1	3	1	-10921639	2697.351	1791	1140	8081	99802	1819.508	2.569	0.365	0.792
ID506613	506613	420	231.268	72.790	47.393	0	0	0	3	1	-10921639	2235.162	1907	875	5402	82701	1071.669	2.530	0.294	0.949
ID505524	505524	420	231.268	72.790	47.393	0	1	1	3	1	-10921639	2235.162	1907	875	5402	82701	1071.669	2.530	0.294	0.949
ID506612	506612	421	191.796	10.000	47.000	0	0	0	3	1	-10921639	2862.324	2619	1301	5456	105906	1086.668	4.732	0.222	0.957
ID505523	505523	421	191.796	10.000	47.000	0	1	1	3	1	-10921639	2862.324	2619	1301	5456	105906	1086.668	4.732	0.222	0.957
ID506611	506611	422	250.873	440.101	44.658	0	0	0	3	1	-10921639	2328.189	1821	946	6544	86143	1408.558	2.544	0.288	0.740
ID505522	505522	422	250.873	440.101	44.658	0	1	1	3	1	-10921639	2328.189	1821	946	6544	86143	1408.558	2.544	0.288	0.740
ID506610	506610	423	105.158	389.344	45.301	0	0	0	3	1	-10921639	1557.595	1448	926	3160	57631	557.656	2.551	0.163	0.784
ID505521	505521	423	105.158	389.344	45.301	0	1	1	3	1	-10921639	1557.595	1448	926	3160	57631	557.656	2.551	0.163	0.784
ID506609	506609	424	624.328	366.573	44.482	0	0	0	3	1	-10921639	4715.351	3066	1696	14651	174468	3599.037	2.590	0.432	0.791
ID505520	505520	424	624.328	366.573	44.482	0	1	1	3	1	-10921639	4715.351	3066	1696	14651	174468	3599.037	2.590	0.432	0.791
ID506608	506608	425	153.155	113.101	43.787	0	0	0	3	1	-10921639	1986.270	1692	950	4253	73492	875.006	2.551	0.188	0.718
ID505519	505519	425	153.155	113.101	43.787	0	1	1	3	1	-10921639	1986.270	1692	950	4253	73492	875.006	2.551	0.188	0.718
ID506623	506623	426	150.863	456.512	49.657	0	0	0	3	1	-10921639	1946.108	1719	894	4202	72006	892.865	10.185	0.178	0.658
ID505534	505534	426	150.863	456.512	49.657	0	1	1	3	1	-10921639	1946.108	1719	894	4202	72006	892.865	10.185	0.178	0.658
ID506622	506622	427	186.416	452.869	49.921	0	0	0	3	1	-10921639	2127.378	1845	859	4569	78713	999.115	8.438	0.232	0.801
ID505533	505533	427	186.416	452.869	49.921	0	1	1	3	1	-10921639	2127.378	1845	859	4569	78713	999.115	8.438	0.232	0.801
ID506621	506621	428	217.237	296.496	50.410	0	0	0	3	1	-10921639	2538.459	1958	1243	5828	93923	1277.689	2.589	0.237	0.762
ID505532	505532	428	217.237	296.496	50.410	0	1	1	3	1	-10921639	2538.459	1958	1243	5828	93923	1277.689	2.589	0.237	0.762
ID506620	506620	429	257.303	189.457	50.476	0	0	0	3	1	-10921639	2552.919	1767	1050	6672	94458	1555.260	2.561	0.299	0.755
ID505531	505531	429	257.303	189.457	50.476	0	1	1	3	1	-10921639	2552.919	1767	1050	6672	94458	1555.260	2.561	0.299	0.755
ID506619	506619	430	178.508	49.174	50.287	0	0	0	3	1	-10921639	1987.108	1566	787	5542	73523	1090.597	2.550	0.193	0.589
ID505530	505530	430	178.508	49.174	50.287	0	1	1	3	1	-10921639	1987.108	1566	787	5542	73523	1090.597	2.550	0.193	0.589
ID506618	506618	431	139.592	469.826	49.078	0	0	0	3	1	-10921639	1622.865	1339	814	3769	60046	757.559	2.548	0.239	0.827
ID505529	505529	431	139.592	469.826	49.078	0	1	1	3	1	-10921639	1622.865	1339	814	3769	60046	757.559	2.548	0.239	0.827
ID506617	506617	432	582.030	208.293	48.820	0	0	0	3	1	-10921639	3953.405	2630	1333	11776	146276	2739.841	2.550	0.436	0.876
ID505528	505528	432	582.030	208.293	48.820	0	1	1	3	1	-10921639	3953.405	2630	1333	11776	146276	2739.841	2.550	0.436	0.876
ID506616	506616	433	205.880	9.118	48.982	0	0	0	3	1	-10921639	2569.351	2487	1385	5078	95066	894.167	8.878	0.198	0.948
ID505527	505527	433	205.880	9.118	48.982	0	1	1	3	1	-10921639	2569.351	2487	1385	5078	95066	894.167	8.878	0.198	0.948
ID506631	506631	434	130.878	46.517	54.658	0	0	0	3	1	-10921639	1857.432	1626	1008	3948	68725	772.199	2.529	0.129	0.551
ID505542	505542	434	130.878	46.517	54.658	0	1	1	3	1	-10921639	1857.432	1626	1008	3948	68725	772.199	2.529	0.129	0.551
ID506630	506630	435	405.638	303.309	53.928	0	0	0	3	1	-10921639	3568.459	2648	1718	10177	132033	2236.260	2.555	0.279	0.696
ID505541	505541	435	405.638	303.309	53.928	0	1	1	3	1	-10921639	3568.459	2648	1718	10177	132033	2236.260	2.555	0.279	0.696
ID506629	506629	436	519.179	277.864	54.031	0	0	0	3	1	-10921639	3716.514	2839	1346	10683	137511	2392.909	2.570	0.411	0.905
ID505540	505540	436	519.179	277.864	54.031	0	1	1	3	1	-10921639	3716.514	2839	1346	10683	137511	2392.909	2.570	0.411	0.905
ID506628	506628	437	141.897	511.000	52.000	0	0	0	3	1	-10921639	2074.676	1738	982	6273	76763	1192.055	11.400	0.235	0.663
ID505539	505539	437	141.897	511.000	52.000	0	1	1	3	1	-10921639	2074.676	1738	982	6273	76763	1192.055	11.400	0.235	0.663
ID506627	506627	438	145.999	484.741	51.426	0	0	0	3	1	-10921639	1692.784	1378	793	4132	62633	862.210	2.599	0.253	0.794
ID505538	505538	438	145.999	484.741	51.426	0	1	1	3	1	-10921639	1692.784	1378	793	4132	62633	862.210	2.599	0.253	0.794
ID506626	506626	439	32.893	368.711	50.828	0	0	0	3	1	-10921639	2059.892	1767	1219	3920	76216	738.227	2.466	-0.055	-0.323
ID505537	505537	439	32.893	368.711	50.828	0	1	1	3	1	-10921639	2059.892	1767	1219	3920	76216	738.227	2.466	-0.055	-0.323
ID506625	506625	440	292.478	362.815	51.100	0	0	0	3	1	-10921639	3213.486	2546	1458	9108	118899	1820.617	2.525	0.207	0.606
ID505536	505536	440	292.478	362.815	51.100	0	1	1	3	1	-10921639	3213.486	2546	1458	9108	118899	1820.617	2.525	0.207	0.606
ID506624	506624	441	255.259	355.350	50.928	0	0	0	3	1	-10921639	2588.108	2071	1355	6310	95760	1310.048	2.553	0.235	0.751
ID505535	505535	441	255.259	355.350	50.928	0	1	1	3	1	-10921639	2588.108	2071	1355	6310	95760	1310.048	2.553	0.235	0.751
ID506639	506639	442	209.447	104.882	57.258	0	0	0	3	1	-10921639	2043.514	1600	919	5155	75610	1090.948	2.584	0.270	0.797
ID505550	505550	442	209.447	104.882	57.258	0	1	1	3	1	-10921639	2043.514	1600	919	5155	75610	1090.948	2.584	0.270	0.797
ID506638	506638	443	115.363	507.739	55.718	0	0	0	3	1	-10921639	1740.703	1492	843	3777	64406	724.008	10.278	0.094	0.415
ID505549	505549	443	115.363	507.739	55.718	0	1	1	3	1	-10921639	1740.703	1492	843	3777	64406	724.008	10.278	0.094	0.415
ID506637	506637	444	309.189	329.640	55.977	0	0	0	3	1	-10921639	2630.973	2026	1049	7160	97346	1549.304	2.544	0.329	0.841
ID505548	505548	444	309.189	329.640	55.977	0	1	1	3	1	-10921639	2630.973	2026	1049	7160	97346	1549.304	2.544	0.329	0.841
ID506636	506636	445	202.553	236.844	56.200	0	0	0	3	1	-10921639	2982.378	2579	1512	6667	110348	1273.005	2.655	0.177	0.705
ID505547	505547	445	202.553	236.844	56.200	0	1	1	3	1	-10921639	2982.378	2579	1512	6667	110348	1273.005	2.655	0.177	0.705
ID506635	506635	446	259.965	183.809	55.754	0	0	0	3	1	-10921639	2478.459	1930	1114	7267	91703	1465.989	2.553	0.294	0.769
ID505546	505546	446	259.965	183.809	55.754	0	1	1	3	1	-10921639	2478.459	1930	1114	7267	91703	1465.989	2.553	0.294	0.769
ID506634	506634	447	170.841	251.529	55.059	0	0	0	3	1	-10921639	2047.730	1669	998	5158	75766	950.883	2.547	0.211	0.750
ID505545	505545	447	170.841	251.529	55.059	0	1	1	3	1	-10921639	2047.730	1669	998	5158	75766	950.883	2.547	0.211	0.750
ID506633	506633	448	459.554	225.673	55.217	0	0	0	3	1	-10921639	3511.378	2391	1227	10003	129921	2433.072	2.562	0.387	0.806
ID505544	505544	448	459.554	225.673	55.217	0	1	1	3	1	-10921639	3511.378	2391	1227	10003	129921	2433.072	2.562	0.387	0.806
ID506632	506632	449	493.855	122.635	54.595	0	0	0	3	1	-10921639	3865.514	3176	1310	10008	143024	2399.104	2.577	0.415	0.945
ID505543	505543	449	493.855	122.635	54.595	0	1	1	3	1	-10921639	3865.514	3176	1310	10008	143024	2399.104	2.577	0.415	0.945
ID506647	506647	450	185.033	303.193	58.800	0	0	0	3	1	-10921639	2522.270	2218	1271	5578	93324	1160.211	10.188	0.091	0.362
ID505558	505558	450	185.033	303.193	58.800	0	1	1	3	1	-10921639	2522.270	2218	1271	5578	93324	1160.211	10.188	0.091	0.362
ID506646	506646	451	178.693	7.610	58.905	0	0	0	3	1	-10921639	2084.081	1793	1057	4878	77111	957.632	2.566	0.177	0.656
ID505557	505557	451	178.693	7.610	58.905	0	1	1	3	1	-10921639	2084.081	1793	1057	4878	77111	957.632	2.566	0.177	0.656
ID506645	506645	452	43.268	499.051	58.042	0	0	0	3	1	-10921639	1118.703	1068	626	1666	41392	245.902	2.603	0.074	0.630
ID505556	505556	452	43.268	499.051	58.042	0	1	1	3	1	-10921639	1118.703	1068	626	1666	41392	245.902	2.603	0.074	0.630
ID506644	506644	453	108.235	434.511	58.248	0	0	0	3	1	-10921639	1425.649	1251	871	2837	52749	518.459	2.544	0.191	0.881
ID505555	505555	453	108.235	434.511	58.248	0	1	1	3	1	-10921639	1425.649	1251	871	2837	52749	518.459	2.544	0.191	0.881
ID506643	506643	454	177.067	347.943	58.409	0	0	0	3	1	-10921639	2085.595	1611	1108	5193	77167	1037.887	2.576	0.233	0.761
ID505554	505554	454	177.067	347.943	58.409	0	1	1	3	1	-10921639	2085.595	1611	1108	5193	77167	1037.887	2.576	0.233	0.761
ID506642	506642	455	266.044	321.174	56.790	0	0	0	3	1	-10921639	2516.432	1864	1128	7237	93108	1479.100	2.541	0.296	0.776
ID505553	505553	455	266.044	321.174	56.790	0	1	1	3	1	-10921639	2516.432	1864	1128	7237	93108	1479.100	2.541	0.296	0.776
ID506641	506641	456	150.217	165.744	56.840	0	0	0	3	1	-10921639	2013.784	1692	996	4612	74510	860.881	2.519	0.146	0.597
ID505552	505552	456	150.217	165.744	56.840	0	1	1	3	1	-10921639	2013.784	1692	996	4612	74510	860.881	2.519	0.146	0.597
ID506640	506640	457	25.794	141.120	57.010	0	0	0	3	1	-10921639	1153.919	1111	828	1780	42695	205.389	2.896	0.051	0.541
ID505551	505551	457	25.794	141.120	57.010	0	1	1	3	1	-10921639	1153.919	1111	828	1780	42695	205.389	2.896	0.051	0.541
ID506655	506655	458	304.184	75.459	63.423	0	0	0	3	1	-10921639	2982.649	2325	1227	7813	110358	1689.633	2.542	0.268	0.746
ID505566	505566	458	304.184	75.459	63.423	0	1	1	3	1	-10921639	2982.649	2325	1227	7813	110358	1689.633	2.542	0.268	0.746
ID506654	506654	459	248.614	372.857	61.902	0	0	0	3	1	-10921639	2364.595	1908	1121	5305	87490	1153.793	2.559	0.292	0.926
ID505565	505565	459	248.614	372.857	61.902	0	1	1	3	1	-10921639	2364.595	1908	1121	5305	87490	1153.793	2.559	0.292	0.926
ID506653	506653	460	98.519	267.204	62.016	0	0	0	3	1	-10921639	1569.973	1460	982	2757	58089	452.098	2.598	0.134	0.819
ID505564	505564	460	98.519	267.204	62.016	0	1	1	3	1	-10921639	1569.973	1460	982	2757	58089	452.098	2.598	0.134	0.819
ID506652	506652	461	320.629	235.801	62.039	0	0	0	3	1	-10921639	2956.946	2416	1293	6221	109407	1362.386	2.574	0.228	0.807
ID505563	505563	461	320.629	235.801	62.039	0	1	1	3	1	-10921639	2956.946	2416	1293	6221	109407	1362.386	2.574	0.228	0.807
ID506651	506651	462	195.332	82.129	61.262	0	0	0	3	1	-10921639	2213.892	1649	1076	5708	81914	1188.638	2.597	0.211	0.649
ID505562	505562	462	195.332	82.129	61.262	0	1	1	3	1	-10921639	2213.892	1649	1076	5708	81914	1188.638	2.597	0.211	0.649
ID506650	506650	463	285.750	360.338	59.654	0	0	0	3	1	-10921639	2717.270	2088	1051	6939	100539	1593.155	2.594	0.304	0.796
ID505561	505561	463	285.750	360.338	59.654	0	1	1	3	1	-10921639	2717.270	2088	1051	6939	100539	1593.155	2.594	0.304	0.796
ID506649	506649	464	121.790	57.189	59.911	0	0	0	3	1	-10921639	1632.946	1352	816	3535	60419	685.302	2.527	0.190	0.759
ID505560	505560	464	121.790	57.189	59.911	0	1	1	3	1	-10921639	1632.946	1352	816	3535	60419	685.302	2.527	0.190	0.759
ID506648	506648	465	180.305	14.154	59.793	0	0	0	3	1	-10921639	2038.054	1717	1103	4618	75408	927.197	2.535	0.212	0.768
ID505559	505559	465	180.305	14.154	59.793	0	1	1	3	1	-10921639	2038.054	1717	1103	4618	75408	927.197	2.535	0.212	0.768
ID506663	506663	466	445.239	199.373	69.038	0	0	0	3	1	-10921639	3377.027	2331	1185	9657	124950	2310.160	2.539	0.385	0.812
ID505574	505574	466	445.239	199.373	69.038	0	1	1	3	1	-10921639	3377.027	2331	1185	9657	124950	2310.160	2.539	0.385	0.812
ID506662	506662	467	75.981	45.264	68.865	0	0	0	3	1	-10921639	1818.378	1705	1226	3794	67280	585.556	11.400	0.082	0.472
ID505573	505573	467	75.981	45.264	68.865	0	1	1	3	1	-10921639	1818.378	1705	1226	3794	67280	585.556	11.400	0.082	0.472
ID506661	506661	468	139.454	469.028	68.007	0	0	0	3	1	-10921639	1522.595	1282	770	3802	56336	693.613	2.579	0.233	0.830
ID505572	505572	468	139.454	469.028	68.007	0	1	1	3	1	-10921639	1522.595	1282	770	3802	56336	693.613	2.579	0.233	0.830
ID506660	506660	469	399.743	140.150	67.906	0	0	0	3	1	-10921639	3430.378	3048	1343	8095	126924	1810.755	4.694	0.419	1.119
ID505571	505571	469	399.743	140.150	67.906	0	1	1	3	1	-10921639	3430.378	3048	1343	8095	126924	1810.755	4.694	0.419	1.119
ID506659	506659	470	85.123	191.951	66.893	0	0	0	3	1	-10921639	1781.351	1634	1191	2876	65910	442.159	2.505	0.095	0.697
ID505570	505570	470	85.123	191.951	66.893	0	1	1	3	1	-10921639	1781.351	1634	1191	2876	65910	442.159	2.505	0.095	0.697
ID506658	506658	471	108.803	50.228	66.829	0	0	0	3	1	-10921639	1915.189	1710	1152	3427	70862	608.596	2.621	0.097	0.555
ID505569	505569	471	108.803	50.228	66.829	0	1	1	3	1	-10921639	1915.189	1710	1152	3427	70862	608.596	2.621	0.097	0.555
ID506657	506657	472	357.948	167.992	65.575	0	0	0	3	1	-10921639	3154.568	2696	1176	6198	116719	1446.089	2.637	0.311	1.036
ID505568	505568	472	357.948	167.992	65.575	0	1	1	3	1	-10921639	3154.568	2696	1176	6198	116719	1446.089	2.637	0.311	1.036
ID506656	506656	473	116.661	181.902	63.990	0	0	0	3	1	-10921639	1711.432	1447	1124	3571	63323	620.622	2.593	0.157	0.749
ID505567	505567	473	116.661	181.902	63.990	0	1	1	3	1	-10921639	1711.432	1447	1124	3571	63323	620.622	2.593	0.157	0.749
ID506671	506671	474	262.086	371.295	73.173	0	0	0	3	1	-10921639	2456.108	1879	1167	6363	90876	1362.328	2.560	0.298	0.828
ID505582	505582	474	262.086	371.295	73.173	0	1	1	3	1	-10921639	2456.108	1879	1167	6363	90876	1362.328	2.560	0.298	0.828
ID506670	506670	475	197.656	344.836	72.445	0	0	0	3	1	-10921639	2572.405	2132	1296	5489	95179	1172.153	8.424	0.231	0.824
ID505581	505581	475	197.656	344.836	72.445	0	1	1	3	1	-10921639	2572.405	2132	1296	5489	95179	1172.153	8.424	0.231	0.824
ID506669	506669	476	352.150	313.595	70.761	0	0	0	3	1	-10921639	3360.730	3219	1581	6029	124347	1272.092	4.676	0.341	1.345
ID505580	505580	476	352.150	313.595	70.761	0	1	1	3	1	-10921639	3360.730	3219	1581	6029	124347	1272.092	4.676	0.341	1.345
ID506668	506668	477	43.624	79.331	71.300	0	0	0	3	1	-10921639	1553.297	1438	1063	2573	57472	384.752	2.467	0.062	0.473
ID505579	505579	477	43.624	79.331	71.300	0	1	1	3	1	-10921639	1553.297	1438	1063	2573	57472	384.752	2.467	0.062	0.473
ID506667	506667	478	160.902	55.602	71.143	0	0	0	3	1	-10921639	2074.649	1741	947	4236	76762	888.732	2.583	0.180	0.713
ID505578	505578	478	160.902	55.602	71.143	0	1	1	3	1	-10921639	2074.649	1741	947	4236	76762	888.732	2.583	0.180	0.713
ID506666	506666	479	160.642	430.041	69.604	0	0	0	3	1	-10921639	1636.838	1331	777	3997	60563	781.265	2.538	0.252	0.843
ID505577	505577	479	160.642	430.041	69.604	0	1	1	3	1	-10921639	1636.838	1331	777	3997	60563	781.265	2.538	0.252	0.843
ID506665	506665	480	179.927	345.483	68.652	0	0	0	3	1	-10921639	2547.622	2147	1104	4990	94262	1074.560	8.405	0.223	0.865
ID505576	505576	480	179.927	345.483	68.652	0	1	1	3	1	-10921639	2547.622	2147	1104	4990	94262	1074.560	8.405	0.223	0.865
ID506664	506664	481	110.929	304.609	68.998	0	0	0	3	1	-10921639	1872.027	1734	1062	3610	69265	650.708	2.535	0.144	0.726
ID505575	505575	481	110.929	304.609	68.998	0	1	1	3	1	-10921639	1872.027	1734	1062	3610	69265	650.708	2.535	0.144	0.726
ID506679	506679	482	195.806	394.113	75.804	0	0	0	3	1	-10921639	2979.459	2622	1507	6406	110240	1298.601	9.056	0.151	0.601
ID505590	505590	482	195.806	394.113	75.804	0	1	1	3	1	-10921639	2979.459	2622	1507	6406	110240	1298.601	9.056	0.151	0.601
ID506678	506678	483	355.810	511.000	75.000	0	0	0	3	1	-10921639	2942.892	1761	922	9741	108887	2259.675	2.541	0.487	0.853
ID505589	505589	483	355.810	511.000	75.000	0	1	1	3	1	-10921639	2942.892	1761	922	9741	108887	2259.675	2.541	0.487	0.853
ID506677	506677	484	242.714	214.273	74.227	0	0	0	3	1	-10921639	2280.297	1794	1245	5429	84371	1145.394	2.559	0.272	0.852
ID505588	505588	484	242.714	214.273	74.227	0	1	1	3	1	-10921639	2280.297	1794	1245	5429	84371	1145.394	2.559	0.272	0.852
ID506676	506676	485	189.542	49.455	74.487	0	0	0	3	1	-10921639	2607.838	2005	1290	6128	96490	1332.985	2.559	0.173	0.578
ID505587	505587	485	189.542	49.455	74.487	0	1	1	3	1	-10921639	2607.838	2005	1290	6128	96490	1332.985	2.559	0.173	0.578
ID506675	506675	486	254.017	32.802	73.541	0	0	0	3	1	-10921639	2519.676	1882	1014	6701	93228	1431.527	2.537	0.277	0.764
ID505586	505586	486	254.017	32.802	73.541	0	1	1	3	1	-10921639	2519.676	1882	1014	6701	93228	1431.527	2.537	0.277	0.764
ID506674	506674	487	215.819	26.162	74.075	0	0	0	3	1	-10921639	2256.270	1720	1122	5872	83482	1167.158	2.577	0.224	0.707
ID505585	505585	487	215.819	26.162	74.075	0	1	1	3	1	-10921639	2256.270	1720	1122	5872	83482	1167.158	2.577	0.224	0.707
ID506673	506673	488	245.071	396.647	73.113	0	0	0	3	1	-10921639	2682.514	2163	1223	6767	99253	1374.279	2.549	0.200	0.650
ID505584	505584	488	245.071	396.647	73.113	0	1	1	3	1	-10921639	2682.514	2163	1223	6767	99253	1374.279	2.549	0.200	0.650
ID506672	506672	489	271.140	388.496	72.704	0	0	0	3	1	-10921639	2904.243	2195	1155	8225	107457	1729.070	2.518	0.246	0.663
ID505583	505583	489	271.140	388.496	72.704	0	1	1	3	1	-10921639	2904.243	2195	1155	8225	107457	1729.070	2.518	0.246	0.663
ID506687	506687	490	151.812	418.435	79.674	0	0	0	3	1	-10921639	1971.703	1648	945	4166	72953	850.953	2.586	0.179	0.703
ID505598	505598	490	151.812	418.435	79.674	0	1	1	3	1	-10921639	1971.703	1648	945	4166	72953	850.953	2.586	0.179	0.703
ID506686	506686	491	285.188	92.869	79.760	0	0	0	3	1	-10921639	2671.892	2096	1143	6193	98860	1338.702	2.570	0.266	0.838
ID505597	505597	491	285.188	92.869	79.760	0	1	1	3	1	-10921639	2671.892	2096	1143	6193	98860	1338.702	2.570	0.266	0.838
ID506685	506685	492	372.837	53.153	79.965	0	0	0	3	1	-10921639	3067.946	2262	1199	8216	113514	1860.015	2.554	0.317	0.794
ID505596	505596	492	372.837	53.153	79.965	0	1	1	3	1	-10921639	3067.946	2262	1199	8216	113514	1860.015	2.554	0.317	0.794
ID506684	506684	493	294.048	317.278	78.956	0	0	0	3	1	-10921639	3151.459	2781	1372	6870	116604	1426.982	2.554	0.210	0.767
ID505595	505595	493	294.048	317.278	78.956	0	1	1	3	1	-10921639	3151.459	2781	1372	6870	116604	1426.982	2.554	0.210	0.767
ID506683	506683	494	278.854	200.016	79.327	0	0	0	3	1	-10921639	2869.081	2199	1351	7294	106156	1555.061	2.598	0.259	0.760
ID505594	505594	494	278.854	200.016	79.327	0	1	1	3	1	-10921639	2869.081	2199	1351	7294	106156	1555.061	2.598	0.259	0.760
ID506682	506682	495	294.696	82.257	78.891	0	0	0	3	1	-10921639	2937.892	2525	1426	8199	108702	1548.445	2.542	0.307	0.891
ID505593	505593	495	294.696	82.257	78.891	0	1	1	3	1	-10921639	2937.892	2525	1426	8199	108702	1548.445	2.542	0.307	0.891
ID506681	506681	496	239.666	183.955	78.330	0	0	0	3	1	-10921639	2284.297	1768	1130	5530	84519	1209.495	2.565	0.271	0.806
ID505592	505592	496	239.666	183.955	78.330	0	1	1	3	1	-10921639	2284.297	1768	1130	5530	84519	1209.495	2.565	0.271	0.806
ID506680	506680	497	30.874	145.430	76.828	0	0	0	3	1	-10921639	1169.865	1120	781	1910	43285	262.835	2.551	0.045	0.385
ID505591	505591	497	30.874	145.430	76.828	0	1	1	3	1	-10921639	1169.865	1120	781	1910	43285	262.835	2.551	0.045	0.385
ID506695	506695	498	270.016	312.445	82.418	0	0	0	3	1	-10921639	3041.541	2194	1514	7337	112537	1675.895	2.530	0.212	0.635
ID505606	505606	498	270.016	312.445	82.418	0	1	1	3	1	-10921639	3041.541	2194	1514	7337	112537	1675.895	2.530	0.212	0.635
ID506694	506694	499	159.589	292.022	81.520	0	0	0	3	1	-10921639	2043.649	1551	933	5286	75615	1007.437	2.573	0.198	0.671
ID505605	505605	499	159.589	292.022	81.520	0	1	1	3	1	-10921639	2043.649	1551	933	5286	75615	1007.437	2.573	0.198	0.671
ID506693	506693	500	167.157	234.972	82.289	0	0	0	3	1	-10921639	1838.595	1415	929	4790	68028	931.428	2.601	0.237	0.755
ID505604	505604	500	167.157	234.972	82.289	0	1	1	3	1	-10921639	1838.595	1415	929	4790	68028	931.428	2.601	0.237	0.755
ID506692	506692	501	301.863	207.010	81.785	0	0	0	3	1	-10921639	2937.946	2879	1175	5608	108704	1227.522	2.585	0.283	1.056
ID505603	505603	501	301.863	207.010	81.785	0	1	1	3	1	-10921639	2937.946	2879	1175	5608	108704	1227.522	2.585	0.283	1.056
ID506691	506691	502	218.079	387.768	80.571	0	0	0	3	1	-10921639	2734.757	2148	1411	6306	101186	1271.633	2.544	0.204	0.729
ID505602	505602	502	218.079	387.768	80.571	0	1	1	3	1	-10921639	2734.757	2148	1411	6306	101186	1271.633	2.544	0.204	0.729
ID506690	506690	503	361.532	379.508	81.032	0	0	0	3	1	-10921639	3319.054	3170	1280	5943	122805	1334.358	4.673	0.323	1.215
ID505601	505601	503	361.532	379.508	81.032	0	1	1	3	1	-10921639	3319.054	3170	1280	5943	122805	1334.358	4.673	0.323	1.215
ID506689	506689	504	228.459	284.255	80.522	0	0	0	3	1	-10921639	2267.541	1718	1048	5578	83899	1197.768	2.562	0.282	0.832
ID505600	505600	504	228.459	284.255	80.522	0	1	1	3	1	-10921639	2267.541	1718	1048	5578	83899	1197.768	2.562	0.282	0.832
ID506688	506688	505	201.989	492.893	79.909	0	0	0	3	1	-10921639	1824.568	1465	761	4521	67509	940.197	2.597	0.295	0.885
ID505599	505599	505	201.989	492.893	79.909	0	1	1	3	1	-10921639	1824.568	1465	761	4521	67509	940.197	2.597	0.295	0.885
ID506703	506703	506	137.270	463.032	85.265	0	0	0	3	1	-10921639	1859.838	1588	871	4873	68814	890.157	2.548	0.188	0.660
ID505614	505614	506	137.270	463.032	85.265	0	1	1	3	1	-10921639	1859.838	1588	871	4873	68814	890.157	2.548	0.188	0.660
ID506702	506702	507	372.513	340.883	84.621	0	0	0	3	1	-10921639	3032.324	2598	1150	6308	112196	1432.100	4.690	0.369	1.141
ID505613	505613	507	372.513	340.883	84.621	0	1	1	3	1	-10921639	3032.324	2598	1150	6308	112196	1432.100	4.690	0.369	1.141
ID506701	506701	508	132.081	39.191	84.897	0	0	0	3	1	-10921639	1902.811	1668	1055	4042	70404	775.859	2.535	0.138	0.593
ID505612	505612	508	132.081	39.191	84.897	0	1	1	3	1	-10921639	1902.811	1668	1055	4042	70404	775.859	2.535	0.138	0.593
ID506700	506700	509	77.274	33.124	85.360	0	0	0	3	1	-10921639	1789.973	1658	1028	3833	66229	627.719	2.687	0.089	0.464
ID505611	505611	509	77.274	33.124	85.360	0	1	1	3	1	-10921639	1789.973	1658	1028	3833	66229	627.719	2.687	0.089	0.464
ID506699	506699	510	156.251	397.846	84.344	0	0	0	3	1	-10921639	2066.216	1767	1243	3917	76450	821.261	2.635	0.190	0.804
ID505610	505610	510	156.251	397.846	84.344	0	1	1	3	1	-10921639	2066.216	1767	1243	3917	76450	821.261	2.635	0.190	0.804
ID506698	506698	511	209.081	304.135	84.028	0	0	0	3	1	-10921639	2424.838	1914	1331	6422	89719	1209.584	2.587	0.231	0.753
ID505609	505609	511	209.081	304.135	84.028	0	1	1	3	1	-10921639	2424.838	1914	1331	6422	89719	1209.584	2.587	0.231	0.753
ID506697	506697	512	129.663	459.992	82.287	0	0	0	3	1	-10921639	1712.189	1473	863	3966	63351	711.706	9.013	0.138	0.585
ID505608	505608	512	129.663	459.992	82.287	0	1	1	3	1	-10921639	1712.189	1473	863	3966	63351	711.706	9.013	0.138	0.585
ID506696	506696	513	176.729	413.236	82.272	0	0	0	3	1	-10921639	2034.946	1577	1092	4788	75293	948.633	2.578	0.182	0.661
ID505607	505607	513	176.729	413.236	82.272	0	1	1	3	1	-10921639	2034.946	1577	1092	4788	75293	948.633	2.578	0.182	0.661
ID506711	506711	514	75.175	30.103	90.744	0	0	0	3	1	-10921639	1798.568	1543	1071	3506	66547	592.161	10.732	0.056	0.324
ID505622	505622	514	75.175	30.103	90.744	0	1	1	3	1	-10921639	1798.568	1543	1071	3506	66547	592.161	10.732	0.056	0.324
ID506710	506710	515	164.791	89.673	89.628	0	0	0	3	1	-10921639	1890.027	1566	1048	4067	69931	811.145	2.548	0.231	0.875
ID505621	505621	515	164.791	89.673	89.628	0	1	1	3	1	-10921639	1890.027	1566	1048	4067	69931	811.145	2.548	0.231	0.875
ID506709	506709	516	119.806	453.359	89.498	0	0	0	3	1	-10921639	1825.351	1492	1012	4231	67538	824.492	11.400	0.158	0.603
ID505620	505620	516	119.806	453.359	89.498	0	1	1	3	1	-10921639	1825.351	1492	1012	4231	67538	824.492	11.400	0.158	0.603
ID506708	506708	517	137.735	139.292	88.513	0	0	0	3	1	-10921639	1805.162	1604	959	4010	66791	804.624	2.522	0.210	0.780
ID505619	505619	517	137.735	139.292	88.513	0	1	1	3	1	-10921639	1805.162	1604	959	4010	66791	804.624	2.522	0.210	0.780
ID506707	506707	518	479.638	72.587	89.317	0	0	0	3	1	-10921639	3608.622	3402	1448	7531	133519	1763.657	2.658	0.405	1.180
ID505618	505618	518	479.638	72.587	89.317	0	1	1	3	1	-10921639	3608.622	3402	1448	7531	133519	1763.657	2.658	0.405	1.180
ID506706	506706	519	348.750	225.273	87.246	0	0	0	3	1	-10921639	2860.000	2216	1286	7753	105820	1659.180	2.566	0.378	0.946
ID505617	505617	519	348.750	225.273	87.246	0	1	1	3	1	-10921639	2860.000	2216	1286	7753	105820	1659.180	2.566	0.378	0.946
ID506705	506705	520	287.704	180.631	87.001	0	0	0	3	1	-10921639	2772.973	2176	1341	6334	102600	1357.996	2.550	0.283	0.901
ID505616	505616	520	287.704	180.631	87.001	0	1	1	3	1	-10921639	2772.973	2176	1341	6334	102600	1357.996	2.550	0.283	0.901
ID506704	506704	521	294.447	15.327	87.230	0	0	0	3	1	-10921639	2790.000	2599	1330	6106	103230	1283.311	2.672	0.353	1.134
ID505615	505615	521	294.447	15.327	87.230	0	1	1	3	1	-10921639	2790.000	2599	1330	6106	103230	1283.311	2.672	0.353	1.134
ID506719	506719	522	178.206	193.054	95.210	0	0	0	3	1	-10921639	2054.595	1638	1031	5026	76020	967.196	2.568	0.235	0.809
ID505630	505630	522	178.206	193.054	95.210	0	1	1	3	1	-10921639	2054.595	1638	1031	5026	76020	967.196	2.568	0.235	0.809
ID506718	506718	523	226.443	447.775	93.503	0	0	0	3	1	-10921639	2666.919	1978	1338	7274	98676	1527.358	2.530	0.152	0.461
ID505629	505629	523	226.443	447.775	93.503	0	1	1	3	1	-10921639	2666.919	1978	1338	7274	98676	1527.358	2.530	0.152	0.461
ID506717	506717	524	411.045	412.026	93.070	0	0	0	3	1	-10921639	3356.432	2579	1494	9278	124188	2129.281	2.589	0.299	0.725
ID505628	505628	524	411.045	412.026	93.070	0	1	1	3	1	-10921639	3356.432	2579	1494	9278	124188	2129.281	2.589	0.299	0.725
ID506716	506716	525	388.512	47.919	92.525	0	0	0	3	1	-10921639	3107.297	2026	1429	8519	114970	1972.850	2.544	0.351	0.818
ID505627	505627	525	388.512	47.919	92.525	0	1	1	3	1	-10921639	3107.297	2026	1429	8519	114970	1972.850	2.544	0.351	0.818
ID506715	506715	526	236.135	307.439	91.700	0	0	0	3	1	-10921639	2598.946	2055	1247	6199	96161	1365.569	2.591	0.263	0.794
ID505626	505626	526	236.135	307.439	91.700	0	1	1	3	1	-10921639	2598.946	2055	1247	6199	96161	1365.569	2.591	0.263	0.794
ID506714	506714	527	143.817	507.118	91.388	0	0	0	3	1	-10921639	1658.568	1478	841	3698	61367	736.801	2.553	0.256	0.919
ID505625	505625	527	143.817	507.118	91.388	0	1	1	3	1	-10921639	1658.568	1478	841	3698	61367	736.801	2.553	0.256	0.919
ID506713	506713	528	349.931	439.160	90.614	0	0	0	3	1	-10921639	3166.486	2675	1350	7559	117160	1639.782	2.597	0.338	0.976
ID505624	505624	528	349.931	439.160	90.614	0	1	1	3	1	-10921639	3166.486	2675	1350	7559	117160	1639.782	2.597	0.338	0.976
ID506712	506712	529	200.738	290.325	90.713	0	0	0	3	1	-10921639	2119.541	1852	957	5196	78423	1120.042	2.542	0.265	0.793
ID505623	505623	529	200.738	290.325	90.713	0	1	1	3	1	-10921639	2119.541	1852	957	5196	78423	1120.042	2.542	0.265	0.793
ID506727	506727	530	118.421	408.983	96.705	0	0	0	3	1	-10921639	2523.703	2147	1472	5810	93377	982.045	11.400	0.056	0.273
ID505638	505638	530	118.421	408.983	96.705	0	1	1	3	1	-10921639	2523.703	2147	1472	5810	93377	982.045	11.400	0.056	0.273
ID506726	506726	531	402.536	55.240	96.709	0	0	0	3	1	-10921639	3128.378	2070	1405	7875	115750	1957.117	2.587	0.380	0.880
ID505637	505637	531	402.536	55.240	96.709	0	1	1	3	1	-10921639	3128.378	2070	1405	7875	115750	1957.117	2.587	0.380	0.880
ID506725	506725	532	550.477	384.996	95.853	0	0	0	3	1	-10921639	4311.486	3179	1753	12845	159525	2798.407	2.574	0.369	0.831
ID505636	505636	532	550.477	384.996	95.853	0	1	1	3	1	-10921639	4311.486	3179	1753	12845	159525	2798.407	2.574	0.369	0.831
ID506724	506724	533	421.418	316.038	95.593	0	0	0	3	1	-10921639	3375.270	2462	1114	10791	124885	2297.591	2.543	0.398	0.836
ID505635	505635	533	421.418	316.038	95.593	0	1	1	3	1	-10921639	3375.270	2462	1114	10791	124885	2297.591	2.543	0.398	0.836
ID506723	506723	534	341.523	148.436	95.771	0	0	0	3	1	-10921639	2794.459	2231	1098	7755	103395	1762.751	2.546	0.382	0.876
ID505634	505634	534	341.523	148.436	95.771	0	1	1	3	1	-10921639	2794.459	2231	1098	7755	103395	1762.751	2.546	0.382	0.876
ID506722	506722	535	241.535	129.383	95.666	0	0	0	3	1	-10921639	2365.081	1755	1051	6205	87508	1419.764	2.558	0.317	0.803
ID505633	505633	535	241.535	129.383	95.666	0	1	1	3	1	-10921639	2365.081	1755	1051	6205	87508	1419.764	2.558	0.317	0.803
ID506721	506721	536	184.490	31.991	96.350	0	0	0	3	1	-10921639	2066.811	1770	1080	5144	76472	954.269	2.565	0.195	0.707
ID505632	505632	536	184.490	31.991	96.350	0	1	1	3	1	-10921639	2066.811	1770	1080	5144	76472	954.269	2.565	0.195	0.707
ID506720	506720	537	445.956	395.347	95.424	0	0	0	3	1	-10921639	3811.811	2581	1514	10461	141037	2524.703	2.574	0.365	0.807
ID505631	505631	537	445.956	395.347	95.424	0	1	1	3	1	-10921639	3811.811	2581	1514	10461	141037	2524.703	2.574	0.365	0.807
ID506735	506735	538	282.753	448.507	99.838	0	0	0	3	1	-10921639	3062.378	2187	1272	8721	113308	1905.319	2.556	0.238	0.618
ID505646	505646	538	282.753	448.507	99.838	0	1	1	3	1	-10921639	3062.378	2187	1272	8721	113308	1905.319	2.556	0.238	0.618
ID506734	506734	539	108.207	339.095	100.001	0	0	0	3	1	-10921639	2315.216	1992	1393	4850	85663	828.958	2.523	0.007	0.036
ID505645	505645	539	108.207	339.095	100.001	0	1	1	3	1	-10921639	2315.216	1992	1393	4850	85663	828.958	2.523	0.007	0.036
ID506733	506733	540	144.006	287.488	100.409	0	0	0	3	1	-10921639	1870.081	1594	1021	4392	69193	879.623	2.602	0.234	0.807
ID505644	505644	540	144.006	287.488	100.409	0	1	1	3	1	-10921639	1870.081	1594	1021	4392	69193	879.623	2.602	0.234	0.807
ID506732	506732	541	168.867	13.304	100.460	0	0	0	3	1	-10921639	2108.378	1682	1114	4599	78010	1002.584	2.573	0.226	0.776
ID505643	505643	541	168.867	13.304	100.460	0	1	1	3	1	-10921639	2108.378	1682	1114	4599	78010	1002.584	2.573	0.226	0.776
ID506731	506731	542	206.389	432.318	99.464	0	0	0	3	1	-10921639	2336.054	1884	1217	6075	86434	1251.270	2.553	0.268	0.789
ID505642	505642	542	206.389	432.318	99.464	0	1	1	3	1	-10921639	2336.054	1884	1217	6075	86434	1251.270	2.553	0.268	0.789
ID506730	506730	543	108.477	417.071	99.239	0	0	0	3	1	-10921639	2091.432	1831	1302	3944	77383	705.315	2.656	0.112	0.595
ID505641	505641	543	108.477	417.071	99.239	0	1	1	3	1	-10921639	2091.432	1831	1302	3944	77383	705.315	2.656	0.112	0.595
ID506729	506729	544	103.208	380.213	97.871	0	0	0	3	1	-10921639	2367.676	2080	1296	4856	87604	895.370	10.776	-0.002	-0.011
ID505640	505640	544	103.208	380.213	97.871	0	1	1	3	1	-10921639	2367.676	2080	1296	4856	87604	895.370	10.776	-0.002	-0.011
ID506728	506728	545	224.863	358.910	98.375	0	0	0	3	1	-10921639	2161.703	1611	1075	5580	79983	1130.036	2.532	0.284	0.847
ID505639	505639	545	224.863	358.910	98.375	0	1	1	3	1	-10921639	2161.703	1611	1075	5580	79983	1130.036	2.532	0.284	0.847
ID506743	506743	546	252.892	126.992	104.813	0	0	0	3	1	-10921639	2259.649	1805	955	5897	83607	1246.370	2.579	0.298	0.832
ID505654	505654	546	252.892	126.992	104.813	0	1	1	3	1	-10921639	2259.649	1805	955	5897	83607	1246.370	2.579	0.298	0.832
ID506742	506742	547	48.252	381.913	103.602	0	0	0	3	1	-10921639	1785.324	1702	1204	2866	66057	431.023	2.710	0.033	0.268
ID505653	505653	547	48.252	381.913	103.602	0	1	1	3	1	-10921639	1785.324	1702	1204	2866	66057	431.023	2.710	0.033	0.268
ID506741	506741	548	233.900	181.984	104.252	0	0	0	3	1	-10921639	2406.973	1935	1178	6409	89058	1304.145	2.574	0.281	0.810
ID505652	505652	548	233.900	181.984	104.252	0	1	1	3	1	-10921639	2406.973	1935	1178	6409	89058	1304.145	2.574	0.281	0.810
ID506740	506740	549	38.416	0.000	104.000	0	0	0	3	1	-10921639	1397.081	1254	954	2880	51692	391.737	10.780	0.166	1.013
ID505651	505651	549	38.416	0.000	104.000	0	1	1	3	1	-10921639	1397.081	1254	954	2880	51692	391.737	10.780	0.166	1.013
ID506739	506739	550	477.803	403.035	103.097	0	0	0	3	1	-10921639	3942.622	3020	1662	11351	145877	2449.357	2.543	0.350	0.834
ID505650	505650	550	477.803	403.035	103.097	0	1	1	3	1	-10921639	3942.622	3020	1662	11351	145877	2449.357	2.543	0.350	0.834
ID506738	506738	551	322.436	344.384	101.631	0	0	0	3	1	-10921639	3331.378	2995	1706	8087	123261	1462.117	4.685	0.304	1.063
ID505649	505649	551	322.436	344.384	101.631	0	1	1	3	1	-10921639	3331.378	2995	1706	8087	123261	1462.117	4.685	0.304	1.063
ID506737	506737	552	370.978	97.686	102.108	0	0	0	3	1	-10921639	2805.486	2018	1015	9116	103803	1896.055	2.560	0.396	0.840
ID505648	505648	552	370.978	97.686	102.108	0	1	1	3	1	-10921639	2805.486	2018	1015	9116	103803	1896.055	2.560	0.396	0.840
ID506736	506736	553	337.936	332.710	101.019	0	0	0	3	1	-10921639	3092.162	2287	1336	9041	114410	1871.197	2.585	0.270	0.703
ID505647	505647	553	337.936	332.710	101.019	0	1	1	3	1	-10921639	3092.162	2287	1336	9041	114410	1871.197	2.585	0.270	0.703
ID506751	506751	554	144.005	376.213	107.826	0	0	0	3	1	-10921639	1839.189	1550	1093	3881	68050	754.557	2.606	0.199	0.808
ID505662	505662	554	144.005	376.213	107.826	0	1	1	3	1	-10921639	1839.189	1550	1093	3881	68050	754.557	2.606	0.199	0.808
ID506750	506750	555	443.825	194.829	108.242	0	0	0	3	1	-10921639	3685.081	2388	1630	11191	136348	2624.421	2.539	0.352	0.731
ID505661	505661	555	443.825	194.829	108.242	0	1	1	3	1	-10921639	3685.081	2388	1630	11191	136348	2624.421	2.539	0.352	0.731
ID506749	506749	556	177.812	42.885	107.807	0	0	0	3	1	-10921639	1884.919	1495	998	5384	69742	1055.639	2.569	0.238	0.687
ID505660	505660	556	177.812	42.885	107.807	0	1	1	3	1	-10921639	1884.919	1495	998	5384	69742	1055.639	2.569	0.238	0.687
ID506748	506748	557	570.722	417.201	107.455	0	0	0	3	1	-10921639	4751.081	3267	1457	13935	175790	3369.183	2.586	0.305	0.659
ID505659	505659	557	570.722	417.201	107.455	0	1	1	3	1	-10921639	4751.081	3267	1457	13935	175790	3369.183	2.586	0.305	0.659
ID506747	506747	558	163.526	394.369	105.845	0	0	0	3	1	-10921639	2254.514	2037	1186	5077	83417	932.807	2.570	0.179	0.734
ID505658	505658	558	163.526	394.369	105.845	0	1	1	3	1	-10921639	2254.514	2037	1186	5077	83417	932.807	2.570	0.179	0.734
ID506746	506746	559	356.158	258.833	105.934	0	0	0	3	1	-10921639	2830.135	2175	987	8457	104715	1884.731	2.555	0.376	0.821
ID505657	505657	559	356.158	258.833	105.934	0	1	1	3	1	-10921639	2830.135	2175	987	8457	104715	1884.731	2.555	0.376	0.821
ID506745	506745	560	447.784	444.157	105.351	0	0	0	3	1	-10921639	3550.324	2583	1464	8682	131362	2109.542	2.574	0.373	0.914
ID505656	505656	560	447.784	444.157	105.351	0	1	1	3	1	-10921639	3550.324	2583	1464	8682	131362	2109.542	2.574	0.373	0.914
ID506744	506744	561	154.826	327.612	104.871	0	0	0	3	1	-10921639	2083.541	1751	1113	4531	77091	922.743	11.400	0.122	0.492
ID505655	505655	561	154.826	327.612	104.871	0	1	1	3	1	-10921639	2083.541	1751	1113	4531	77091	922.743	11.400	0.122	0.492
ID506759	506759	562	268.160	242.975	110.294	0	0	0	3	1	-10921639	2441.946	1717	1033	7053	90352	1471.712	2.548	0.306	0.777
ID505670	505670	562	268.160	242.975	110.294	0	1	1	3	1	-10921639	2441.946	1717	1033	7053	90352	1471.712	2.548	0.306	0.777
ID506758	506758	563	225.943	201.949	110.195	0	0	0	3	1	-10921639	2787.595	2256	1389	5800	103141	1211.589	2.547	0.165	0.651
ID505669	505669	563	225.943	201.949	110.195	0	1	1	3	1	-10921639	2787.595	2256	1389	5800	103141	1211.589	2.547	0.165	0.651
ID506757	506757	564	326.293	147.154	109.921	0	0	0	3	1	-10921639	3299.297	2665	1354	7690	122074	1729.466	10.252	0.233	0.721
ID505668	505668	564	326.293	147.154	109.921	0	1	1	3	1	-10921639	3299.297	2665	1354	7690	122074	1729.466	10.252	0.233	0.721
ID506756	506756	565	1153.280	17.784	109.751	0	0	0	3	1	-10921639	6589.622	4457	2201	16143	243816	4800.179	2.601	0.498	0.913
ID505667	505667	565	1153.280	17.784	109.751	0	1	1	3	1	-10921639	6589.622	4457	2201	16143	243816	4800.179	2.601	0.498	0.913
ID506755	506755	566	176.516	230.751	108.736	0	0	0	3	1	-10921639	2069.081	1637	1101	4859	76556	984.455	2.572	0.249	0.837
ID505666	505666	566	176.516	230.751	108.736	0	1	1	3	1	-10921639	2069.081	1637	1101	4859	76556	984.455	2.572	0.249	0.837
ID506754	506754	567	192.957	221.204	109.156	0	0	0	3	1	-10921639	2124.919	1718	1118	5125	78622	972.160	2.547	0.231	0.819
ID505665	505665	567	192.957	221.204	109.156	0	1	1	3	1	-10921639	2124.919	1718	1118	5125	78622	972.160	2.547	0.231	0.819
ID506753	506753	568	207.662	210.783	108.771	0	0	0	3	1	-10921639	2454.324	1932	1270	5887	90810	1206.760	2.558	0.230	0.761
ID505664	505664	568	207.662	210.783	108.771	0	1	1	3	1	-10921639	2454.324	1932	1270	5887	90810	1206.760	2.558	0.230	0.761
ID506752	506752	569	357.324	142.748	109.107	0	0	0	3	1	-10921639	3491.000	2709	1572	9249	129167	2017.716	2.534	0.268	0.731
ID505663	505663	569	357.324	142.748	109.107	0	1	1	3	1	-10921639	3491.000	2709	1572	9249	129167	2017.716	2.534	0.268	0.731
ID506767	506767	570	251.578	348.359	113.154	0	0	0	3	1	-10921639	2525.649	1945	1168	6051	93449	1330.913	2.576	0.209	0.655
ID505678	505678	570	251.578	348.359	113.154	0	1	1	3	1	-10921639	2525.649	1945	1168	6051	93449	1330.913	2.576	0.209	0.655
ID506766	506766	571	315.839	188.278	112.940	0	0	0	3	1	-10921639	3001.270	2281	1329	7268	111047	1556.450	2.587	0.282	0.849
ID505677	505677	571	315.839	188.278	112.940	0	1	1	3	1	-10921639	3001.270	2281	1329	7268	111047	1556.450	2.587	0.282	0.849
ID506765	506765	572	539.872	405.942	112.283	0	0	0	3	1	-10921639	4402.189	3796	1773	9638	162881	2078.977	4.687	0.372	1.148
ID505676	505676	572	539.872	405.942	112.283	0	1	1	3	1	-10921639	4402.189	3796	1773	9638	162881	2078.977	4.687	0.372	1.148
ID506764	506764	573	242.394	8.521	112.082	0	0	0	3	1	-10921639	2748.027	2180	1476	6407	101677	1367.432	2.565	0.229	0.749
ID505675	505675	573	242.394	8.521	112.082	0	1	1	3	1	-10921639	2748.027	2180	1476	6407	101677	1367.432	2.565	0.229	0.749
ID506763	506763	574	245.522	414.182	111.136	0	0	0	3	1	-10921639	3703.000	3043	1925	8514	137011	1709.026	9.066	0.080	0.322
ID505674	505674	574	245.522	414.182	111.136	0	1	1	3	1	-10921639	3703.000	3043	1925	8514	137011	1709.026	9.066	0.080	0.322
ID506762	506762	575	228.651	171.297	110.592	0	0	0	3	1	-10921639	2464.324	2003	1206	6657	91180	1260.251	2.557	0.262	0.812
ID505673	505673	575	228.651	171.297	110.592	0	1	1	3	1	-10921639	2464.324	2003	1206	6657	91180	1260.251	2.557	0.262	0.812
ID506761	506761	576	384.491	158.996	111.098	0	0	0	3	1	-10921639	3213.162	2361	1397	9195	118887	1994.894	2.565	0.337	0.812
ID505672	505672	576	384.491	158.996	111.098	0	1	1	3	1	-10921639	3213.162	2361	1397	9195	118887	1994.894	2.565	0.337	0.812
ID506760	506760	577	319.490	280.180	109.802	0	0	0	3	1	-10921639	2530.757	1675	1147	6991	93638	1603.795	2.556	0.365	0.844
ID505671	505671	577	319.490	280.180	109.802	0	1	1	3	1	-10921639	2530.757	1675	1147	6991	93638	1603.795	2.556	0.365	0.844
ID506775	506775	578	388.252	22.884	116.475	0	0	0	3	1	-10921639	3819.486	3078	1558	10155	141321	2264.465	2.563	0.313	0.804
ID505686	505686	578	388.252	22.884	116.475	0	1	1	3	1	-10921639	3819.486	3078	1558	10155	141321	2264.465	2.563	0.313	0.804
ID506774	506774	579	248.778	258.948	115.395	0	0	0	3	1	-10921639	2414.514	1827	1165	6286	89337	1388.000	2.567	0.272	0.745
ID505685	505685	579	248.778	258.948	115.395	0	1	1	3	1	-10921639	2414.514	1827	1165	6286	89337	1388.000	2.567	0.272	0.745
ID506773	506773	580	209.994	70.663	114.831	0	0	0	3	1	-10921639	2059.000	1586	960	5250	76183	1076.176	2.574	0.293	0.867
ID505684	505684	580	209.994	70.663	114.831	0	1	1	3	1	-10921639	2059.000	1586	960	5250	76183	1076.176	2.574	0.293	0.867
ID506772	506772	581	137.680	434.015	113.787	0	0	0	3	1	-10921639	1829.135	1724	1068	3594	67678	637.418	2.558	0.196	0.941
ID505683	505683	581	137.680	434.015	113.787	0	1	1	3	1	-10921639	1829.135	1724	1068	3594	67678	637.418	2.558	0.196	0.941
ID506771	506771	582	194.390	342.521	113.812	0	0	0	3	1	-10921639	2379.054	1863	1061	5811	88025	1216.064	2.575	0.165	0.555
ID505682	505682	582	194.390	342.521	113.812	0	1	1	3	1	-10921639	2379.054	1863	1061	5811	88025	1216.064	2.575	0.165	0.555
ID506770	506770	583	129.018	205.783	113.859	0	0	0	3	1	-10921639	2617.135	2198	1657	5618	96834	1059.501	2.537	0.035	0.167
ID505681	505681	583	129.018	205.783	113.859	0	1	1	3	1	-10921639	2617.135	2198	1657	5618	96834	1059.501	2.537	0.035	0.167
ID506769	506769	584	52.341	137.502	113.611	0	0	0	3	1	-10921639	1654.865	1539	898	2999	61230	532.096	11.400	0.046	0.273
ID505680	505680	584	52.341	137.502	113.611	0	1	1	3	1	-10921639	1654.865	1539	898	2999	61230	532.096	11.400	0.046	0.273
ID506768	506768	585	47.052	419.398	112.862	0	0	0	3	1	-10921639	2451.892	2267	1207	4693	90720	860.710	10.752	-0.083	-0.518
ID505679	505679	585	47.052	419.398	112.862	0	1	1	3	1	-10921639	2451.892	2267	1207	4693	90720	860.710	10.752	-0.083	-0.518
ID506783	506783	586	638.039	249.310	119.878	0	0	0	3	1	-10921639	4337.054	3083	1433	11918	160471	2889.377	2.596	0.469	0.959
ID505694	505694	586	638.039	249.310	119.878	0	1	1	3	1	-10921639	4337.054	3083	1433	11918	160471	2889.377	2.596	0.469	0.959
ID506782	506782	587	446.154	207.734	120.293	0	0	0	3	1	-10921639	3930.649	2794	1673	11514	145434	2620.984	2.582	0.308	0.706
ID505693	505693	587	446.154	207.734	120.293	0	1	1	3	1	-10921639	3930.649	2794	1673	11514	145434	2620.984	2.582	0.308	0.706
ID506781	506781	588	202.302	198.104	119.776	0	0	0	3	1	-10921639	2423.000	2054	1182	4582	89651	908.994	2.534	0.202	0.897
ID505692	505692	588	202.302	198.104	119.776	0	1	1	3	1	-10921639	2423.000	2054	1182	4582	89651	908.994	2.534	0.202	0.897
ID506780	506780	589	176.026	214.849	118.979	0	0	0	3	1	-10921639	2377.757	2037	1360	5399	87977	1003.057	2.613	0.170	0.688
ID505691	505691	589	176.026	214.849	118.979	0	1	1	3	1	-10921639	2377.757	2037	1360	5399	87977	1003.057	2.613	0.170	0.688
ID506779	506779	590	170.084	172.210	119.366	0	0	0	3	1	-10921639	2250.081	1840	1301	5330	83253	996.056	2.544	0.173	0.665
ID505690	505690	590	170.084	172.210	119.366	0	1	1	3	1	-10921639	2250.081	1840	1301	5330	83253	996.056	2.544	0.173	0.665
ID506778	506778	591	408.240	105.791	118.643	0	0	0	3	1	-10921639	3452.622	2920	1102	9125	127747	2036.123	2.566	0.387	0.946
ID505689	505689	591	408.240	105.791	118.643	0	1	1	3	1	-10921639	3452.622	2920	1102	9125	127747	2036.123	2.566	0.387	0.946
ID506777	506777	592	196.367	368.055	118.127	0	0	0	3	1	-10921639	2060.243	1628	1081	5677	76229	1093.823	2.536	0.283	0.832
ID505688	505688	592	196.367	368.055	118.127	0	1	1	3	1	-10921639	2060.243	1628	1081	5677	76229	1093.823	2.536	0.283	0.832
ID506776	506776	593	421.661	164.713	118.347	0	0	0	3	1	-10921639	3496.595	2373	1605	10321	129374	2261.748	2.561	0.338	0.782
ID505687	505687	593	421.661	164.713	118.347	0	1	1	3	1	-10921639	3496.595	2373	1605	10321	129374	2261.748	2.561	0.338	0.782
ID506791	506791	594	229.833	4.182	125.328	0	0	0	3	1	-10921639	2141.514	1574	1133	5167	79236	1152.867	2.537	0.277	0.805
ID505702	505702	594	229.833	4.182	125.328	0	1	1	3	1	-10921639	2141.514	1574	1133	5167	79236	1152.867	2.537	0.277	0.805
ID506790	506790	595	133.668	465.990	124.366	0	0	0	3	1	-10921639	1636.622	1462	785	3254	60555	639.945	2.541	0.190	0.816
ID505701	505701	595	133.668	465.990	124.366	0	1	1	3	1	-10921639	1636.622	1462	785	3254	60555	639.945	2.541	0.190	0.816
ID506789	506789	596	176.787	301.683	123.600	0	0	0	3	1	-10921639	1952.730	1615	1082	4645	72251	895.998	2.554	0.237	0.836
ID505700	505700	596	176.787	301.683	123.600	0	1	1	3	1	-10921639	1952.730	1615	1082	4645	72251	895.998	2.554	0.237	0.836
ID506788	506788	597	174.960	475.079	122.976	0	0	0	3	1	-10921639	1782.324	1387	822	4696	65946	896.383	2.625	0.259	0.817
ID505699	505699	597	174.960	475.079	122.976	0	1	1	3	1	-10921639	1782.324	1387	822	4696	65946	896.383	2.625	0.259	0.817
ID506787	506787	598	131.144	158.939	123.082	0	0	0	3	1	-10921639	2075.297	1809	1161	4143	76786	819.832	2.524	0.156	0.684
ID505698	505698	598	131.144	158.939	123.082	0	1	1	3	1	-10921639	2075.297	1809	1161	4143	76786	819.832	2.524	0.156	0.684
ID506786	506786	599	109.582	67.133	121.782	0	0	0	3	1	-10921639	1493.811	1280	815	2983	55271	569.304	2.600	0.173	0.773
ID505697	505697	599	109.582	67.133	121.782	0	1	1	3	1	-10921639	1493.811	1280	815	2983	55271	569.304	2.600	0.173	0.773
ID506785	506785	600	122.080	420.322	120.903	0	0	0	3	1	-10921639	1745.297	1574	923	3487	64576	626.003	2.556	0.151	0.730
ID505696	505696	600	122.080	420.322	120.903	0	1	1	3	1	-10921639	1745.297	1574	923	3487	64576	626.003	2.556	0.151	0.730
ID506784	506784	601	134.963	272.743	121.187	0	0	0	3	1	-10921639	1789.405	1578	1015	3711	66208	719.630	2.524	0.196	0.816
ID505695	505695	601	134.963	272.743	121.187	0	1	1	3	1	-10921639	1789.405	1578	1015	3711	66208	719.630	2.524	0.196	0.816
ID506799	506799	602	162.800	296.144	128.050	0	0	0	3	1	-10921639	1921.730	1590	799	4778	71104	922.007	2.612	0.215	0.737
ID505710	505710	602	162.800	296.144	128.050	0	1	1	3	1	-10921639	1921.730	1590	799	4778	71104	922.007	2.612	0.215	0.737
ID506798	506798	603	196.543	257.552	127.970	0	0	0	3	1	-10921639	2094.162	1603	981	5257	77484	1120.284	2.587	0.252	0.753
ID505709	505709	603	196.543	257.552	127.970	0	1	1	3	1	-10921639	2094.162	1603	981	5257	77484	1120.284	2.587	0.252	0.753
ID506797	506797	604	452.617	133.310	128.003	0	0	0	3	1	-10921639	4043.324	3723	1927	9375	149603	2104.401	2.593	0.311	0.912
ID505708	505708	604	452.617	133.310	128.003	0	1	1	3	1	-10921639	4043.324	3723	1927	9375	149603	2104.401	2.593	0.311	0.912
ID506796	506796	605	198.348	507.670	126.797	0	0	0	3	1	-10921639	1954.405	1579	872	5246	72313	1038.687	2.548	0.246	0.744
ID505707	505707	605	198.348	507.670	126.797	0	1	1	3	1	-10921639	1954.405	1579	872	5246	72313	1038.687	2.548	0.246	0.744
ID506795	506795	606	279.560	279.164	127.268	0	0	0	3	1	-10921639	2437.297	1767	1108	6427	90180	1447.778	2.570	0.322	0.820
ID505706	505706	606	279.560	279.164	127.268	0	1	1	3	1	-10921639	2437.297	1767	1108	6427	90180	1447.778	2.570	0.322	0.820
ID506794	506794	607	231.587	409.917	125.698	0	0	0	3	1	-10921639	2202.270	1639	1018	5850	81484	1194.176	2.577	0.274	0.794
ID505705	505705	607	231.587	409.917	125.698	0	1	1	3	1	-10921639	2202.270	1639	1018	5850	81484	1194.176	2.577	0.274	0.794
ID506793	506793	608	25.565	22.112	126.093	0	0	0	3	1	-10921639	1178.297	1132	863	1565	43597	165.151	2.575	0.035	0.487
ID505704	505704	608	25.565	22.112	126.093	0	1	1	3	1	-10921639	1178.297	1132	863	1565	43597	165.151	2.575	0.035	0.487
ID506792	506792	609	213.981	334.785	124.837	0	0	0	3	1	-10921639	2093.784	1603	910	5558	77470	1209.405	2.547	0.296	0.791
ID505703	505703	609	213.981	334.785	124.837	0	1	1	3	1	-10921639	2093.784	1603	910	5558	77470	1209.405	2.547	0.296	0.791
ID506804	506804	610	172.791	187.316	130.618	0	0	0	3	1	-10921639	2350.405	1945	1266	5338	86965	1048.164	2.609	0.185	0.699
ID505715	505715	610	172.791	187.316	130.618	0	1	1	3	1	-10921639	2350.405	1945	1266	5338	86965	1048.164	2.609	0.185	0.699
ID506803	506803	611	110.145	311.763	130.200	0	0	0	3	1	-10921639	1632.000	1546	890	3454	60384	618.763	2.597	0.190	0.843
ID505714	505714	611	110.145	311.763	130.200	0	1	1	3	1	-10921639	1632.000	1546	890	3454	60384	618.763	2.597	0.190	0.843
ID506802	506802	612	91.985	46.061	130.041	0	0	0	3	1	-10921639	1349.919	1085	781	3043	49947	551.244	2.545	0.153	0.650
ID505713	505713	612	91.985	46.061	130.041	0	1	1	3	1	-10921639	1349.919	1085	781	3043	49947	551.244	2.545	0.153	0.650
ID506801	506801	613	75.143	498.559	128.734	0	0	0	3	1	-10921639	1331.730	1161	757	2736	49274	474.088	2.504	0.134	0.664
ID505712	505712	613	75.143	498.559	128.734	0	1	1	3	1	-10921639	1331.730	1161	757	2736	49274	474.088	2.504	0.134	0.664
ID506800	506800	614	198.254	239.708	128.932	0	0	0	3	1	-10921639	2030.189	1725	1022	5281	75117	1029.342	2.553	0.244	0.773
ID505711	505711	614	198.254	239.708	128.932	0	1	1	3	1	-10921639	2030.189	1725	1022	5281	75117	1029.342	2.553	0.244	0.773
ID506815	506815	615	258.605	193.390	132.223	0	0	0	3	1	-10921639	2660.027	2066	1331	6447	98421	1406.987	2.604	0.235	0.719
ID505718	505718	615	258.605	193.390	132.223	0	1	1	3	1	-10921639	2660.027	2066	1331	6447	98421	1406.987	2.604	0.235	0.719
ID506814	506814	616	229.687	485.340	130.932	0	0	0	3	1	-10921639	2044.459	1497	955	5389	75645	1215.751	2.561	0.292	0.759
ID505717	505717	616	229.687	485.340	130.932	0	1	1	3	1	-10921639	2044.459	1497	955	5389	75645	1215.751	2.561	0.292	0.759
ID506813	506813	617	579.222	456.105	130.510	0	0	0	3	1	-10921639	3918.351	2457	1351	12041	144979	3096.850	2.561	0.483	0.824
ID505716	505716	617	579.222	456.105	130.510	0	1	1	3	1	-10921639	3918.351	2457	1351	12041	144979	3096.850	2.561	0.483	0.824
ID506820	506820	618	307.846	283.691	136.045	0	0	0	3	1	-10921639	2651.973	1937	1110	7774	98123	1678.091	2.571	0.340	0.802
ID505723	505723	618	307.846	283.691	136.045	0	1	1	3	1	-10921639	2651.973	1937	1110	7774	98123	1678.091	2.571	0.340	0.802
ID506819	506819	619	781.966	156.744	135.747	0	0	0	3	1	-10921639	5272.351	3414	1771	16143	195077	4096.630	2.585	0.488	0.844
ID505722	505722	619	781.966	156.744	135.747	0	1	1	3	1	-10921639	5272.351	3414	1771	16143	195077	4096.630	2.585	0.488	0.844
ID506818	506818	620	157.012	31.398	134.496	0	0	0	3	1	-10921639	1944.568	1484	900	5264	71949	1080.167	2.594	0.251	0.722
ID505721	505721	620	157.012	31.398	134.496	0	1	1	3	1	-10921639	1944.568	1484	900	5264	71949	1080.167	2.594	0.251	0.722
ID506817	506817	621	288.419	217.315	134.090	0	0	0	3	1	-10921639	2923.595	2635	1416	5732	108173	1273.938	2.631	0.276	0.993
ID505720	505720	621	288.419	217.315	134.090	0	1	1	3	1	-10921639	2923.595	2635	1416	5732	108173	1273.938	2.631	0.276	0.993
ID506816	506816	622	440.940	388.798	131.700	0	0	0	3	1	-10921639	3567.892	3362	1319	7105	132012	1745.369	4.683	0.422	1.213
ID505719	505719	622	440.940	388.798	131.700	0	1	1	3	1	-10921639	3567.892	3362	1319	7105	132012	1745.369	4.683	0.422	1.213
ID506831	506831	623	48.710	36.959	138.488	0	0	0	3	1	-10921639	1323.189	1277	933	2039	48958	259.803	2.639	0.066	0.628
ID505726	505726	623	48.710	36.959	138.488	0	1	1	3	1	-10921639	1323.189	1277	933	2039	48958	259.803	2.639	0.066	0.628
ID506830	506830	624	269.872	211.255	137.403	0	0	0	3	1	-10921639	2688.568	1967	1138	6832	99477	1618.590	2.572	0.265	0.695
ID505725	505725	624	269.872	211.255	137.403	0	1	1	3	1	-10921639	2688.568	1967	1138	6832	99477	1618.590	2.572	0.265	0.695
ID506829	506829	625	372.341	124.301	136.501	0	0	0	3	1	-10921639	3182.054	2085	1223	8506	117736	2061.803	2.584	0.371	0.835
ID505724	505724	625	372.341	124.301	136.501	0	1	1	3	1	-10921639	3182.054	2085	1223	8506	117736	2061.803	2.584	0.371	0.835
ID506836	506836	626	165.611	0.000	140.000	0	0	0	3	1	-10921639	2087.378	1630	954	5308	77233	1116.433	2.617	0.362	0.993
ID505731	505731	626	165.611	0.000	140.000	0	1	1	3	1	-10921639	2087.378	1630	954	5308	77233	1116.433	2.617	0.362	0.993
ID506835	506835	627	377.611	478.878	138.515	0	0	0	3	1	-10921639	3003.405	2106	1113	8462	111126	1940.986	2.554	0.374	0.843
ID505730	505730	627	377.611	478.878	138.515	0	1	1	3	1	-10921639	3003.405	2106	1113	8462	111126	1940.986	2.554	0.374	0.843
ID506834	506834	628	404.917	304.935	139.154	0	0	0	3	1	-10921639	3238.270	2710	1158	6424	119816	1595.369	2.559	0.379	1.116
ID505729	505729	628	404.917	304.935	139.154	0	1	1	3	1	-10921639	3238.270	2710	1158	6424	119816	1595.369	2.559	0.379	1.116
ID506833	506833	629	149.071	268.815	138.846	0	0	0	3	1	-10921639	1950.676	1726	1035	3956	72175	789.855	11.400	0.168	0.709
ID505728	505728	629	149.071	268.815	138.846	0	1	1	3	1	-10921639	1950.676	1726	1035	3956	72175	789.855	11.400	0.168	0.709
ID506832	506832	630	113.179	251.490	139.471	0	0	0	3	1	-10921639	1644.297	1455	915	3281	60839	679.696	2.512	0.179	0.734
ID505727	505727	630	113.179	251.490	139.471	0	1	1	3	1	-10921639	1644.297	1455	915	3281	60839	679.696	2.512	0.179	0.734
ID506847	506847	631	291.788	399.010	141.169	0	0	0	3	1	-10921639	2416.892	1724	999	6557	89425	1508.312	2.568	0.350	0.831
ID505734	505734	631	291.788	399.010	141.169	0	1	1	3	1	-10921639	2416.892	1724	999	6557	89425	1508.312	2.568	0.350	0.831
ID506846	506846	632	297.498	20.715	140.905	0	0	0	3	1	-10921639	2413.757	1753	994	6791	89309	1557.007	2.532	0.343	0.792
ID505733	505733	632	297.498	20.715	140.905	0	1	1	3	1	-10921639	2413.757	1753	994	6791	89309	1557.007	2.532	0.343	0.792
ID506845	506845	633	253.116	338.193	139.865	0	0	0	3	1	-10921639	2478.243	1991	1261	6650	91695	1381.048	2.562	0.245	0.705
ID505732	505732	633	253.116	338.193	139.865	0	1	1	3	1	-10921639	2478.243	1991	1261	6650	91695	1381.048	2.562	0.245	0.705
ID506852	506852	634	215.614	187.289	143.820	0	0	0	3	1	-10921639	2145.973	1607	1160	6425	79401	1237.129	2.531	0.283	0.765
ID505739	505739	634	215.614	187.289	143.820	0	1	1	3	1	-10921639	2145.973	1607	1160	6425	79401	1237.129	2.531	0.283	0.765
ID506851	506851	635	229.429	113.254	144.274	0	0	0	3	1	-10921639	2348.216	1665	1045	6159	86884	1355.418	2.539	0.251	0.695
ID505738	505738	635	229.429	113.254	144.274	0	1	1	3	1	-10921639	2348.216	1665	1045	6159	86884	1355.418	2.539	0.251	0.695
ID506850	506850	636	36.871	511.000	143.000	0	0	0	3	1	-10921639	1171.162	1086	831	2375	43333	356.953	10.221	0.173	0.969
ID505737	505737	636	36.871	511.000	143.000	0	1	1	3	1	-10921639	1171.162	1086	831	2375	43333	356.953	10.221	0.173	0.969
ID506849	506849	637	305.821	471.028	142.789	0	0	0	3	1	-10921639	2692.459	2021	1120	8107	99621	1705.201	2.598	0.339	0.799
ID505736	505736	637	305.821	471.028	142.789	0	1	1	3	1	-10921639	2692.459	2021	1120	8107	99621	1705.201	2.598	0.339	0.799
ID506848	506848	638	560.785	456.356	142.669	0	0	0	3	1	-10921639	3791.622	2615	1369	12043	140290	2801.183	2.544	0.448	0.838
ID505735	505735	638	560.785	456.356	142.669	0	1	1	3	1	-10921639	3791.622	2615	1369	12043	140290	2801.183	2.544	0.448	0.838
ID506863	506863	639	1659.747	150.750	145.734	0	0	0	3	1	-10921639	9456.189	9067	3025	16143	349879	5029.303	4.642	0.531	1.304
ID505742	505742	639	1659.747	150.750	145.734	0	1	1	3	1	-10921639	9456.189	9067	3025	16143	349879	5029.303	4.642	0.531	1.304
ID506862	506862	640	373.764	263.096	145.078	0	0	0	3	1	-10921639	3244.811	2920	1616	6615	120058	1438.169	4.705	0.373	1.225
ID505741	505741	640	373.764	263.096	145.078	0	1	1	3	1	-10921639	3244.811	2920	1616	6615	120058	1438.169	4.705	0.373	1.225
ID506861	506861	641	190.098	93.528	144.671	0	0	0	3	1	-10921639	2050.703	1582	1190	4860	75876	1031.316	2.583	0.283	0.877
ID505740	505740	641	190.098	93.528	144.671	0	1	1	3	1	-10921639	2050.703	1582	1190	4860	75876	1031.316	2.583	0.283	0.877
ID506868	506868	642	272.778	287.177	149.719	0	0	0	3	1	-10921639	2389.486	1800	847	7033	88411	1491.589	2.556	0.326	0.787
ID505747	505747	642	272.778	287.177	149.719	0	1	1	3	1	-10921639	2389.486	1800	847	7033	88411	1491.589	2.556	0.326	0.787
ID506867	506867	643	98.824	115.444	149.369	0	0	0	3	1	-10921639	1880.243	1649	1034	3653	69569	630.488	10.683	0.083	0.459
ID505746	505746	643	98.824	115.444	149.369	0	1	1	3	1	-10921639	1880.243	1649	1034	3653	69569	630.488	10.683	0.083	0.459
ID506866	506866	644	179.041	87.674	149.364	0	0	0	3	1	-10921639	1979.649	1580	1119	4923	73247	980.565	2.573	0.237	0.775
ID505745	505745	644	179.041	87.674	149.364	0	1	1	3	1	-10921639	1979.649	1580	1119	4923	73247	980.565	2.573	0.237	0.775
ID506865	506865	645	311.257	306.103	148.436	0	0	0	3	1	-10921639	3019.216	2244	1359	7580	111711	1727.842	2.590	0.282	0.769
ID505744	505744	645	311.257	306.103	148.436	0	1	1	3	1	-10921639	3019.216	2244	1359	7580	111711	1727.842	2.590	0.282	0.769
ID506864	506864	646	315.661	61.052	146.889	0	0	0	3	1	-10921639	2540.973	1797	1065	7763	94016	1621.902	2.547	0.375	0.855
ID505743	505743	646	315.661	61.052	146.889	0	1	1	3	1	-10921639	2540.973	1797	1065	7763	94016	1621.902	2.547	0.375	0.855
ID507047	507047	647	293.454	139.098	152.936	0	0	0	3	1	-10921639	2925.243	2225	1505	7930	108234	1544.646	2.569	0.276	0.820
ID505751	505751	647	293.454	139.098	152.936	0	1	1	3	1	-10921639	2925.243	2225	1505	7930	108234	1544.646	2.569	0.276	0.820
ID507046	507046	648	152.229	37.105	151.698	0	0	0	3	1	-10921639	1980.405	1666	1139	4439	73275	860.101	2.547	0.189	0.734
ID505750	505750	648	152.229	37.105	151.698	0	1	1	3	1	-10921639	1980.405	1666	1139	4439	73275	860.101	2.547	0.189	0.734
ID507045	507045	649	278.457	311.500	151.383	0	0	0	3	1	-10921639	2877.622	2103	1194	7314	106472	1686.902	2.617	0.225	0.626
ID505749	505749	649	278.457	311.500	151.383	0	1	1	3	1	-10921639	2877.622	2103	1194	7314	106472	1686.902	2.617	0.225	0.626
ID507044	507044	650	95.617	222.319	151.011	0	0	0	3	1	-10921639	1454.919	1246	846	3288	53832	535.324	2.575	0.161	0.753
ID505748	505748	650	95.617	222.319	151.011	0	1	1	3	1	-10921639	1454.919	1246	846	3288	53832	535.324	2.575	0.161	0.753
ID507055	507055	651	451.174	254.173	155.598	0	0	0	3	1	-10921639	3926.676	3483	1482	8650	145287	2038.350	2.592	0.392	1.086
ID505759	505759	651	451.174	254.173	155.598	0	1	1	3	1	-10921639	3926.676	3483	1482	8650	145287	2038.350	2.592	0.392	1.086
ID507054	507054	652	160.597	186.746	156.433	0	0	0	3	1	-10921639	1900.622	1619	1133	4171	70323	856.102	2.566	0.253	0.895
ID505758	505758	652	160.597	186.746	156.433	0	1	1	3	1	-10921639	1900.622	1619	1133	4171	70323	856.102	2.566	0.253	0.895
ID507053	507053	653	184.956	498.564	155.132	0	0	0	3	1	-10921639	1789.541	1369	924	4501	66213	994.937	2.579	0.293	0.815
ID505757	505757	653	184.956	498.564	155.132	0	1	1	3	1	-10921639	1789.541	1369	924	4501	66213	994.937	2.579	0.293	0.815
ID507052	507052	654	181.873	418.350	153.595	0	0	0	3	1	-10921639	2086.108	1559	1047	5069	77186	1135.435	2.554	0.236	0.701
ID505756	505756	654	181.873	418.350	153.595	0	1	1	3	1	-10921639	2086.108	1559	1047	5069	77186	1135.435	2.554	0.236	0.701
ID507051	507051	655	174.561	360.919	154.150	0	0	0	3	1	-10921639	1779.270	1526	981	3830	65833	846.154	2.574	0.245	0.828
ID505755	505755	655	174.561	360.919	154.150	0	1	1	3	1	-10921639	1779.270	1526	981	3830	65833	846.154	2.574	0.245	0.828
ID507050	507050	656	64.818	32.140	154.072	0	0	0	3	1	-10921639	1559.432	1392	1004	2873	57699	489.835	10.876	0.048	0.293
ID505754	505754	656	64.818	32.140	154.072	0	1	1	3	1	-10921639	1559.432	1392	1004	2873	57699	489.835	10.876	0.048	0.293
ID507049	507049	657	141.339	22.253	154.045	0	0	0	3	1	-10921639	1728.027	1424	1005	3790	63937	761.452	2.553	0.208	0.782
ID505753	505753	657	141.339	22.253	154.045	0	1	1	3	1	-10921639	1728.027	1424	1005	3790	63937	761.452	2.553	0.208	0.782
ID507048	507048	658	55.848	452.118	153.064	0	0	0	3	1	-10921639	1431.595	1318	948	2180	52969	334.712	2.761	0.098	0.765
ID505752	505752	658	55.848	452.118	153.064	0	1	1	3	1	-10921639	1431.595	1318	948	2180	52969	334.712	2.761	0.098	0.765
ID507063	507063	659	82.565	11.468	160.087	0	0	0	3	1	-10921639	1734.405	1528	929	4008	64173	713.036	2.548	0.051	0.236
ID505767	505767	659	82.565	11.468	160.087	0	1	1	3	1	-10921639	1734.405	1528	929	4008	64173	713.036	2.548	0.051	0.236
ID507062	507062	660	549.743	474.326	159.101	0	0	0	3	1	-10921639	3752.432	2686	1396	11486	138840	2697.005	2.585	0.459	0.875
ID505766	505766	660	549.743	474.326	159.101	0	1	1	3	1	-10921639	3752.432	2686	1396	11486	138840	2697.005	2.585	0.459	0.875
ID507061	507061	661	336.640	126.558	159.267	0	0	0	3	1	-10921639	2817.649	1970	1157	8003	104253	1916.247	2.576	0.375	0.802
ID505765	505765	661	336.640	126.558	159.267	0	1	1	3	1	-10921639	2817.649	1970	1157	8003	104253	1916.247	2.576	0.375	0.802
ID507060	507060	662	173.295	54.117	159.148	0	0	0	3	1	-10921639	2146.135	1779	910	4849	79407	995.211	2.609	0.230	0.805
ID505764	505764	662	173.295	54.117	159.148	0	1	1	3	1	-10921639	2146.135	1779	910	4849	79407	995.211	2.609	0.230	0.805
ID507059	507059	663	209.674	40.662	158.880	0	0	0	3	1	-10921639	2276.135	1732	1241	5800	84217	1259.269	2.501	0.240	0.700
ID505763	505763	663	209.674	40.662	158.880	0	1	1	3	1	-10921639	2276.135	1732	1241	5800	84217	1259.269	2.501	0.240	0.700
ID507058	507058	664	208.896	349.483	156.881	0	0	0	3	1	-10921639	1987.459	1463	1032	4928	73536	1069.720	2.544	0.270	0.790
ID505762	505762	664	208.896	349.483	156.881	0	1	1	3	1	-10921639	1987.459	1463	1032	4928	73536	1069.720	2.544	0.270	0.790
ID507057	507057	665	277.336	328.961	156.996	0	0	0	3	1	-10921639	2660.351	2185	1247	6731	98433	1386.904	2.548	0.292	0.867
ID505761	505761	665	277.336	328.961	156.996	0	1	1	3	1	-10921639	2660.351	2185	1247	6731	98433	1386.904	2.548	0.292	0.867
ID507056	507056	666	177.904	463.746	155.728	0	0	0	3	1	-10921639	2017.811	1615	1069	4855	74659	1014.750	2.587	0.240	0.770
ID505760	505760	666	177.904	463.746	155.728	0	1	1	3	1	-10921639	2017.811	1615	1069	4855	74659	1014.750	2.587	0.240	0.770
ID507071	507071	667	185.273	46.270	163.987	0	0	0	3	1	-10921639	2364.108	1847	1097	6099	87472	1184.701	2.570	0.180	0.608
ID505775	505775	667	185.273	46.270	163.987	0	1	1	3	1	-10921639	2364.108	1847	1097	6099	87472	1184.701	2.570	0.180	0.608
ID507070	507070	668	215.845	448.990	163.069	0	0	0	3	1	-10921639	2103.757	1695	957	5124	77839	1084.000	2.556	0.280	0.849
ID505774	505774	668	215.845	448.990	163.069	0	1	1	3	1	-10921639	2103.757	1695	957	5124	77839	1084.000	2.556	0.280	0.849
ID507069	507069	669	274.821	414.970	163.250	0	0	0	3	1	-10921639	3177.270	2627	1563	7197	117559	1538.792	2.607	0.230	0.773
ID505773	505773	669	274.821	414.970	163.250	0	1	1	3	1	-10921639	3177.270	2627	1563	7197	117559	1538.792	2.607	0.230	0.773
ID507068	507068	670	22.347	365.189	161.627	0	0	0	3	1	-10921639	1260.405	1228	876	1872	46635	240.959	11.400	0.036	0.363
ID505772	505772	670	22.347	365.189	161.627	0	1	1	3	1	-10921639	1260.405	1228	876	1872	46635	240.959	11.400	0.036	0.363
ID507067	507067	671	346.302	70.165	161.777	0	0	0	3	1	-10921639	2782.270	1935	1095	8876	102944	1848.564	2.584	0.374	0.820
ID505771	505771	671	346.302	70.165	161.777	0	1	1	3	1	-10921639	2782.270	1935	1095	8876	102944	1848.564	2.584	0.374	0.820
ID507066	507066	672	198.498	218.973	161.224	0	0	0	3	1	-10921639	1959.757	1461	1026	5103	72511	1036.807	2.565	0.266	0.794
ID505770	505770	672	198.498	218.973	161.224	0	1	1	3	1	-10921639	1959.757	1461	1026	5103	72511	1036.807	2.565	0.266	0.794
ID507065	507065	673	290.884	143.212	161.368	0	0	0	3	1	-10921639	2670.676	2131	1398	7361	98815	1499.106	2.540	0.289	0.799
ID505769	505769	673	290.884	143.212	161.368	0	1	1	3	1	-10921639	2670.676	2131	1398	7361	98815	1499.106	2.540	0.289	0.799
ID507064	507064	674	330.146	266.031	159.810	0	0	0	3	1	-10921639	2800.919	2092	1310	8782	103634	1804.527	2.549	0.346	0.798
ID505768	505768	674	330.146	266.031	159.810	0	1	1	3	1	-10921639	2800.919	2092	1310	8782	103634	1804.527	2.549	0.346	0.798
ID507079	507079	675	186.138	245.503	166.359	0	0	0	3	1	-10921639	2039.486	1628	1055	5057	75461	1049.945	2.582	0.256	0.791
ID505783	505783	675	186.138	245.503	166.359	0	1	1	3	1	-10921639	2039.486	1628	1055	5057	75461	1049.945	2.582	0.256	0.791
ID507078	507078	676	383.822	379.925	164.772	0	0	0	3	1	-10921639	2843.000	1835	1189	8420	105191	1981.153	2.572	0.393	0.809
ID505782	505782	676	383.822	379.925	164.772	0	1	1	3	1	-10921639	2843.000	1835	1189	8420	105191	1981.153	2.572	0.393	0.809
ID507077	507077	677	490.659	172.612	165.273	0	0	0	3	1	-10921639	3728.405	2370	1228	10574	137951	2725.794	2.565	0.404	0.788
ID505781	505781	677	490.659	172.612	165.273	0	1	1	3	1	-10921639	3728.405	2370	1228	10574	137951	2725.794	2.565	0.404	0.788
ID507076	507076	678	393.306	93.293	164.987	0	0	0	3	1	-10921639	2967.784	2144	1073	8575	109808	1904.770	2.552	0.391	0.877
ID505780	505780	678	393.306	93.293	164.987	0	1	1	3	1	-10921639	2967.784	2144	1073	8575	109808	1904.770	2.552	0.391	0.877
ID507075	507075	679	160.388	49.897	165.298	0	0	0	3	1	-10921639	2436.865	2008	1271	4505	90164	959.048	8.439	0.151	0.668
ID505779	505779	679	160.388	49.897	165.298	0	1	1	3	1	-10921639	2436.865	2008	1271	4505	90164	959.048	8.439	0.151	0.668
ID507074	507074	680	256.656	9.632	165.416	0	0	0	3	1	-10921639	2637.432	2072	1247	7046	97585	1509.490	2.575	0.266	0.735
ID505778	505778	680	256.656	9.632	165.416	0	1	1	3	1	-10921639	2637.432	2072	1247	7046	97585	1509.490	2.575	0.266	0.735
ID507073	507073	681	227.056	439.109	164.058	0	0	0	3	1	-10921639	2170.757	1652	962	5692	80318	1245.878	2.558	0.282	0.766
ID505777	505777	681	227.056	439.109	164.058	0	1	1	3	1	-10921639	2170.757	1652	962	5692	80318	1245.878	2.558	0.282	0.766
ID507072	507072	682	132.420	420.242	163.906	0	0	0	3	1	-10921639	2247.514	2118	1302	4272	83158	821.578	10.170	0.111	0.547
ID505776	505776	682	132.420	420.242	163.906	0	1	1	3	1	-10921639	2247.514	2118	1302	4272	83158	821.578	10.170	0.111	0.547
ID507087	507087	683	193.824	147.708	171.086	0	0	0	3	1	-10921639	2206.054	1801	1145	4633	81624	991.152	2.556	0.228	0.826
ID505791	505791	683	193.824	147.708	171.086	0	1	1	3	1	-10921639	2206.054	1801	1145	4633	81624	991.152	2.556	0.228	0.826
ID507086	507086	684	684.242	297.304	170.247	0	0	0	3	1	-10921639	4422.027	2713	1310	14290	163615	3471.742	2.569	0.497	0.846
ID505790	505790	684	684.242	297.304	170.247	0	1	1	3	1	-10921639	4422.027	2713	1310	14290	163615	3471.742	2.569	0.497	0.846
ID507085	507085	685	81.158	318.497	168.656	0	0	0	3	1	-10921639	1718.568	1539	1012	3445	63587	505.815	2.606	0.092	0.571
ID505789	505789	685	81.158	318.497	168.656	0	1	1	3	1	-10921639	1718.568	1539	1012	3445	63587	505.815	2.606	0.092	0.571
ID507084	507084	686	197.004	62.545	169.015	0	0	0	3	1	-10921639	2223.027	1915	1121	5018	82252	1018.025	2.555	0.170	0.634
ID505788	505788	686	197.004	62.545	169.015	0	1	1	3	1	-10921639	2223.027	1915	1121	5018	82252	1018.025	2.555	0.170	0.634
ID507083	507083	687	465.899	359.863	168.244	0	0	0	3	1	-10921639	3255.405	1977	1175	10695	120450	2486.483	2.572	0.436	0.795
ID505787	505787	687	465.899	359.863	168.244	0	1	1	3	1	-10921639	3255.405	1977	1175	10695	120450	2486.483	2.572	0.436	0.795
ID507082	507082	688	130.503	226.329	167.877	0	0	0	3	1	-10921639	1836.865	1589	1076	4402	67964	811.924	2.541	0.154	0.605
ID505786	505786	688	130.503	226.329	167.877	0	1	1	3	1	-10921639	1836.865	1589	1076	4402	67964	811.924	2.541	0.154	0.605
ID507081	507081	689	193.296	57.492	167.648	0	0	0	3	1	-10921639	2434.000	2017	1148	5413	90058	1128.900	2.598	0.169	0.624
ID505785	505785	689	193.296	57.492	167.648	0	1	1	3	1	-10921639	2434.000	2017	1148	5413	90058	1128.900	2.598	0.169	0.624
ID507080	507080	690	228.804	17.670	167.927	0	0	0	3	1	-10921639	2221.189	1675	866	5854	82184	1331.316	2.601	0.307	0.783
ID505784	505784	690	228.804	17.670	167.927	0	1	1	3	1	-10921639	2221.189	1675	866	5854	82184	1331.316	2.601	0.307	0.783
ID507095	507095	691	344.567	101.626	172.966	0	0	0	3	1	-10921639	2755.514	1938	1174	8338	101954	1847.863	2.544	0.360	0.790
ID505799	505799	691	344.567	101.626	172.966	0	1	1	3	1	-10921639	2755.514	1938	1174	8338	101954	1847.863	2.544	0.360	0.790
ID507094	507094	692	93.983	440.635	171.900	0	0	0	3	1	-10921639	1570.108	1328	1009	3383	58094	603.275	2.566	0.161	0.723
ID505798	505798	692	93.983	440.635	171.900	0	1	1	3	1	-10921639	1570.108	1328	1009	3383	58094	603.275	2.566	0.161	0.723
ID507093	507093	693	28.048	428.594	171.605	0	0	0	3	1	-10921639	1193.541	1187	798	1761	44161	221.103	2.491	0.043	0.440
ID505797	505797	693	28.048	428.594	171.605	0	1	1	3	1	-10921639	1193.541	1187	798	1761	44161	221.103	2.491	0.043	0.440
ID507092	507092	694	331.884	388.193	172.494	0	0	0	3	1	-10921639	2759.054	1931	1062	8206	102085	1844.692	2.574	0.387	0.835
ID505796	505796	694	331.884	388.193	172.494	0	1	1	3	1	-10921639	2759.054	1931	1062	8206	102085	1844.692	2.574	0.387	0.835
ID507091	507091	695	201.521	338.046	172.047	0	0	0	3	1	-10921639	2586.568	2180	1360	6314	95703	1229.522	2.570	0.153	0.559
ID505795	505795	695	201.521	338.046	172.047	0	1	1	3	1	-10921639	2586.568	2180	1360	6314	95703	1229.522	2.570	0.153	0.559
ID507090	507090	696	289.174	201.562	171.673	0	0	0	3	1	-10921639	2423.865	1690	1019	6503	89683	1517.008	2.534	0.338	0.807
ID505794	505794	696	289.174	201.562	171.673	0	1	1	3	1	-10921639	2423.865	1690	1019	6503	89683	1517.008	2.534	0.338	0.807
ID507089	507089	697	595.164	409.163	170.958	0	0	0	3	1	-10921639	3985.973	3403	1500	9652	147481	2311.617	2.608	0.450	1.070
ID505793	505793	697	595.164	409.163	170.958	0	1	1	3	1	-10921639	3985.973	3403	1500	9652	147481	2311.617	2.608	0.450	1.070
ID507088	507088	698	284.357	232.591	171.153	0	0	0	3	1	-10921639	2558.351	1925	1070	7098	94659	1572.850	2.567	0.318	0.785
ID505792	505792	698	284.357	232.591	171.153	0	1	1	3	1	-10921639	2558.351	1925	1070	7098	94659	1572.850	2.567	0.318	0.785
ID507103	507103	699	155.420	263.798	177.731	0	0	0	3	1	-10921639	2190.838	1881	987	4799	81061	993.952	11.400	0.150	0.576
ID505807	505807	699	155.420	263.798	177.731	0	1	1	3	1	-10921639	2190.838	1881	987	4799	81061	993.952	11.400	0.150	0.576
ID507102	507102	700	176.606	415.522	177.472	0	0	0	3	1	-10921639	2092.108	1552	897	5080	77408	1083.765	2.627	0.239	0.744
ID505806	505806	700	176.606	415.522	177.472	0	1	1	3	1	-10921639	2092.108	1552	897	5080	77408	1083.765	2.627	0.239	0.744
ID507101	507101	701	252.680	324.780	175.787	0	0	0	3	1	-10921639	2505.405	1963	1069	6738	92700	1393.300	2.541	0.270	0.764
ID505805	505805	701	252.680	324.780	175.787	0	1	1	3	1	-10921639	2505.405	1963	1069	6738	92700	1393.300	2.541	0.270	0.764
ID507100	507100	702	299.312	141.075	175.979	0	0	0	3	1	-10921639	2741.595	2250	1252	7310	101439	1502.491	2.565	0.266	0.766
ID505804	505804	702	299.312	141.075	175.979	0	1	1	3	1	-10921639	2741.595	2250	1252	7310	101439	1502.491	2.565	0.266	0.766
ID507099	507099	703	190.311	316.927	175.311	0	0	0	3	1	-10921639	2230.946	1818	1066	5606	82545	1111.480	2.607	0.203	0.677
ID505803	505803	703	190.311	316.927	175.311	0	1	1	3	1	-10921639	2230.946	1818	1066	5606	82545	1111.480	2.607	0.203	0.677
ID507098	507098	704	269.449	484.164	173.595	0	0	0	3	1	-10921639	2421.081	1603	1147	7081	89580	1543.787	2.588	0.327	0.773
ID505802	505802	704	269.449	484.164	173.595	0	1	1	3	1	-10921639	2421.081	1603	1147	7081	89580	1543.787	2.588	0.327	0.773
ID507097	507097	705	737.510	170.204	173.967	0	0	0	3	1	-10921639	5447.378	4007	1902	14590	201553	3365.975	2.595	0.439	0.988
ID505801	505801	705	737.510	170.204	173.967	0	1	1	3	1	-10921639	5447.378	4007	1902	14590	201553	3365.975	2.595	0.439	0.988
ID507096	507096	706	285.059	182.995	172.734	0	0	0	3	1	-10921639	2736.757	2103	1287	7074	101260	1524.217	2.584	0.298	0.824
ID505800	505800	706	285.059	182.995	172.734	0	1	1	3	1	-10921639	2736.757	2103	1287	7074	101260	1524.217	2.584	0.298	0.824
ID507111	507111	707	936.424	503.031	181.856	0	0	0	3	1	-10921639	5808.243	4546	1883	16008	214905	3887.493	2.580	0.512	1.012
ID505815	505815	707	936.424	503.031	181.856	0	1	1	3	1	-10921639	5808.243	4546	1883	16008	214905	3887.493	2.580	0.512	1.012
ID507110	507110	708	387.924	219.663	182.076	0	0	0	3	1	-10921639	2919.973	2098	1141	8685	108039	2065.916	2.564	0.396	0.802
ID505814	505814	708	387.924	219.663	182.076	0	1	1	3	1	-10921639	2919.973	2098	1141	8685	108039	2065.916	2.564	0.396	0.802
ID507109	507109	709	90.870	139.337	181.680	0	0	0	3	1	-10921639	1870.973	1700	769	4120	69226	778.706	2.542	0.098	0.428
ID505813	505813	709	90.870	139.337	181.680	0	1	1	3	1	-10921639	1870.973	1700	769	4120	69226	778.706	2.542	0.098	0.428
ID507108	507108	710	296.528	259.117	181.321	0	0	0	3	1	-10921639	2892.649	1999	1175	7731	107028	1754.857	2.566	0.197	0.544
ID505812	505812	710	296.528	259.117	181.321	0	1	1	3	1	-10921639	2892.649	1999	1175	7731	107028	1754.857	2.566	0.197	0.544
ID507107	507107	711	217.202	474.447	180.148	0	0	0	3	1	-10921639	2378.676	1754	1096	6709	88011	1372.379	2.561	0.269	0.736
ID505811	505811	711	217.202	474.447	180.148	0	1	1	3	1	-10921639	2378.676	1754	1096	6709	88011	1372.379	2.561	0.269	0.736
ID507106	507106	712	471.220	161.411	178.683	0	0	0	3	1	-10921639	3928.054	3541	1768	8830	145338	1911.750	4.688	0.364	1.096
ID505810	505810	712	471.220	161.411	178.683	0	1	1	3	1	-10921639	3928.054	3541	1768	8830	145338	1911.750	4.688	0.364	1.096
ID507105	507105	713	157.115	119.339	179.496	0	0	0	3	1	-10921639	1830.919	1500	865	4052	67744	863.729	2.612	0.232	0.799
ID505809	505809	713	157.115	119.339	179.496	0	1	1	3	1	-10921639	1830.919	1500	865	4052	67744	863.729	2.612	0.232	0.799
ID507104	507104	714	675.869	341.681	177.749	0	0	0	3	1	-10921639	4475.811	3628	1679	10733	165605	2642.114	2.583	0.417	0.996
ID505808	505808	714	675.869	341.681	177.749	0	1	1	3	1	-10921639	4475.811	3628	1679	10733	165605	2642.114	2.583	0.417	0.996
ID507119	507119	715	185.162	151.060	185.839	0	0	0	3	1	-10921639	2295.459	1900	1379	6055	84932	1067.345	2.617	0.222	0.781
ID505823	505823	715	185.162	151.060	185.839	0	1	1	3	1	-10921639	2295.459	1900	1379	6055	84932	1067.345	2.617	0.222	0.781
ID507118	507118	716	696.447	80.892	185.955	0	0	0	3	1	-10921639	4509.027	2981	1306	15503	166834	3570.836	2.563	0.515	0.859
ID505822	505822	716	696.447	80.892	185.955	0	1	1	3	1	-10921639	4509.027	2981	1306	15503	166834	3570.836	2.563	0.515	0.859
ID507117	507117	717	278.213	447.598	184.788	0	0	0	3	1	-10921639	2325.459	1569	1106	6399	86042	1471.889	2.569	0.318	0.763
ID505821	505821	717	278.213	447.598	184.788	0	1	1	3	1	-10921639	2325.459	1569	1106	6399	86042	1471.889	2.569	0.318	0.763
ID507116	507116	718	253.696	56.576	184.978	0	0	0	3	1	-10921639	2700.270	2150	1146	6938	99910	1529.705	2.553	0.181	0.541
ID505820	505820	718	253.696	56.576	184.978	0	1	1	3	1	-10921639	2700.270	2150	1146	6938	99910	1529.705	2.553	0.181	0.541
ID507115	507115	719	56.899	368.445	184.057	0	0	0	3	1	-10921639	1391.703	1255	949	2423	51493	385.637	2.532	0.081	0.540
ID505819	505819	719	56.899	368.445	184.057	0	1	1	3	1	-10921639	1391.703	1255	949	2423	51493	385.637	2.532	0.081	0.540
ID507114	507114	720	239.920	350.202	183.491	0	0	0	3	1	-10921639	2630.297	1974	1338	7060	97321	1453.711	2.544	0.231	0.680
ID505818	505818	720	239.920	350.202	183.491	0	1	1	3	1	-10921639	2630.297	1974	1338	7060	97321	1453.711	2.544	0.231	0.680
ID507113	507113	721	543.450	245.185	182.772	0	0	0	3	1	-10921639	3859.027	2746	1447	10812	142784	2579.159	2.584	0.431	0.902
ID505817	505817	721	543.450	245.185	182.772	0	1	1	3	1	-10921639	3859.027	2746	1447	10812	142784	2579.159	2.584	0.431	0.902
ID507112	507112	722	219.685	106.398	183.217	0	0	0	3	1	-10921639	2077.351	1614	1039	5455	76862	1094.218	2.541	0.273	0.814
ID505816	505816	722	219.685	106.398	183.217	0	1	1	3	1	-10921639	2077.351	1614	1039	5455	76862	1094.218	2.541	0.273	0.814
ID507127	507127	723	348.613	170.802	188.417	0	0	0	3	1	-10921639	3308.649	2447	1392	8769	122420	1950.091	2.568	0.274	0.729
ID505831	505831	723	348.613	170.802	188.417	0	1	1	3	1	-10921639	3308.649	2447	1392	8769	122420	1950.091	2.568	0.274	0.729
ID507126	507126	724	590.203	50.837	187.531	0	0	0	3	1	-10921639	4246.703	2660	1314	12600	157128	3256.049	2.564	0.405	0.751
ID505830	505830	724	590.203	50.837	187.531	0	1	1	3	1	-10921639	4246.703	2660	1314	12600	157128	3256.049	2.564	0.405	0.751
ID507125	507125	725	117.932	346.260	186.612	0	0	0	3	1	-10921639	2060.189	1792	1007	4491	76227	853.401	11.400	0.104	0.455
ID505829	505829	725	117.932	346.260	186.612	0	1	1	3	1	-10921639	2060.189	1792	1007	4491	76227	853.401	11.400	0.104	0.455
ID507124	507124	726	254.699	260.254	187.420	0	0	0	3	1	-10921639	2719.405	2115	1188	7502	100618	1581.936	2.566	0.196	0.562
ID505828	505828	726	254.699	260.254	187.420	0	1	1	3	1	-10921639	2719.405	2115	1188	7502	100618	1581.936	2.566	0.196	0.562
ID507123	507123	727	287.246	184.245	187.187	0	0	0	3	1	-10921639	2630.243	1966	1316	7466	97319	1578.426	2.548	0.283	0.735
ID505827	505827	727	287.246	184.245	187.187	0	1	1	3	1	-10921639	2630.243	1966	1316	7466	97319	1578.426	2.548	0.283	0.735
ID507122	507122	728	410.512	485.700	185.732	0	0	0	3	1	-10921639	3866.243	2938	1604	9737	143051	2334.170	2.550	0.233	0.626
ID505826	505826	728	410.512	485.700	185.732	0	1	1	3	1	-10921639	3866.243	2938	1604	9737	143051	2334.170	2.550	0.233	0.626
ID507121	507121	729	451.788	480.253	185.978	0	0	0	3	1	-10921639	4462.892	3922	1781	9292	165127	2010.118	4.676	0.302	1.030
ID505825	505825	729	451.788	480.253	185.978	0	1	1	3	1	-10921639	4462.892	3922	1781	9292	165127	2010.118	4.676	0.302	1.030
ID507120	507120	730	155.849	330.559	185.629	0	0	0	3	1	-10921639	1915.757	1546	987	4618	70883	861.729	2.553	0.214	0.782
ID505824	505824	730	155.849	330.559	185.629	0	1	1	3	1	-10921639	1915.757	1546	987	4618	70883	861.729	2.553	0.214	0.782
ID507131	507131	731	220.169	501.656	189.670	0	0	0	3	1	-10921639	3093.459	2563	1445	7316	114458	1587.152	2.540	0.170	0.565
ID505835	505835	731	220.169	501.656	189.670	0	1	1	3	1	-10921639	3093.459	2563	1445	7316	114458	1587.152	2.540	0.170	0.565
ID507130	507130	732	227.898	419.836	189.852	0	0	0	3	1	-10921639	2061.270	1573	1024	5546	76267	1164.603	2.557	0.315	0.848
ID505834	505834	732	227.898	419.836	189.852	0	1	1	3	1	-10921639	2061.270	1573	1024	5546	76267	1164.603	2.557	0.315	0.848
ID507129	507129	733	243.569	160.850	188.814	0	0	0	3	1	-10921639	2635.622	2055	1449	5772	97518	1211.762	2.601	0.244	0.853
ID505833	505833	733	243.569	160.850	188.814	0	1	1	3	1	-10921639	2635.622	2055	1449	5772	97518	1211.762	2.601	0.244	0.853
ID507128	507128	734	123.967	176.769	187.554	0	0	0	3	1	-10921639	2392.919	2278	1347	5074	88538	926.739	2.542	0.085	0.407
ID505832	505832	734	123.967	176.769	187.554	0	1	1	3	1	-10921639	2392.919	2278	1347	5074	88538	926.739	2.542	0.085	0.407
ID507343	507343	735	395.657	234.000	190.688	0	0	0	3	1	-10921639	3456.784	3403	1443	6274	127901	1365.240	4.674	0.376	1.383
ID505837	505837	735	395.657	234.000	190.688	0	1	1	3	1	-10921639	3456.784	3403	1443	6274	127901	1365.240	4.674	0.376	1.383
ID507342	507342	736	156.244	14.976	190.605	0	0	0	3	1	-10921639	1734.541	1308	859	4682	64178	1013.610	2.609	0.246	0.676
ID505836	505836	736	156.244	14.976	190.605	0	1	1	3	1	-10921639	1734.541	1308	859	4682	64178	1013.610	2.609	0.246	0.676
ID507349	507349	737	300.157	449.137	193.313	0	0	0	3	1	-10921639	2511.703	1787	1134	7803	92933	1637.988	2.598	0.332	0.764
ID505843	505843	737	300.157	449.137	193.313	0	1	1	3	1	-10921639	2511.703	1787	1134	7803	92933	1637.988	2.598	0.332	0.764
ID507348	507348	738	241.891	110.634	193.260	0	0	0	3	1	-10921639	2228.595	1742	1060	6113	82458	1301.337	2.563	0.315	0.820
ID505842	505842	738	241.891	110.634	193.260	0	1	1	3	1	-10921639	2228.595	1742	1060	6113	82458	1301.337	2.563	0.315	0.820
ID507347	507347	739	174.097	32.042	193.088	0	0	0	3	1	-10921639	1896.459	1486	989	4961	70169	1005.760	2.514	0.235	0.717
ID505841	505841	739	174.097	32.042	193.088	0	1	1	3	1	-10921639	1896.459	1486	989	4961	70169	1005.760	2.514	0.235	0.717
ID507346	507346	740	213.766	283.777	192.232	0	0	0	3	1	-10921639	2062.892	1631	969	5264	76327	1107.662	2.546	0.276	0.806
ID505840	505840	740	213.766	283.777	192.232	0	1	1	3	1	-10921639	2062.892	1631	969	5264	76327	1107.662	2.546	0.276	0.806
ID507345	507345	741	218.221	364.628	190.710	0	0	0	3	1	-10921639	2820.568	2544	1252	6117	104361	1384.552	8.419	0.258	0.837
ID505839	505839	741	218.221	364.628	190.710	0	1	1	3	1	-10921639	2820.568	2544	1252	6117	104361	1384.552	8.419	0.258	0.837
ID507344	507344	742	374.392	309.675	190.546	0	0	0	3	1	-10921639	3018.189	1962	1050	8234	111673	1995.950	2.609	0.399	0.862
ID505838	505838	742	374.392	309.675	190.546	0	1	1	3	1	-10921639	3018.189	1962	1050	8234	111673	1995.950	2.609	0.399	0.862
ID507359	507359	743	186.521	365.312	193.709	0	0	0	3	1	-10921639	2786.595	2544	1113	6249	103104	1412.648	8.434	0.255	0.801
ID505845	505845	743	186.521	365.312	193.709	0	1	1	3	1	-10921639	2786.595	2544	1113	6249	103104	1412.648	8.434	0.255	0.801
ID507358	507358	744	207.855	204.741	193.942	0	0	0	3	1	-10921639	2089.595	1727	1003	5356	77315	1062.700	2.609	0.267	0.828
ID505844	505844	744	207.855	204.741	193.942	0	1	1	3	1	-10921639	2089.595	1727	1003	5356	77315	1062.700	2.609	0.267	0.828
ID507365	507365	745	224.577	289.277	198.072	0	0	0	3	1	-10921639	2132.486	1680	973	5409	78902	1136.671	2.571	0.278	0.817
ID505851	505851	745	224.577	289.277	198.072	0	1	1	3	1	-10921639	2132.486	1680	973	5409	78902	1136.671	2.571	0.278	0.817
ID507364	507364	746	456.155	156.424	198.317	0	0	0	3	1	-10921639	3667.649	3258	1820	7059	135703	1741.967	4.642	0.382	1.165
ID505850	505850	746	456.155	156.424	198.317	0	1	1	3	1	-10921639	3667.649	3258	1820	7059	135703	1741.967	4.642	0.382	1.165
ID507363	507363	747	160.913	143.141	197.685	0	0	0	3	1	-10921639	2163.541	1837	1200	4812	80051	969.928	2.550	0.168	0.643
ID505849	505849	747	160.913	143.141	197.685	0	1	1	3	1	-10921639	2163.541	1837	1200	4812	80051	969.928	2.550	0.168	0.643
ID507362	507362	748	173.506	136.578	197.980	0	0	0	3	1	-10921639	2060.270	1719	1066	5151	76230	987.641	2.539	0.163	0.585
ID505848	505848	748	173.506	136.578	197.980	0	1	1	3	1	-10921639	2060.270	1719	1066	5151	76230	987.641	2.539	0.163	0.585
ID507361	507361	749	175.712	504.529	195.152	0	0	0	3	1	-10921639	2163.973	1689	1090	5024	80067	1071.551	2.545	0.160	0.558
ID505847	505847	749	175.712	504.529	195.152	0	1	1	3	1	-10921639	2163.973	1689	1090	5024	80067	1071.551	2.545	0.160	0.558
ID507360	507360	750	152.136	393.058	193.753	0	0	0	3	1	-10921639	1663.243	1342	757	3960	61540	810.833	2.567	0.252	0.826
ID505846	505846	750	152.136	393.058	193.753	0	1	1	3	1	-10921639	1663.243	1342	757	3960	61540	810.833	2.567	0.252	0.826
ID507375	507375	751	262.591	84.604	199.000	0	0	0	3	1	-10921639	2248.892	1707	919	5702	83209	1289.893	2.556	0.315	0.835
ID505853	505853	751	262.591	84.604	199.000	0	1	1	3	1	-10921639	2248.892	1707	919	5702	83209	1289.893	2.556	0.315	0.835
ID507374	507374	752	260.986	67.282	199.355	0	0	0	3	1	-10921639	2488.108	1955	1039	6283	92060	1405.388	2.559	0.302	0.820
ID505852	505852	752	260.986	67.282	199.355	0	1	1	3	1	-10921639	2488.108	1955	1039	6283	92060	1405.388	2.559	0.302	0.820
ID507381	507381	753	383.005	225.149	201.221	0	0	0	3	1	-10921639	2907.919	1957	970	8811	107593	1978.205	2.550	0.390	0.825
ID505859	505859	753	383.005	225.149	201.221	0	1	1	3	1	-10921639	2907.919	1957	970	8811	107593	1978.205	2.550	0.390	0.825
ID507380	507380	754	200.143	29.529	201.004	0	0	0	3	1	-10921639	2085.189	1618	1027	5005	77152	1042.915	2.550	0.238	0.770
ID505858	505858	754	200.143	29.529	201.004	0	1	1	3	1	-10921639	2085.189	1618	1027	5005	77152	1042.915	2.550	0.238	0.770
ID507379	507379	755	352.528	357.028	199.892	0	0	0	3	1	-10921639	2756.405	1946	1116	7842	101987	1782.135	2.587	0.358	0.815
ID505857	505857	755	352.528	357.028	199.892	0	1	1	3	1	-10921639	2756.405	1946	1116	7842	101987	1782.135	2.587	0.358	0.815
ID507378	507378	756	241.267	308.677	200.484	0	0	0	3	1	-10921639	2325.351	1696	1105	5560	86038	1228.178	2.608	0.287	0.843
ID505856	505856	756	241.267	308.677	200.484	0	1	1	3	1	-10921639	2325.351	1696	1105	5560	86038	1228.178	2.608	0.287	0.843
ID507377	507377	757	266.901	175.323	199.679	0	0	0	3	1	-10921639	2543.486	1745	1222	6746	94109	1593.886	2.572	0.312	0.759
ID505855	505855	757	266.901	175.323	199.679	0	1	1	3	1	-10921639	2543.486	1745	1222	6746	94109	1593.886	2.572	0.312	0.759
ID507376	507376	758	252.476	41.792	199.772	0	0	0	3	1	-10921639	2878.730	2408	1417	6816	106513	1503.663	2.587	0.231	0.718
ID505854	505854	758	252.476	41.792	199.772	0	1	1	3	1	-10921639	2878.730	2408	1417	6816	106513	1503.663	2.587	0.231	0.718
ID507391	507391	759	205.245	58.641	202.308	0	0	0	3	1	-10921639	2282.054	1776	1083	5872	84436	1259.997	2.574	0.264	0.755
ID505861	505861	759	205.245	58.641	202.308	0	1	1	3	1	-10921639	2282.054	1776	1083	5872	84436	1259.997	2.574	0.264	0.755
ID507390	507390	760	272.794	262.254	200.997	0	0	0	3	1	-10921639	2307.432	1681	1052	6720	85375	1509.393	2.578	0.335	0.768
ID505860	505860	760	272.794	262.254	200.997	0	1	1	3	1	-10921639	2307.432	1681	1052	6720	85375	1509.393	2.578	0.335	0.768
ID507397	507397	761	571.595	427.138	205.207	0	0	0	3	1	-10921639	3655.243	2535	1185	11761	135244	2893.016	2.556	0.493	0.834
ID505867	505867	761	571.595	427.138	205.207	0	1	1	3	1	-10921639	3655.243	2535	1185	11761	135244	2893.016	2.556	0.493	0.834
ID507396	507396	762	495.552	327.758	204.641	0	0	0	3	1	-10921639	3538.108	2263	1262	11237	130910	2751.462	2.546	0.449	0.797
ID505866	505866	762	495.552	327.758	204.641	0	1	1	3	1	-10921639	3538.108	2263	1262	11237	130910	2751.462	2.546	0.449	0.797
ID507395	507395	763	433.629	203.244	203.852	0	0	0	3	1	-10921639	3229.378	2177	1205	10160	119487	2280.004	2.576	0.420	0.837
ID505865	505865	763	433.629	203.244	203.852	0	1	1	3	1	-10921639	3229.378	2177	1205	10160	119487	2280.004	2.576	0.420	0.837
ID507394	507394	764	240.208	40.288	203.451	0	0	0	3	1	-10921639	2881.135	2408	1272	7073	106602	1469.721	8.889	0.240	0.759
ID505864	505864	764	240.208	40.288	203.451	0	1	1	3	1	-10921639	2881.135	2408	1272	7073	106602	1469.721	8.889	0.240	0.759
ID507393	507393	765	251.483	13.607	204.517	0	0	0	3	1	-10921639	2289.108	1574	955	6240	84697	1502.925	2.589	0.334	0.762
ID505863	505863	765	251.483	13.607	204.517	0	1	1	3	1	-10921639	2289.108	1574	955	6240	84697	1502.925	2.589	0.334	0.762
ID507392	507392	766	467.056	458.476	202.853	0	0	0	3	1	-10921639	3835.838	2682	1527	11502	141926	2732.748	2.584	0.376	0.766
ID505862	505862	766	467.056	458.476	202.853	0	1	1	3	1	-10921639	3835.838	2682	1527	11502	141926	2732.748	2.584	0.376	0.766
ID507407	507407	767	205.821	76.196	207.429	0	0	0	3	1	-10921639	2087.973	1539	1029	5405	77255	1153.524	2.536	0.277	0.786
ID505869	505869	767	205.821	76.196	207.429	0	1	1	3	1	-10921639	2087.973	1539	1029	5405	77255	1153.524	2.536	0.277	0.786
ID507406	507406	768	710.195	451.385	206.385	0	0	0	3	1	-10921639	4880.865	3997	1625	12197	180592	2825.211	4.698	0.457	1.084
ID505868	505868	768	710.195	451.385	206.385	0	1	1	3	1	-10921639	4880.865	3997	1625	12197	180592	2825.211	4.698	0.457	1.084
ID507413	507413	769	36.256	102.165	215.497	0	0	0	3	1	-10921639	1161.946	1136	757	1708	42992	256.825	2.828	0.050	0.428
ID505875	505875	769	36.256	102.165	215.497	0	1	1	3	1	-10921639	1161.946	1136	757	1708	42992	256.825	2.828	0.050	0.428
ID507412	507412	770	340.330	186.647	213.693	0	0	0	3	1	-10921639	3011.595	2540	1391	6079	111429	1305.539	4.685	0.342	1.176
ID505874	505874	770	340.330	186.647	213.693	0	1	1	3	1	-10921639	3011.595	2540	1391	6079	111429	1305.539	4.685	0.342	1.176
ID507411	507411	771	322.643	261.777	213.305	0	0	0	3	1	-10921639	2623.243	1831	887	7956	97060	1887.993	2.554	0.363	0.740
ID505873	505873	771	322.643	261.777	213.305	0	1	1	3	1	-10921639	2623.243	1831	887	7956	97060	1887.993	2.554	0.363	0.740
ID507410	507410	772	400.971	353.303	212.157	0	0	0	3	1	-10921639	3505.622	3129	1317	7004	129708	1698.356	4.702	0.404	1.189
ID505872	505872	772	400.971	353.303	212.157	0	1	1	3	1	-10921639	3505.622	3129	1317	7004	129708	1698.356	4.702	0.404	1.189
ID507409	507409	773	181.059	378.246	210.829	0	0	0	3	1	-10921639	1859.000	1560	872	5037	68783	937.320	2.553	0.283	0.874
ID505871	505871	773	181.059	378.246	210.829	0	1	1	3	1	-10921639	1859.000	1560	872	5037	68783	937.320	2.553	0.283	0.874
ID507408	507408	774	569.822	141.106	208.181	0	0	0	3	1	-10921639	3900.622	2692	1390	12739	144323	2896.085	2.565	0.456	0.844
ID505870	505870	774	569.822	141.106	208.181	0	1	1	3	1	-10921639	3900.622	2692	1390	12739	144323	2896.085	2.565	0.456	0.844
ID507423	507423	775	709.609	175.886	216.786	0	0	0	3	1	-10921639	4678.324	3063	1356	15255	173098	3597.664	2.559	0.487	0.852
ID505877	505877	775	709.609	175.886	216.786	0	1	1	3	1	-10921639	4678.324	3063	1356	15255	173098	3597.664	2.559	0.487	0.852
ID507422	507422	776	194.925	451.521	216.134	0	0	0	3	1	-10921639	2087.892	1662	1087	4303	77252	881.511	2.614	0.234	0.900
ID505876	505876	776	194.925	451.521	216.134	0	1	1	3	1	-10921639	2087.892	1662	1087	4303	77252	881.511	2.614	0.234	0.900
ID507429	507429	777	34.189	511.000	218.000	0	0	0	3	1	-10921639	1110.432	1029	741	2133	41086	298.820	10.266	0.123	0.813
ID505883	505883	777	34.189	511.000	218.000	0	1	1	3	1	-10921639	1110.432	1029	741	2133	41086	298.820	10.266	0.123	0.813
ID507428	507428	778	197.751	305.029	217.506	0	0	0	3	1	-10921639	2023.405	1504	1072	4944	74866	1044.153	2.567	0.264	0.809
ID505882	505882	778	197.751	305.029	217.506	0	1	1	3	1	-10921639	2023.405	1504	1072	4944	74866	1044.153	2.567	0.264	0.809
ID507427	507427	779	330.833	291.254	217.526	0	0	0	3	1	-10921639	2659.243	1772	992	7899	98392	1795.839	2.563	0.355	0.775
ID505881	505881	779	330.833	291.254	217.526	0	1	1	3	1	-10921639	2659.243	1772	992	7899	98392	1795.839	2.563	0.355	0.775
ID507426	507426	780	291.743	224.018	217.618	0	0	0	3	1	-10921639	2377.216	1699	928	7068	87957	1480.562	2.552	0.348	0.828
ID505880	505880	780	291.743	224.018	217.618	0	1	1	3	1	-10921639	2377.216	1699	928	7068	87957	1480.562	2.552	0.348	0.828
ID507425	507425	781	306.094	159.128	217.732	0	0	0	3	1	-10921639	2635.622	2031	1149	7941	97518	1675.423	2.566	0.341	0.800
ID505879	505879	781	306.094	159.128	217.732	0	1	1	3	1	-10921639	2635.622	2031	1149	7941	97518	1675.423	2.566	0.341	0.800
ID507424	507424	782	306.665	204.909	216.772	0	0	0	3	1	-10921639	2523.243	1783	1007	8573	93360	1740.775	2.565	0.355	0.759
ID505878	505878	782	306.665	204.909	216.772	0	1	1	3	1	-10921639	2523.243	1783	1007	8573	93360	1740.775	2.565	0.355	0.759
ID507439	507439	783	152.376	459.865	219.410	0	0	0	3	1	-10921639	1778.865	1449	992	3866	65818	804.885	2.616	0.202	0.744
ID505885	505885	783	152.376	459.865	219.410	0	1	1	3	1	-10921639	1778.865	1449	992	3866	65818	804.885	2.616	0.202	0.744
ID507438	507438	784	366.958	114.811	218.608	0	0	0	3	1	-10921639	3131.730	2199	1360	8996	115874	2063.173	2.587	0.366	0.814
ID505884	505884	784	366.958	114.811	218.608	0	1	1	3	1	-10921639	3131.730	2199	1360	8996	115874	2063.173	2.587	0.366	0.814
ID507445	507445	785	35.981	511.000	223.000	0	0	0	3	1	-10921639	1173.784	1124	766	2131	43430	279.876	10.226	0.141	1.039
ID505891	505891	785	35.981	511.000	223.000	0	1	1	3	1	-10921639	1173.784	1124	766	2131	43430	279.876	10.226	0.141	1.039
ID507444	507444	786	224.451	19.017	222.610	0	0	0	3	1	-10921639	2144.703	1500	1058	5625	79354	1235.759	2.568	0.272	0.743
ID505890	505890	786	224.451	19.017	222.610	0	1	1	3	1	-10921639	2144.703	1500	1058	5625	79354	1235.759	2.568	0.272	0.743
ID507443	507443	787	271.163	262.869	221.867	0	0	0	3	1	-10921639	2431.784	2005	1026	6482	89976	1398.040	2.543	0.307	0.818
ID505889	505889	787	271.163	262.869	221.867	0	1	1	3	1	-10921639	2431.784	2005	1026	6482	89976	1398.040	2.543	0.307	0.818
ID507442	507442	788	283.136	368.101	220.734	0	0	0	3	1	-10921639	2516.703	1895	1129	7171	93118	1454.877	2.537	0.320	0.839
ID505888	505888	788	283.136	368.101	220.734	0	1	1	3	1	-10921639	2516.703	1895	1129	7171	93118	1454.877	2.537	0.320	0.839
ID507441	507441	789	162.270	26.504	221.473	0	0	0	3	1	-10921639	2001.514	1673	952	4751	74056	984.043	2.554	0.235	0.775
ID505887	505887	789	162.270	26.504	221.473	0	1	1	3	1	-10921639	2001.514	1673	952	4751	74056	984.043	2.554	0.235	0.775
ID507440	507440	790	272.665	67.521	220.334	0	0	0	3	1	-10921639	2417.865	1858	1023	6070	89461	1403.333	2.600	0.340	0.873
ID505886	505886	790	272.665	67.521	220.334	0	1	1	3	1	-10921639	2417.865	1858	1023	6070	89461	1403.333	2.600	0.340	0.873
ID507455	507455	791	174.811	120.936	223.729	0	0	0	3	1	-10921639	2486.676	1969	1092	6135	92007	1249.299	2.506	0.145	0.505
ID505893	505893	791	174.811	120.936	223.729	0	1	1	3	1	-10921639	2486.676	1969	1092	6135	92007	1249.299	2.506	0.145	0.505
ID507454	507454	792	456.959	39.044	224.327	0	0	0	3	1	-10921639	3272.324	2660	1226	8209	121076	1848.640	2.625	0.428	1.062
ID505892	505892	792	456.959	39.044	224.327	0	1	1	3	1	-10921639	3272.324	2660	1226	8209	121076	1848.640	2.625	0.428	1.062
ID507461	507461	793	248.523	143.004	227.286	0	0	0	3	1	-10921639	2552.541	2139	1065	6279	94444	1317.730	2.523	0.251	0.777
ID505899	505899	793	248.523	143.004	227.286	0	1	1	3	1	-10921639	2552.541	2139	1065	6279	94444	1317.730	2.523	0.251	0.777
ID507460	507460	794	267.466	128.705	226.607	0	0	0	3	1	-10921639	2902.892	2377	1276	7357	107407	1518.341	2.551	0.226	0.704
ID505898	505898	794	267.466	128.705	226.607	0	1	1	3	1	-10921639	2902.892	2377	1276	7357	107407	1518.341	2.551	0.226	0.704
ID507459	507459	795	395.078	56.802	227.347	0	0	0	3	1	-10921639	3075.135	2042	1111	8708	113780	2115.157	2.590	0.390	0.816
ID505897	505897	795	395.078	56.802	227.347	0	1	1	3	1	-10921639	3075.135	2042	1111	8708	113780	2115.157	2.590	0.390	0.816
ID507458	507458	796	35.877	445.859	224.530	0	0	0	3	1	-10921639	1141.838	1092	761	1930	42248	275.874	2.478	0.044	0.352
ID505896	505896	796	35.877	445.859	224.530	0	1	1	3	1	-10921639	1141.838	1092	761	1930	42248	275.874	2.478	0.044	0.352
ID507457	507457	797	129.456	294.881	225.158	0	0	0	3	1	-10921639	1819.568	1523	1109	4040	67324	715.806	2.613	0.175	0.757
ID505895	505895	797	129.456	294.881	225.158	0	1	1	3	1	-10921639	1819.568	1523	1109	4040	67324	715.806	2.613	0.175	0.757
ID507456	507456	798	209.311	272.314	224.005	0	0	0	3	1	-10921639	2141.297	1770	923	5562	79228	1025.033	2.578	0.263	0.870
ID505894	505894	798	209.311	272.314	224.005	0	1	1	3	1	-10921639	2141.297	1770	923	5562	79228	1025.033	2.578	0.263	0.870
ID507471	507471	799	138.059	352.799	227.841	0	0	0	3	1	-10921639	1705.973	1363	839	4509	63121	813.121	2.615	0.216	0.747
ID505901	505901	799	138.059	352.799	227.841	0	1	1	3	1	-10921639	1705.973	1363	839	4509	63121	813.121	2.615	0.216	0.747
ID507470	507470	800	205.682	192.298	227.890	0	0	0	3	1	-10921639	2038.514	1564	1014	4853	75425	1001.491	2.586	0.280	0.890
ID505900	505900	800	205.682	192.298	227.890	0	1	1	3	1	-10921639	2038.514	1564	1014	4853	75425	1001.491	2.586	0.280	0.890
ID507477	507477	801	218.548	66.896	230.831	0	0	0	3	1	-10921639	2318.730	1826	1057	5763	85793	1207.838	2.550	0.275	0.829
ID505907	505907	801	218.548	66.896	230.831	0	1	1	3	1	-10921639	2318.730	1826	1057	5763	85793	1207.838	2.550	0.275	0.829
ID507476	507476	802	203.081	403.238	229.638	0	0	0	3	1	-10921639	2141.000	1812	1161	4841	79217	999.219	2.539	0.213	0.752
ID505906	505906	802	203.081	403.238	229.638	0	1	1	3	1	-10921639	2141.000	1812	1161	4841	79217	999.219	2.539	0.213	0.752
ID507475	507475	803	466.102	484.627	228.508	0	0	0	3	1	-10921639	3179.270	2709	1201	6785	117633	1785.834	2.607	0.428	1.068
ID505905	505905	803	466.102	484.627	228.508	0	1	1	3	1	-10921639	3179.270	2709	1201	6785	117633	1785.834	2.607	0.428	1.068
ID507474	507474	804	468.851	158.222	229.457	0	0	0	3	1	-10921639	3468.432	2185	1292	10563	128332	2444.648	2.578	0.422	0.843
ID505904	505904	804	468.851	158.222	229.457	0	1	1	3	1	-10921639	3468.432	2185	1292	10563	128332	2444.648	2.578	0.422	0.843
ID507473	507473	805	215.610	107.473	229.123	0	0	0	3	1	-10921639	2236.135	1673	1090	6111	82737	1231.391	2.584	0.237	0.695
ID505903	505903	805	215.610	107.473	229.123	0	1	1	3	1	-10921639	2236.135	1673	1090	6111	82737	1231.391	2.584	0.237	0.695
ID507472	507472	806	218.776	474.351	227.789	0	0	0	3	1	-10921639	2101.162	1690	996	5230	77743	1160.638	2.540	0.302	0.841
ID505902	505902	806	218.776	474.351	227.789	0	1	1	3	1	-10921639	2101.162	1690	996	5230	77743	1160.638	2.540	0.302	0.841
ID507487	507487	807	358.156	374.787	231.374	0	0	0	3	1	-10921639	3257.432	2425	1258	8919	120525	2011.720	2.581	0.326	0.795
ID505909	505909	807	358.156	374.787	231.374	0	1	1	3	1	-10921639	3257.432	2425	1258	8919	120525	2011.720	2.581	0.326	0.795
ID507486	507486	808	186.683	137.736	230.972	0	0	0	3	1	-10921639	2386.838	1945	1319	5365	88313	981.006	11.400	0.172	0.715
ID505908	505908	808	186.683	137.736	230.972	0	1	1	3	1	-10921639	2386.838	1945	1319	5365	88313	981.006	11.400	0.172	0.715
ID507493	507493	809	252.909	145.846	235.927	0	0	0	3	1	-10921639	2397.865	1907	1047	6062	88721	1184.480	2.590	0.274	0.870
ID505915	505915	809	252.909	145.846	235.927	0	1	1	3	1	-10921639	2397.865	1907	1047	6062	88721	1184.480	2.590	0.274	0.870
ID507492	507492	810	189.825	338.321	234.750	0	0	0	3	1	-10921639	2024.730	1580	1081	4771	74915	1008.105	2.581	0.218	0.719
ID505914	505914	810	189.825	338.321	234.750	0	1	1	3	1	-10921639	2024.730	1580	1081	4771	74915	1008.105	2.581	0.218	0.719
ID507491	507491	811	426.035	81.250	235.083	0	0	0	3	1	-10921639	3859.595	3684	1472	8609	142805	1878.208	4.683	0.335	1.031
ID505913	505913	811	426.035	81.250	235.083	0	1	1	3	1	-10921639	3859.595	3684	1472	8609	142805	1878.208	4.683	0.335	1.031
ID507490	507490	812	222.772	396.754	232.307	0	0	0	3	1	-10921639	2361.000	1668	957	5897	87357	1323.568	2.576	0.199	0.592
ID505912	505912	812	222.772	396.754	232.307	0	1	1	3	1	-10921639	2361.000	1668	957	5897	87357	1323.568	2.576	0.199	0.592
ID507489	507489	813	336.515	307.994	232.284	0	0	0	3	1	-10921639	2892.000	2094	1179	7736	107004	1767.462	2.573	0.318	0.789
ID505911	505911	813	336.515	307.994	232.284	0	1	1	3	1	-10921639	2892.000	2094	1179	7736	107004	1767.462	2.573	0.318	0.789
ID507488	507488	814	238.748	99.442	232.285	0	0	0	3	1	-10921639	2661.649	2016	1198	6817	98481	1469.824	2.554	0.271	0.773
ID505910	505910	814	238.748	99.442	232.285	0	1	1	3	1	-10921639	2661.649	2016	1198	6817	98481	1469.824	2.554	0.271	0.773
ID507503	507503	815	339.651	458.255	235.711	0	0	0	3	1	-10921639	2669.216	1906	1194	7255	98761	1719.650	2.562	0.378	0.852
ID505917	505917	815	339.651	458.255	235.711	0	1	1	3	1	-10921639	2669.216	1906	1194	7255	98761	1719.650	2.562	0.378	0.852
ID507502	507502	816	43.844	175.504	235.784	0	0	0	3	1	-10921639	1180.081	1099	734	1804	43663	283.109	10.262	0.060	0.472
ID505916	505916	816	43.844	175.504	235.784	0	1	1	3	1	-10921639	1180.081	1099	734	1804	43663	283.109	10.262	0.060	0.472
ID507509	507509	817	149.750	228.207	238.559	0	0	0	3	1	-10921639	1994.703	1691	1121	4294	73804	829.288	11.400	0.176	0.720
ID505923	505923	817	149.750	228.207	238.559	0	1	1	3	1	-10921639	1994.703	1691	1121	4294	73804	829.288	11.400	0.176	0.720
ID507508	507508	818	626.113	296.901	238.317	0	0	0	3	1	-10921639	4915.270	4151	1645	12802	181865	3279.611	2.563	0.401	0.858
ID505922	505922	818	626.113	296.901	238.317	0	1	1	3	1	-10921639	4915.270	4151	1645	12802	181865	3279.611	2.563	0.401	0.858
ID507507	507507	819	239.698	103.681	238.022	0	0	0	3	1	-10921639	2777.892	2218	1415	7030	102782	1515.385	2.527	0.185	0.573
ID505921	505921	819	239.698	103.681	238.022	0	1	1	3	1	-10921639	2777.892	2218	1415	7030	102782	1515.385	2.527	0.185	0.573
ID507506	507506	820	345.311	89.825	238.135	0	0	0	3	1	-10921639	3345.757	3266	1754	6123	123793	1280.640	2.613	0.269	1.108
ID505920	505920	820	345.311	89.825	238.135	0	1	1	3	1	-10921639	3345.757	3266	1754	6123	123793	1280.640	2.613	0.269	1.108
ID507505	507505	821	203.016	15.727	238.046	0	0	0	3	1	-10921639	1977.297	1579	841	4955	73160	1061.708	2.536	0.287	0.832
ID505919	505919	821	203.016	15.727	238.046	0	1	1	3	1	-10921639	1977.297	1579	841	4955	73160	1061.708	2.536	0.287	0.832
ID507504	507504	822	146.140	439.188	237.322	0	0	0	3	1	-10921639	1765.622	1526	785	3919	65328	813.263	2.601	0.205	0.739
ID505918	505918	822	146.140	439.188	237.322	0	1	1	3	1	-10921639	1765.622	1526	785	3919	65328	813.263	2.601	0.205	0.739
ID507519	507519	823	306.322	399.523	238.602	0	0	0	3	1	-10921639	2870.757	1967	1192	7485	106218	1797.414	2.551	0.290	0.717
ID505925	505925	823	306.322	399.523	238.602	0	1	1	3	1	-10921639	2870.757	1967	1192	7485	106218	1797.414	2.551	0.290	0.717
ID507518	507518	824	242.116	275.935	239.445	0	0	0	3	1	-10921639	2654.838	2183	1040	6604	98229	1406.540	2.577	0.203	0.636
ID505924	505924	824	242.116	275.935	239.445	0	1	1	3	1	-10921639	2654.838	2183	1040	6604	98229	1406.540	2.577	0.203	0.636
ID507525	507525	825	167.330	333.112	240.695	0	0	0	3	1	-10921639	2960.541	2582	1530	6987	109540	1278.946	11.400	0.063	0.273
ID505931	505931	825	167.330	333.112	240.695	0	1	1	3	1	-10921639	2960.541	2582	1530	6987	109540	1278.946	11.400	0.063	0.273
ID507524	507524	826	778.632	322.851	239.757	0	0	0	3	1	-10921639	5342.189	3801	1838	15519	197661	3805.326	2.564	0.410	0.817
ID505930	505930	826	778.632	322.851	239.757	0	1	1	3	1	-10921639	5342.189	3801	1838	15519	197661	3805.326	2.564	0.410	0.817
ID507523	507523	827	273.447	305.666	239.858	0	0	0	3	1	-10921639	2984.892	2460	1262	7992	110441	1622.800	2.534	0.191	0.589
ID505929	505929	827	273.447	305.666	239.858	0	1	1	3	1	-10921639	2984.892	2460	1262	7992	110441	1622.800	2.534	0.191	0.589
ID507522	507522	828	366.469	281.690	240.201	0	0	0	3	1	-10921639	3111.541	2293	1267	9248	115127	2000.790	2.577	0.292	0.702
ID505928	505928	828	366.469	281.690	240.201	0	1	1	3	1	-10921639	3111.541	2293	1267	9248	115127	2000.790	2.577	0.292	0.702
ID507521	507521	829	273.873	217.221	239.854	0	0	0	3	1	-10921639	2394.000	1629	935	6832	88578	1617.863	2.575	0.358	0.780
ID505927	505927	829	273.873	217.221	239.854	0	1	1	3	1	-10921639	2394.000	1629	935	6832	88578	1617.863	2.575	0.358	0.780
ID507520	507520	830	391.154	447.049	238.750	0	0	0	3	1	-10921639	2918.514	1997	1161	9112	107985	2004.600	2.595	0.385	0.810
ID505926	505926	830	391.154	447.049	238.750	0	1	1	3	1	-10921639	2918.514	1997	1161	9112	107985	2004.600	2.595	0.385	0.810
ID507535	507535	831	234.750	63.310	242.685	0	0	0	3	1	-10921639	2320.081	1775	1226	5856	85843	1221.971	2.599	0.282	0.835
ID505933	505933	831	234.750	63.310	242.685	0	1	1	3	1	-10921639	2320.081	1775	1226	5856	85843	1221.971	2.599	0.282	0.835
ID507534	507534	832	248.488	406.478	242.352	0	0	0	3	1	-10921639	2584.027	1884	1243	6941	95609	1541.562	2.541	0.251	0.673
ID505932	505932	832	248.488	406.478	242.352	0	1	1	3	1	-10921639	2584.027	1884	1243	6941	95609	1541.562	2.541	0.251	0.673
ID507541	507541	833	182.947	125.487	245.709	0	0	0	3	1	-10921639	2139.649	1687	933	4962	79167	1047.106	2.576	0.248	0.812
ID505939	505939	833	182.947	125.487	245.709	0	1	1	3	1	-10921639	2139.649	1687	933	4962	79167	1047.106	2.576	0.248	0.812
ID507540	507540	834	196.530	55.243	245.795	0	0	0	3	1	-10921639	1965.270	1503	970	5124	72715	1032.833	2.530	0.253	0.769
ID505938	505938	834	196.530	55.243	245.795	0	1	1	3	1	-10921639	1965.270	1503	970	5124	72715	1032.833	2.530	0.253	0.769
ID507539	507539	835	577.825	328.546	243.910	0	0	0	3	1	-10921639	5039.081	4003	2097	13382	186446	3100.739	11.400	0.303	0.756
ID505937	505937	835	577.825	328.546	243.910	0	1	1	3	1	-10921639	5039.081	4003	2097	13382	186446	3100.739	11.400	0.303	0.756
ID507538	507538	836	255.953	232.505	243.398	0	0	0	3	1	-10921639	2495.514	1737	1091	7837	92334	1777.467	2.570	0.311	0.666
ID505936	505936	836	255.953	232.505	243.398	0	1	1	3	1	-10921639	2495.514	1737	1091	7837	92334	1777.467	2.570	0.311	0.666
ID507537	507537	837	270.832	159.675	243.123	0	0	0	3	1	-10921639	2308.541	1752	1102	6279	85416	1307.914	2.568	0.322	0.859
ID505935	505935	837	270.832	159.675	243.123	0	1	1	3	1	-10921639	2308.541	1752	1102	6279	85416	1307.914	2.568	0.322	0.859
ID507536	507536	838	179.187	102.961	243.015	0	0	0	3	1	-10921639	2548.243	2041	1401	6789	94285	1230.991	2.536	0.139	0.505
ID505934	505934	838	179.187	102.961	243.015	0	1	1	3	1	-10921639	2548.243	2041	1401	6789	94285	1230.991	2.536	0.139	0.505
ID507551	507551	839	308.827	115.479	247.113	0	0	0	3	1	-10921639	2705.459	2134	1297	7226	100102	1518.672	2.556	0.319	0.862
ID505941	505941	839	308.827	115.479	247.113	0	1	1	3	1	-10921639	2705.459	2134	1297	7226	100102	1518.672	2.556	0.319	0.862
ID507550	507550	840	208.390	10.858	247.116	0	0	0	3	1	-10921639	2123.162	1672	980	6014	78557	1223.527	2.520	0.288	0.776
ID505940	505940	840	208.390	10.858	247.116	0	1	1	3	1	-10921639	2123.162	1672	980	6014	78557	1223.527	2.520	0.288	0.776
ID507557	507557	841	253.255	332.842	249.094	0	0	0	3	1	-10921639	2852.081	2233	1357	7328	105527	1532.190	11.400	0.206	0.635
ID505947	505947	841	253.255	332.842	249.094	0	1	1	3	1	-10921639	2852.081	2233	1357	7328	105527	1532.190	11.400	0.206	0.635
ID507556	507556	842	283.140	371.293	248.206	0	0	0	3	1	-10921639	2479.730	1848	914	6356	91750	1416.967	2.542	0.337	0.883
ID505946	505946	842	283.140	371.293	248.206	0	1	1	3	1	-10921639	2479.730	1848	914	6356	91750	1416.967	2.542	0.337	0.883
ID507555	507555	843	154.455	361.171	248.010	0	0	0	3	1	-10921639	1756.703	1480	769	4125	64998	774.504	2.594	0.231	0.853
ID505945	505945	843	154.455	361.171	248.010	0	1	1	3	1	-10921639	1756.703	1480	769	4125	64998	774.504	2.594	0.231	0.853
ID507554	507554	844	183.033	97.682	248.173	0	0	0	3	1	-10921639	2219.486	1714	1196	6037	82121	1133.242	2.595	0.222	0.710
ID505944	505944	844	183.033	97.682	248.173	0	1	1	3	1	-10921639	2219.486	1714	1196	6037	82121	1133.242	2.595	0.222	0.710
ID507553	507553	845	315.390	493.511	246.609	0	0	0	3	1	-10921639	2551.351	1575	968	7343	94400	1833.646	2.605	0.402	0.797
ID505943	505943	845	315.390	493.511	246.609	0	1	1	3	1	-10921639	2551.351	1575	968	7343	94400	1833.646	2.605	0.402	0.797
ID507552	507552	846	125.674	402.165	247.293	0	0	0	3	1	-10921639	2209.378	1762	1171	5061	81747	1011.576	11.400	0.083	0.333
ID505942	505942	846	125.674	402.165	247.293	0	1	1	3	1	-10921639	2209.378	1762	1171	5061	81747	1011.576	11.400	0.083	0.333
ID507567	507567	847	262.406	511.000	250.000	0	0	0	3	1	-10921639	2481.514	1958	806	5300	91816	1305.540	4.700	0.443	1.167
ID505949	505949	847	262.406	511.000	250.000	0	1	1	3	1	-10921639	2481.514	1958	806	5300	91816	1305.540	4.700	0.443	1.167
ID507566	507566	848	268.897	196.198	249.631	0	0	0	3	1	-10921639	2382.514	1736	841	6623	88153	1518.429	2.576	0.325	0.770
ID505948	505948	848	268.897	196.198	249.631	0	1	1	3	1	-10921639	2382.514	1736	841	6623	88153	1518.429	2.576	0.325	0.770
ID507573	507573	849	309.087	403.504	253.142	0	0	0	3	1	-10921639	2931.162	2075	1237	8304	108453	1835.521	2.559	0.276	0.691
ID505955	505955	849	309.087	403.504	253.142	0	1	1	3	1	-10921639	2931.162	2075	1237	8304	108453	1835.521	2.559	0.276	0.691
ID507572	507572	850	92.279	287.455	253.397	0	0	0	3	1	-10921639	1624.676	1462	1003	3043	60113	464.878	2.539	0.137	0.843
ID505954	505954	850	92.279	287.455	253.397	0	1	1	3	1	-10921639	1624.676	1462	1003	3043	60113	464.878	2.539	0.137	0.843
ID507571	507571	851	249.484	85.900	253.414	0	0	0	3	1	-10921639	2320.189	1624	1070	6812	85847	1393.421	2.575	0.292	0.753
ID505953	505953	851	249.484	85.900	253.414	0	1	1	3	1	-10921639	2320.189	1624	1070	6812	85847	1393.421	2.575	0.292	0.753
ID507570	507570	852	94.770	15.857	252.889	0	0	0	3	1	-10921639	1455.216	1263	842	2745	53843	541.628	2.569	0.147	0.690
ID505952	505952	852	94.770	15.857	252.889	0	1	1	3	1	-10921639	1455.216	1263	842	2745	53843	541.628	2.569	0.147	0.690
ID507569	507569	853	275.113	278.719	250.630	0	0	0	3	1	-10921639	2585.946	1926	1019	7408	95680	1669.898	2.567	0.337	0.780
ID505951	505951	853	275.113	278.719	250.630	0	1	1	3	1	-10921639	2585.946	1926	1019	7408	95680	1669.898	2.567	0.337	0.780
ID507568	507568	854	26.995	69.792	250.545	0	0	0	3	1	-10921639	1440.270	1409	986	1926	53290	246.761	9.189	0.002	0.026
ID505950	505950	854	26.995	69.792	250.545	0	1	1	3	1	-10921639	1440.270	1409	986	1926	53290	246.761	9.189	0.002	0.026
ID507583	507583	855	266.120	75.175	253.870	0	0	0	3	1	-10921639	2295.568	1682	1037	5831	84936	1297.544	2.580	0.285	0.785
ID505957	505957	855	266.120	75.175	253.870	0	1	1	3	1	-10921639	2295.568	1682	1037	5831	84936	1297.544	2.580	0.285	0.785
ID507582	507582	856	23.216	452.839	252.533	0	0	0	3	1	-10921639	1159.189	1079	809	1775	42890	256.307	11.400	0.030	0.267
ID505956	505956	856	23.216	452.839	252.533	0	1	1	3	1	-10921639	1159.189	1079	809	1775	42890	256.307	11.400	0.030	0.267
ID507589	507589	857	196.781	195.088	257.807	0	0	0	3	1	-10921639	2014.000	1573	1014	5141	74518	996.476	2.576	0.267	0.851
ID505963	505963	857	196.781	195.088	257.807	0	1	1	3	1	-10921639	2014.000	1573	1014	5141	74518	996.476	2.576	0.267	0.851
ID507588	507588	858	396.455	256.309	256.664	0	0	0	3	1	-10921639	3125.676	1927	1218	9847	115650	2381.714	2.554	0.430	0.789
ID505962	505962	858	396.455	256.309	256.664	0	1	1	3	1	-10921639	3125.676	1927	1218	9847	115650	2381.714	2.554	0.430	0.789
ID507587	507587	859	39.914	147.527	256.769	0	0	0	3	1	-10921639	1200.973	1185	811	1785	44436	246.115	11.010	0.055	0.507
ID505961	505961	859	39.914	147.527	256.769	0	1	1	3	1	-10921639	1200.973	1185	811	1785	44436	246.115	11.010	0.055	0.507
ID507586	507586	860	144.031	110.590	257.237	0	0	0	3	1	-10921639	1904.757	1612	976	4095	70476	780.248	2.615	0.204	0.828
ID505960	505960	860	144.031	110.590	257.237	0	1	1	3	1	-10921639	1904.757	1612	976	4095	70476	780.248	2.615	0.204	0.828
ID507585	507585	861	134.142	383.970	254.033	0	0	0	3	1	-10921639	1659.514	1402	879	3753	61402	742.882	2.537	0.194	0.725
ID505959	505959	861	134.142	383.970	254.033	0	1	1	3	1	-10921639	1659.514	1402	879	3753	61402	742.882	2.537	0.194	0.725
ID507584	507584	862	141.286	264.127	253.528	0	0	0	3	1	-10921639	1875.784	1610	1131	4556	69404	850.660	2.535	0.198	0.728
ID505958	505958	862	141.286	264.127	253.528	0	1	1	3	1	-10921639	1875.784	1610	1131	4556	69404	850.660	2.535	0.198	0.728
ID507599	507599	863	355.129	233.201	259.265	0	0	0	3	1	-10921639	2594.432	1842	1164	6213	95994	1484.846	2.590	0.368	0.940
ID505965	505965	863	355.129	233.201	259.265	0	1	1	3	1	-10921639	2594.432	1842	1164	6213	95994	1484.846	2.590	0.368	0.940
ID507598	507598	864	73.714	435.717	258.104	0	0	0	3	1	-10921639	1283.459	1177	828	2425	47488	433.233	2.560	0.128	0.673
ID505964	505964	864	73.714	435.717	258.104	0	1	1	3	1	-10921639	1283.459	1177	828	2425	47488	433.233	2.560	0.128	0.673
ID507605	507605	865	128.404	14.179	262.624	0	0	0	3	1	-10921639	1677.162	1442	786	3608	62055	703.101	2.633	0.195	0.779
ID505971	505971	865	128.404	14.179	262.624	0	1	1	3	1	-10921639	1677.162	1442	786	3608	62055	703.101	2.633	0.195	0.779
ID507604	507604	866	186.380	162.310	261.735	0	0	0	3	1	-10921639	1938.486	1583	902	4674	71724	1061.263	2.559	0.280	0.799
ID505970	505970	866	186.380	162.310	261.735	0	1	1	3	1	-10921639	1938.486	1583	902	4674	71724	1061.263	2.559	0.280	0.799
ID507603	507603	867	124.419	402.250	260.667	0	0	0	3	1	-10921639	2330.216	1935	1246	4649	86218	913.397	10.227	0.109	0.502
ID505969	505969	867	124.419	402.250	260.667	0	1	1	3	1	-10921639	2330.216	1935	1246	4649	86218	913.397	10.227	0.109	0.502
ID507602	507602	868	926.095	127.880	260.972	0	0	0	3	1	-10921639	6160.486	5099	2007	16143	227938	4089.954	2.576	0.510	1.017
ID505968	505968	868	926.095	127.880	260.972	0	1	1	3	1	-10921639	6160.486	5099	2007	16143	227938	4089.954	2.576	0.510	1.017
ID507601	507601	869	255.364	58.223	260.733	0	0	0	3	1	-10921639	2452.730	1860	1203	6446	90751	1405.231	2.572	0.284	0.771
ID505967	505967	869	255.364	58.223	260.733	0	1	1	3	1	-10921639	2452.730	1860	1203	6446	90751	1405.231	2.572	0.284	0.771
ID507600	507600	870	325.191	448.663	258.705	0	0	0	3	1	-10921639	2523.676	1708	897	7531	93376	1773.649	2.548	0.382	0.786
ID505966	505966	870	325.191	448.663	258.705	0	1	1	3	1	-10921639	2523.676	1708	897	7531	93376	1773.649	2.548	0.382	0.786
ID507615	507615	871	148.506	281.481	264.266	0	0	0	3	1	-10921639	1841.162	1539	870	4022	68123	838.994	2.667	0.233	0.829
ID505973	505973	871	148.506	281.481	264.266	0	1	1	3	1	-10921639	1841.162	1539	870	4022	68123	838.994	2.667	0.233	0.829
ID507614	507614	872	300.169	393.155	262.912	0	0	0	3	1	-10921639	2582.892	1967	1220	7779	95567	1596.111	2.557	0.320	0.785
ID505972	505972	872	300.169	393.155	262.912	0	1	1	3	1	-10921639	2582.892	1967	1220	7779	95567	1596.111	2.557	0.320	0.785
ID507621	507621	873	188.272	324.212	267.777	0	0	0	3	1	-10921639	1965.514	1479	946	5094	72724	1064.591	2.532	0.271	0.786
ID505979	505979	873	188.272	324.212	267.777	0	1	1	3	1	-10921639	1965.514	1479	946	5094	72724	1064.591	2.532	0.271	0.786
ID507620	507620	874	20.242	303.022	267.920	0	0	0	3	1	-10921639	1145.838	1097	887	1470	42396	160.000	4.698	0.036	0.498
ID505978	505978	874	20.242	303.022	267.920	0	1	1	3	1	-10921639	1145.838	1097	887	1470	42396	160.000	4.698	0.036	0.498
ID507619	507619	875	318.365	6.283	268.170	0	0	0	3	1	-10921639	2797.162	1933	1144	7842	103495	1777.517	2.576	0.292	0.711
ID505977	505977	875	318.365	6.283	268.170	0	1	1	3	1	-10921639	2797.162	1933	1144	7842	103495	1777.517	2.576	0.292	0.711
ID507618	507618	876	341.795	62.216	266.781	0	0	0	3	1	-10921639	2764.946	1939	1156	8558	102303	1780.266	2.571	0.344	0.796
ID505976	505976	876	341.795	62.216	266.781	0	1	1	3	1	-10921639	2764.946	1939	1156	8558	102303	1780.266	2.571	0.344	0.796
ID507617	507617	877	236.808	402.736	265.340	0	0	0	3	1	-10921639	2633.297	2058	1206	6942	97432	1385.682	2.579	0.233	0.718
ID505975	505975	877	236.808	402.736	265.340	0	1	1	3	1	-10921639	2633.297	2058	1206	6942	97432	1385.682	2.579	0.233	0.718
ID507616	507616	878	214.293	26.680	264.879	0	0	0	3	1	-10921639	1974.324	1443	923	4859	73050	1087.984	2.575	0.289	0.814
ID505974	505974	878	214.293	26.680	264.879	0	1	1	3	1	-10921639	1974.324	1443	923	4859	73050	1087.984	2.575	0.289	0.814
ID507631	507631	879	117.068	121.778	270.132	0	0	0	3	1	-10921639	1937.162	1569	1201	4063	71675	752.798	2.584	0.098	0.461
ID505981	505981	879	117.068	121.778	270.132	0	1	1	3	1	-10921639	1937.162	1569	1201	4063	71675	752.798	2.584	0.098	0.461
ID507630	507630	880	33.068	386.256	268.070	0	0	0	3	1	-10921639	1256.405	1227	951	1676	46487	184.485	2.500	0.057	0.732
ID505980	505980	880	33.068	386.256	268.070	0	1	1	3	1	-10921639	1256.405	1227	951	1676	46487	184.485	2.500	0.057	0.732
ID507637	507637	881	128.333	1.829	272.091	0	0	0	3	1	-10921639	2574.892	2118	1173	5763	95271	1248.326	11.400	0.103	0.385
ID505987	505987	881	128.333	1.829	272.091	0	1	1	3	1	-10921639	2574.892	2118	1173	5763	95271	1248.326	11.400	0.103	0.385
ID507636	507636	882	165.150	270.258	271.363	0	0	0	3	1	-10921639	1847.541	1457	995	4025	68359	856.347	2.590	0.227	0.798
ID505986	505986	882	165.150	270.258	271.363	0	1	1	3	1	-10921639	1847.541	1457	995	4025	68359	856.347	2.590	0.227	0.798
ID507635	507635	883	744.603	141.739	271.434	0	0	0	3	1	-10921639	5020.784	3491	1641	14782	185769	3498.190	2.593	0.499	0.956
ID505985	505985	883	744.603	141.739	271.434	0	1	1	3	1	-10921639	5020.784	3491	1641	14782	185769	3498.190	2.593	0.499	0.956
ID507634	507634	884	201.287	465.677	269.729	0	0	0	3	1	-10921639	1974.297	1499	879	5127	73049	1093.005	2.549	0.301	0.836
ID505984	505984	884	201.287	465.677	269.729	0	1	1	3	1	-10921639	1974.297	1499	879	5127	73049	1093.005	2.549	0.301	0.836
ID507633	507633	885	279.875	445.736	270.210	0	0	0	3	1	-10921639	2433.595	1772	1093	6379	90043	1495.043	2.561	0.351	0.845
ID505983	505983	885	279.875	445.736	270.210	0	1	1	3	1	-10921639	2433.595	1772	1093	6379	90043	1495.043	2.561	0.351	0.845
ID507632	507632	886	244.206	420.277	269.977	0	0	0	3	1	-10921639	2297.297	1679	1147	6455	85000	1322.342	2.551	0.288	0.778
ID505982	505982	886	244.206	420.277	269.977	0	1	1	3	1	-10921639	2297.297	1679	1147	6455	85000	1322.342	2.551	0.288	0.778
ID507647	507647	887	313.158	294.325	272.068	0	0	0	3	1	-10921639	2660.865	1863	960	7501	98452	1671.585	2.559	0.333	0.795
ID505989	505989	887	313.158	294.325	272.068	0	1	1	3	1	-10921639	2660.865	1863	960	7501	98452	1671.585	2.559	0.333	0.795
ID507646	507646	888	31.742	195.426	272.038	0	0	0	3	1	-10921639	1311.081	1263	815	1955	48510	280.788	2.517	0.038	0.344
ID505988	505988	888	31.742	195.426	272.038	0	1	1	3	1	-10921639	1311.081	1263	815	1955	48510	280.788	2.517	0.038	0.344
ID507653	507653	889	192.746	474.145	275.315	0	0	0	3	1	-10921639	1901.297	1398	836	4909	70348	1122.405	2.544	0.261	0.701
ID505995	505995	889	192.746	474.145	275.315	0	1	1	3	1	-10921639	1901.297	1398	836	4909	70348	1122.405	2.544	0.261	0.701
ID507652	507652	890	304.797	370.887	275.468	0	0	0	3	1	-10921639	2997.838	2311	1097	9586	110920	2071.182	2.571	0.295	0.659
ID505994	505994	890	304.797	370.887	275.468	0	1	1	3	1	-10921639	2997.838	2311	1097	9586	110920	2071.182	2.571	0.295	0.659
ID507651	507651	891	272.031	284.967	274.925	0	0	0	3	1	-10921639	2892.892	2396	1397	6502	107037	1342.960	8.434	0.257	0.881
ID505993	505993	891	272.031	284.967	274.925	0	1	1	3	1	-10921639	2892.892	2396	1397	6502	107037	1342.960	8.434	0.257	0.881
ID507650	507650	892	315.801	203.921	272.642	0	0	0	3	1	-10921639	2584.622	1754	1074	7939	95631	1625.581	2.540	0.355	0.832
ID505992	505992	892	315.801	203.921	272.642	0	1	1	3	1	-10921639	2584.622	1754	1074	7939	95631	1625.581	2.540	0.355	0.832
ID507649	507649	893	256.148	173.917	272.539	0	0	0	3	1	-10921639	2463.270	1875	1190	6512	91141	1305.686	2.552	0.288	0.845
ID505991	505991	893	256.148	173.917	272.539	0	1	1	3	1	-10921639	2463.270	1875	1190	6512	91141	1305.686	2.552	0.288	0.845
ID507648	507648	894	291.355	434.641	271.751	0	0	0	3	1	-10921639	2475.054	1851	963	6856	91577	1559.468	2.548	0.331	0.789
ID505990	505990	894	291.355	434.641	271.751	0	1	1	3	1	-10921639	2475.054	1851	963	6856	91577	1559.468	2.548	0.331	0.789
ID507663	507663	895	466.795	182.656	275.856	0	0	0	3	1	-10921639	3560.919	2669	1530	9511	131754	2188.890	2.581	0.381	0.898
ID505997	505997	895	466.795	182.656	275.856	0	1	1	3	1	-10921639	3560.919	2669	1530	9511	131754	2188.890	2.581	0.381	0.898
ID507662	507662	896	231.869	44.563	275.755	0	0	0	3	1	-10921639	2720.162	2307	1314	6082	100646	1350.603	2.572	0.246	0.796
ID505996	505996	896	231.869	44.563	275.755	0	1	1	3	1	-10921639	2720.162	2307	1314	6082	100646	1350.603	2.572	0.246	0.796
ID507669	507669	897	206.151	5.037	277.784	0	0	0	3	1	-10921639	2218.405	1730	1145	5156	82081	1089.278	2.609	0.234	0.773
ID506003	506003	897	206.151	5.037	277.784	0	1	1	3	1	-10921639	2218.405	1730	1145	5156	82081	1089.278	2.609	0.234	0.773
ID507668	507668	898	261.760	123.834	276.529	0	0	0	3	1	-10921639	2460.703	1793	1025	6327	91046	1428.059	2.571	0.281	0.756
ID506002	506002	898	261.760	123.834	276.529	0	1	1	3	1	-10921639	2460.703	1793	1025	6327	91046	1428.059	2.571	0.281	0.756
ID507667	507667	899	530.948	507.880	276.278	0	0	0	3	1	-10921639	3715.027	2228	1177	12482	137456	2941.799	2.566	0.366	0.676
ID506001	506001	899	530.948	507.880	276.278	0	1	1	3	1	-10921639	3715.027	2228	1177	12482	137456	2941.799	2.566	0.366	0.676
ID507666	507666	900	246.177	486.850	276.268	0	0	0	3	1	-10921639	2153.595	1468	990	6352	79683	1366.120	2.552	0.338	0.797
ID506000	506000	900	246.177	486.850	276.268	0	1	1	3	1	-10921639	2153.595	1468	990	6352	79683	1366.120	2.552	0.338	0.797
ID507665	507665	901	140.747	423.323	275.883	0	0	0	3	1	-10921639	1843.541	1504	827	4674	68211	919.941	2.533	0.150	0.523
ID505999	505999	901	140.747	423.323	275.883	0	1	1	3	1	-10921639	1843.541	1504	827	4674	68211	919.941	2.533	0.150	0.523
ID507664	507664	902	289.433	317.519	276.403	0	0	0	3	1	-10921639	2522.784	1893	1081	6249	93343	1545.200	2.614	0.352	0.849
ID505998	505998	902	289.433	317.519	276.403	0	1	1	3	1	-10921639	2522.784	1893	1081	6249	93343	1545.200	2.614	0.352	0.849
ID507679	507679	903	227.960	285.612	277.756	0	0	0	3	1	-10921639	2817.162	2378	1367	6963	104235	1366.339	8.481	0.245	0.811
ID506005	506005	903	227.960	285.612	277.756	0	1	1	3	1	-10921639	2817.162	2378	1367	6963	104235	1366.339	8.481	0.245	0.811
ID507678	507678	904	25.615	131.868	277.751	0	0	0	3	1	-10921639	1536.486	1463	1057	2163	56850	256.166	2.543	-0.003	-0.033
ID506004	506004	904	25.615	131.868	277.751	0	1	1	3	1	-10921639	1536.486	1463	1057	2163	56850	256.166	2.543	-0.003	-0.033
ID507685	507685	905	251.621	435.926	280.535	0	0	0	3	1	-10921639	2244.622	1662	1002	5778	83051	1380.355	2.557	0.337	0.820
ID506011	506011	905	251.621	435.926	280.535	0	1	1	3	1	-10921639	2244.622	1662	1002	5778	83051	1380.355	2.557	0.337	0.820
ID507684	507684	906	169.293	64.433	281.060	0	0	0	3	1	-10921639	1985.135	1617	1043	4790	73450	950.197	11.400	0.210	0.726
ID506010	506010	906	169.293	64.433	281.060	0	1	1	3	1	-10921639	1985.135	1617	1043	4790	73450	950.197	11.400	0.210	0.726
ID507683	507683	907	188.980	465.859	279.791	0	0	0	3	1	-10921639	1929.189	1464	1003	5542	71380	1138.016	2.571	0.278	0.738
ID506009	506009	907	188.980	465.859	279.791	0	1	1	3	1	-10921639	1929.189	1464	1003	5542	71380	1138.016	2.571	0.278	0.738
ID507682	507682	908	259.940	355.211	280.234	0	0	0	3	1	-10921639	2415.919	1970	1001	6743	89389	1413.663	2.565	0.323	0.835
ID506008	506008	908	259.940	355.211	280.234	0	1	1	3	1	-10921639	2415.919	1970	1001	6743	89389	1413.663	2.565	0.323	0.835
ID507681	507681	909	178.737	259.072	280.210	0	0	0	3	1	-10921639	1948.378	1618	986	4821	72090	974.404	2.552	0.253	0.808
ID506007	506007	909	178.737	259.072	280.210	0	1	1	3	1	-10921639	1948.378	1618	986	4821	72090	974.404	2.552	0.253	0.808
ID507680	507680	910	193.731	99.099	278.627	0	0	0	3	1	-10921639	2004.027	1533	1088	5263	74149	1082.511	2.572	0.291	0.835
ID506006	506006	910	193.731	99.099	278.627	0	1	1	3	1	-10921639	2004.027	1533	1088	5263	74149	1082.511	2.572	0.291	0.835
ID507695	507695	911	118.247	42.527	281.729	0	0	0	3	1	-10921639	2040.405	1727	1044	4959	75495	960.912	2.544	0.132	0.495
ID506013	506013	911	118.247	42.527	281.729	0	1	1	3	1	-10921639	2040.405	1727	1044	4959	75495	960.912	2.544	0.132	0.495
ID507694	507694	912	125.496	14.244	281.997	0	0	0	3	1	-10921639	2072.892	1800	1117	4107	76697	841.693	2.578	0.105	0.468
ID506012	506012	912	125.496	14.244	281.997	0	1	1	3	1	-10921639	2072.892	1800	1117	4107	76697	841.693	2.578	0.105	0.468
ID507701	507701	913	230.917	199.915	284.214	0	0	0	3	1	-10921639	2474.946	1870	1152	6057	91573	1331.019	2.547	0.268	0.786
ID506019	506019	913	230.917	199.915	284.214	0	1	1	3	1	-10921639	2474.946	1870	1152	6057	91573	1331.019	2.547	0.268	0.786
ID507700	507700	914	254.521	135.213	284.182	0	0	0	3	1	-10921639	2396.000	1719	1185	6985	88652	1487.384	2.522	0.301	0.745
ID506018	506018	914	254.521	135.213	284.182	0	1	1	3	1	-10921639	2396.000	1719	1185	6985	88652	1487.384	2.522	0.301	0.745
ID507699	507699	915	815.133	373.330	282.902	0	0	0	3	1	-10921639	5507.595	3650	1905	16143	203781	4073.399	2.567	0.413	0.791
ID506017	506017	915	815.133	373.330	282.902	0	1	1	3	1	-10921639	5507.595	3650	1905	16143	203781	4073.399	2.567	0.413	0.791
ID507698	507698	916	338.043	303.436	282.982	0	0	0	3	1	-10921639	2796.351	1999	1429	7051	103465	1693.843	2.568	0.344	0.845
ID506016	506016	916	338.043	303.436	282.982	0	1	1	3	1	-10921639	2796.351	1999	1429	7051	103465	1693.843	2.568	0.344	0.845
ID507697	507697	917	245.265	189.048	283.280	0	0	0	3	1	-10921639	2679.000	2113	1613	6203	99123	1291.642	2.546	0.248	0.824
ID506015	506015	917	245.265	189.048	283.280	0	1	1	3	1	-10921639	2679.000	2113	1613	6203	99123	1291.642	2.546	0.248	0.824
ID507696	507696	918	360.656	84.545	281.816	0	0	0	3	1	-10921639	2704.486	1749	1091	8402	100066	2042.559	2.549	0.402	0.759
ID506014	506014	918	360.656	84.545	281.816	0	1	1	3	1	-10921639	2704.486	1749	1091	8402	100066	2042.559	2.549	0.402	0.759
ID507711	507711	919	164.302	68.528	284.966	0	0	0	3	1	-10921639	1917.081	1460	931	4925	70932	976.606	11.400	0.197	0.647
ID506021	506021	919	164.302	68.528	284.966	0	1	1	3	1	-10921639	1917.081	1460	931	4925	70932	976.606	11.400	0.197	0.647
ID507710	507710	920	361.264	18.764	284.972	0	0	0	3	1	-10921639	2955.514	2170	1242	9144	109354	1939.260	2.570	0.338	0.770
ID506020	506020	920	361.264	18.764	284.972	0	1	1	3	1	-10921639	2955.514	2170	1242	9144	109354	1939.260	2.570	0.338	0.770
ID507717	507717	921	216.796	383.416	289.241	0	0	0	3	1	-10921639	2518.162	1975	1200	5539	93172	1210.773	2.590	0.221	0.752
ID506027	506027	921	216.796	383.416	289.241	0	1	1	3	1	-10921639	2518.162	1975	1200	5539	93172	1210.773	2.590	0.221	0.752
ID507716	507716	922	224.761	500.081	288.205	0	0	0	3	1	-10921639	2281.865	1635	1100	6302	84429	1353.982	2.563	0.269	0.714
ID506026	506026	922	224.761	500.081	288.205	0	1	1	3	1	-10921639	2281.865	1635	1100	6302	84429	1353.982	2.563	0.269	0.714
ID507715	507715	923	434.935	340.157	287.717	0	0	0	3	1	-10921639	3182.189	2037	1281	10085	117741	2338.267	2.548	0.438	0.829
ID506025	506025	923	434.935	340.157	287.717	0	1	1	3	1	-10921639	3182.189	2037	1281	10085	117741	2338.267	2.548	0.438	0.829
ID507714	507714	924	181.924	458.366	287.444	0	0	0	3	1	-10921639	1782.973	1362	790	4119	65970	924.908	2.633	0.276	0.833
ID506024	506024	924	181.924	458.366	287.444	0	1	1	3	1	-10921639	1782.973	1362	790	4119	65970	924.908	2.633	0.276	0.833
ID507713	507713	925	20.156	237.998	287.042	0	0	0	3	1	-10921639	1102.595	1090	785	1789	40796	203.209	2.646	0.038	0.393
ID506023	506023	925	20.156	237.998	287.042	0	1	1	3	1	-10921639	1102.595	1090	785	1789	40796	203.209	2.646	0.038	0.393
ID507712	507712	926	327.823	173.396	284.730	0	0	0	3	1	-10921639	2936.378	2080	1168	8213	108646	1909.576	2.561	0.359	0.813
ID506022	506022	926	327.823	173.396	284.730	0	1	1	3	1	-10921639	2936.378	2080	1168	8213	108646	1909.576	2.561	0.359	0.813
ID507727	507727	927	374.924	196.186	291.031	0	0	0	3	1	-10921639	3420.459	3134	1424	7736	126557	1664.534	4.711	0.350	1.066
ID506029	506029	927	374.924	196.186	291.031	0	1	1	3	1	-10921639	3420.459	3134	1424	7736	126557	1664.534	4.711	0.350	1.066
ID507726	507726	928	172.634	26.618	291.307	0	0	0	3	1	-10921639	1982.703	1598	1073	4393	73360	921.741	2.616	0.242	0.839
ID506028	506028	928	172.634	26.618	291.307	0	1	1	3	1	-10921639	1982.703	1598	1073	4393	73360	921.741	2.616	0.242	0.839
ID507733	507733	929	124.950	61.966	294.619	0	0	0	3	1	-10921639	1618.486	1340	961	3854	59884	731.878	2.621	0.216	0.787
ID506035	506035	929	124.950	61.966	294.619	0	1	1	3	1	-10921639	1618.486	1340	961	3854	59884	731.878	2.621	0.216	0.787
ID507732	507732	930	279.728	483.893	294.416	0	0	0	3	1	-10921639	2577.730	1807	970	6980	95376	1565.541	2.577	0.273	0.707
ID506034	506034	930	279.728	483.893	294.416	0	1	1	3	1	-10921639	2577.730	1807	970	6980	95376	1565.541	2.577	0.273	0.707
ID507731	507731	931	357.349	408.304	294.021	0	0	0	3	1	-10921639	2837.432	2151	1164	8436	104985	1809.440	2.549	0.346	0.805
ID506033	506033	931	357.349	408.304	294.021	0	1	1	3	1	-10921639	2837.432	2151	1164	8436	104985	1809.440	2.549	0.346	0.805
ID507730	507730	932	164.333	8.492	294.328	0	0	0	3	1	-10921639	1793.757	1391	946	4178	66369	875.045	2.607	0.253	0.828
ID506032	506032	932	164.333	8.492	294.328	0	1	1	3	1	-10921639	1793.757	1391	946	4178	66369	875.045	2.607	0.253	0.828
ID507729	507729	933	832.411	291.998	291.771	0	0	0	3	1	-10921639	5299.541	3578	1507	16143	196083	4013.108	2.569	0.475	0.851
ID506031	506031	933	832.411	291.998	291.771	0	1	1	3	1	-10921639	5299.541	3578	1507	16143	196083	4013.108	2.569	0.475	0.851
ID507728	507728	934	191.722	374.527	291.401	0	0	0	3	1	-10921639	2387.919	1863	1255	5236	88353	1105.504	2.600	0.190	0.690
ID506030	506030	934	191.722	374.527	291.401	0	1	1	3	1	-10921639	2387.919	1863	1255	5236	88353	1105.504	2.600	0.190	0.690
ID507743	507743	935	431.618	388.254	294.725	0	0	0	3	1	-10921639	3706.135	2549	1800	9327	137127	2231.559	2.576	0.314	0.794
ID506037	506037	935	431.618	388.254	294.725	0	1	1	3	1	-10921639	3706.135	2549	1800	9327	137127	2231.559	2.576	0.314	0.794
ID507742	507742	936	437.861	180.865	294.655	0	0	0	3	1	-10921639	3591.324	2976	1252	8313	132879	1883.327	2.616	0.381	1.053
ID506036	506036	936	437.861	180.865	294.655	0	1	1	3	1	-10921639	3591.324	2976	1252	8313	132879	1883.327	2.616	0.381	1.053
ID507749	507749	937	187.542	269.525	296.635	0	0	0	3	1	-10921639	3415.811	2983	1630	7886	126385	1553.670	2.516	0.077	0.314
ID506043	506043	937	187.542	269.525	296.635	0	1	1	3	1	-10921639	3415.811	2983	1630	7886	126385	1553.670	2.516	0.077	0.314
ID507748	507748	938	276.589	226.425	297.299	0	0	0	3	1	-10921639	2560.946	1863	1119	6923	94755	1631.916	2.551	0.334	0.785
ID506042	506042	938	276.589	226.425	297.299	0	1	1	3	1	-10921639	2560.946	1863	1119	6923	94755	1631.916	2.551	0.334	0.785
ID507747	507747	939	278.781	236.463	296.109	0	0	0	3	1	-10921639	2588.000	2101	1280	6308	95756	1376.868	2.562	0.315	0.901
ID506041	506041	939	278.781	236.463	296.109	0	1	1	3	1	-10921639	2588.000	2101	1280	6308	95756	1376.868	2.562	0.315	0.901
ID507746	507746	940	245.183	121.426	296.512	0	0	0	3	1	-10921639	2282.162	1687	1030	6161	84440	1378.286	2.570	0.348	0.855
ID506040	506040	940	245.183	121.426	296.512	0	1	1	3	1	-10921639	2282.162	1687	1030	6161	84440	1378.286	2.570	0.348	0.855
ID507745	507745	941	690.326	496.760	295.419	0	0	0	3	1	-10921639	4792.459	2896	1495	13696	177321	3523.225	2.572	0.473	0.873
ID506039	506039	941	690.326	496.760	295.419	0	1	1	3	1	-10921639	4792.459	2896	1495	13696	177321	3523.225	2.572	0.473	0.873
ID507744	507744	942	167.529	396.681	294.988	0	0	0	3	1	-10921639	2291.730	1814	1284	5678	84794	1091.813	2.526	0.188	0.664
ID506038	506038	942	167.529	396.681	294.988	0	1	1	3	1	-10921639	2291.730	1814	1284	5678	84794	1091.813	2.526	0.188	0.664
ID507759	507759	943	63.353	295.251	298.174	0	0	0	3	1	-10921639	2052.838	1767	1250	4366	75955	771.520	2.534	0.026	0.134
ID506045	506045	943	63.353	295.251	298.174	0	1	1	3	1	-10921639	2052.838	1767	1250	4366	75955	771.520	2.534	0.026	0.134
ID507758	507758	944	213.192	279.720	298.362	0	0	0	3	1	-10921639	3421.973	2800	1498	8371	126613	1819.626	2.557	0.185	0.586
ID506044	506044	944	213.192	279.720	298.362	0	1	1	3	1	-10921639	3421.973	2800	1498	8371	126613	1819.626	2.557	0.185	0.586
ID507767	507767	945	505.620	261.927	302.654	0	0	0	3	1	-10921639	6340.324	5675	2957	14582	234592	3231.465	10.377	0.170	0.570
ID506053	506053	945	505.620	261.927	302.654	0	1	1	3	1	-10921639	6340.324	5675	2957	14582	234592	3231.465	10.377	0.170	0.570
ID507766	507766	946	364.404	406.351	302.151	0	0	0	3	1	-10921639	3179.189	2619	1396	7650	117630	1673.998	2.555	0.338	0.960
ID506052	506052	946	364.404	406.351	302.151	0	1	1	3	1	-10921639	3179.189	2619	1396	7650	117630	1673.998	2.555	0.338	0.960
ID507765	507765	947	252.249	446.995	301.294	0	0	0	3	1	-10921639	2201.135	1622	1036	5837	81442	1326.759	2.555	0.317	0.798
ID506051	506051	947	252.249	446.995	301.294	0	1	1	3	1	-10921639	2201.135	1622	1036	5837	81442	1326.759	2.555	0.317	0.798
ID507764	507764	948	293.426	40.318	299.982	0	0	0	3	1	-10921639	2824.865	2111	1045	7597	104520	1660.588	2.567	0.325	0.835
ID506050	506050	948	293.426	40.318	299.982	0	1	1	3	1	-10921639	2824.865	2111	1045	7597	104520	1660.588	2.567	0.325	0.835
ID507763	507763	949	250.401	488.133	299.245	0	0	0	3	1	-10921639	2734.838	2135	1350	7255	101189	1509.315	11.400	0.215	0.642
ID506049	506049	949	250.401	488.133	299.245	0	1	1	3	1	-10921639	2734.838	2135	1350	7255	101189	1509.315	11.400	0.215	0.642
ID507762	507762	950	538.065	322.769	299.438	0	0	0	3	1	-10921639	3690.270	2296	1067	11454	136540	2848.521	2.571	0.459	0.815
ID506048	506048	950	538.065	322.769	299.438	0	1	1	3	1	-10921639	3690.270	2296	1067	11454	136540	2848.521	2.571	0.459	0.815
ID507761	507761	951	41.224	110.491	298.866	0	0	0	3	1	-10921639	1116.297	1017	733	1778	41303	236.905	2.548	0.085	0.742
ID506047	506047	951	41.224	110.491	298.866	0	1	1	3	1	-10921639	1116.297	1017	733	1778	41303	236.905	2.548	0.085	0.742
ID507760	507760	952	123.244	303.113	297.877	0	0	0	3	1	-10921639	1769.000	1564	912	3089	65453	562.528	2.670	0.153	0.835
ID506046	506046	952	123.244	303.113	297.877	0	1	1	3	1	-10921639	1769.000	1564	912	3089	65453	562.528	2.670	0.153	0.835
ID507775	507775	953	22.794	511.000	304.000	0	0	0	3	1	-10921639	1211.757	1154	934	2115	44835	264.848	10.270	0.129	1.048
ID506061	506061	953	22.794	511.000	304.000	0	1	1	3	1	-10921639	1211.757	1154	934	2115	44835	264.848	10.270	0.129	1.048
ID507774	507774	954	209.827	428.858	303.851	0	0	0	3	1	-10921639	2031.757	1656	1061	4702	75175	1049.802	2.585	0.249	0.771
ID506060	506060	954	209.827	428.858	303.851	0	1	1	3	1	-10921639	2031.757	1656	1061	4702	75175	1049.802	2.585	0.249	0.771
ID507773	507773	955	238.317	397.075	303.546	0	0	0	3	1	-10921639	3006.270	2437	1516	6829	111232	1359.822	4.713	0.262	0.917
ID506059	506059	955	238.317	397.075	303.546	0	1	1	3	1	-10921639	3006.270	2437	1516	6829	111232	1359.822	4.713	0.262	0.917
ID507772	507772	956	617.893	265.896	304.407	0	0	0	3	1	-10921639	6856.054	5611	2883	16143	253674	3714.762	2.560	0.174	0.546
ID506058	506058	956	617.893	265.896	304.407	0	1	1	3	1	-10921639	6856.054	5611	2883	16143	253674	3714.762	2.560	0.174	0.546
ID507771	507771	957	155.404	239.961	304.471	0	0	0	3	1	-10921639	2122.459	1850	1060	4919	78531	1001.120	2.548	0.189	0.674
ID506057	506057	957	155.404	239.961	304.471	0	1	1	3	1	-10921639	2122.459	1850	1060	4919	78531	1001.120	2.548	0.189	0.674
ID507770	507770	958	180.830	178.298	303.829	0	0	0	3	1	-10921639	1982.946	1542	1183	4297	73369	865.628	2.550	0.235	0.873
ID506056	506056	958	180.830	178.298	303.829	0	1	1	3	1	-10921639	1982.946	1542	1183	4297	73369	865.628	2.550	0.235	0.873
ID507769	507769	959	33.349	18.284	304.470	0	0	0	3	1	-10921639	1146.622	1159	693	1646	42425	210.400	11.400	0.059	0.607
ID506055	506055	959	33.349	18.284	304.470	0	1	1	3	1	-10921639	1146.622	1159	693	1646	42425	210.400	11.400	0.059	0.607
ID507768	507768	960	1514.280	273.991	303.286	0	0	0	3	1	-10921639	9598.297	7743	3835	16143	355137	4641.353	4.641	0.450	1.284
ID506054	506054	960	1514.280	273.991	303.286	0	1	1	3	1	-10921639	9598.297	7743	3835	16143	355137	4641.353	4.641	0.450	1.284
ID507783	507783	961	386.190	158.504	309.829	0	0	0	3	1	-10921639	2905.784	2043	1054	8484	107514	2062.969	2.570	0.414	0.825
ID506069	506069	961	386.190	158.504	309.829	0	1	1	3	1	-10921639	2905.784	2043	1054	8484	107514	2062.969	2.570	0.414	0.825
ID507782	507782	962	257.889	52.302	308.260	0	0	0	3	1	-10921639	2359.351	1705	1061	6332	87296	1487.411	2.563	0.331	0.789
ID506068	506068	962	257.889	52.302	308.260	0	1	1	3	1	-10921639	2359.351	1705	1061	6332	87296	1487.411	2.563	0.331	0.789
ID507781	507781	963	509.465	259.016	306.560	0	0	0	3	1	-10921639	5109.865	3804	1859	13933	189065	3205.096	2.570	0.199	0.529
ID506067	506067	963	509.465	259.016	306.560	0	1	1	3	1	-10921639	5109.865	3804	1859	13933	189065	3205.096	2.570	0.199	0.529
ID507780	507780	964	148.658	138.008	307.221	0	0	0	3	1	-10921639	1685.486	1428	848	4130	62363	828.287	2.612	0.240	0.788
ID506066	506066	964	148.658	138.008	307.221	0	1	1	3	1	-10921639	1685.486	1428	848	4130	62363	828.287	2.612	0.240	0.788
ID507779	507779	965	289.819	464.861	305.721	0	0	0	3	1	-10921639	2468.865	1723	1035	7030	91348	1575.338	2.564	0.305	0.733
ID506065	506065	965	289.819	464.861	305.721	0	1	1	3	1	-10921639	2468.865	1723	1035	7030	91348	1575.338	2.564	0.305	0.733
ID507778	507778	966	323.189	493.238	305.483	0	0	0	3	1	-10921639	2912.243	2084	1444	7678	107753	1789.137	2.572	0.328	0.805
ID506064	506064	966	323.189	493.238	305.483	0	1	1	3	1	-10921639	2912.243	2084	1444	7678	107753	1789.137	2.572	0.328	0.805
ID507777	507777	967	225.616	436.526	305.059	0	0	0	3	1	-10921639	2278.865	1703	938	6401	84318	1342.951	2.547	0.298	0.779
ID506063	506063	967	225.616	436.526	305.059	0	1	1	3	1	-10921639	2278.865	1703	938	6401	84318	1342.951	2.547	0.298	0.779
ID507776	507776	968	132.017	68.598	305.480	0	0	0	3	1	-10921639	1649.081	1312	942	3829	61016	760.753	2.589	0.234	0.823
ID506062	506062	968	132.017	68.598	305.480	0	1	1	3	1	-10921639	1649.081	1312	942	3829	61016	760.753	2.589	0.234	0.823
ID507791	507791	969	182.820	370.144	312.296	0	0	0	3	1	-10921639	2002.541	1546	857	5354	74094	1064.160	2.531	0.220	0.679
ID506077	506077	969	182.820	370.144	312.296	0	1	1	3	1	-10921639	2002.541	1546	857	5354	74094	1064.160	2.531	0.220	0.679
ID507790	507790	970	167.648	236.844	312.546	0	0	0	3	1	-10921639	2658.459	2413	1322	6433	98363	1113.701	9.019	0.129	0.544
ID506076	506076	970	167.648	236.844	312.546	0	1	1	3	1	-10921639	2658.459	2413	1322	6433	98363	1113.701	9.019	0.129	0.544
ID507789	507789	971	220.059	101.067	311.906	0	0	0	3	1	-10921639	2193.378	1797	1096	5638	81155	1123.382	2.563	0.197	0.644
ID506075	506075	971	220.059	101.067	311.906	0	1	1	3	1	-10921639	2193.378	1797	1096	5638	81155	1123.382	2.563	0.197	0.644
ID507788	507788	972	120.588	10.085	311.627	0	0	0	3	1	-10921639	1965.216	1702	1043	4110	72713	822.483	2.538	0.124	0.527
ID506074	506074	972	120.588	10.085	311.627	0	1	1	3	1	-10921639	1965.216	1702	1043	4110	72713	822.483	2.538	0.124	0.527
ID507787	507787	973	138.404	401.990	311.016	0	0	0	3	1	-10921639	2278.162	1927	1302	4990	84292	992.814	2.574	0.103	0.428
ID506073	506073	973	138.404	401.990	311.016	0	1	1	3	1	-10921639	2278.162	1927	1302	4990	84292	992.814	2.574	0.103	0.428
ID507786	507786	974	345.968	196.965	311.207	0	0	0	3	1	-10921639	2818.784	1869	995	9199	104295	1999.120	2.538	0.386	0.785
ID506072	506072	974	345.968	196.965	311.207	0	1	1	3	1	-10921639	2818.784	1869	995	9199	104295	1999.120	2.538	0.386	0.785
ID507785	507785	975	282.136	391.336	309.910	0	0	0	3	1	-10921639	2795.784	2215	1214	8090	103444	1644.340	2.549	0.272	0.727
ID506071	506071	975	282.136	391.336	309.910	0	1	1	3	1	-10921639	2795.784	2215	1214	8090	103444	1644.340	2.549	0.272	0.727
ID507784	507784	976	84.962	266.093	310.496	0	0	0	3	1	-10921639	3296.108	3298	1820	5865	121956	1035.165	10.045	-0.036	-0.235
ID506070	506070	976	84.962	266.093	310.496	0	1	1	3	1	-10921639	3296.108	3298	1820	5865	121956	1035.165	10.045	-0.036	-0.235
ID507799	507799	977	276.334	357.690	316.350	0	0	0	3	1	-10921639	2719.270	1940	1213	7144	100613	1600.626	2.542	0.267	0.715
ID506085	506085	977	276.334	357.690	316.350	0	1	1	3	1	-10921639	2719.270	1940	1213	7144	100613	1600.626	2.542	0.267	0.715
ID507798	507798	978	317.104	299.470	314.851	0	0	0	3	1	-10921639	3146.649	2323	1311	8359	116426	1839.737	9.012	0.261	0.707
ID506084	506084	978	317.104	299.470	314.851	0	1	1	3	1	-10921639	3146.649	2323	1311	8359	116426	1839.737	9.012	0.261	0.707
ID507797	507797	979	324.591	233.228	315.469	0	0	0	3	1	-10921639	3193.622	2472	1341	8829	118164	1964.343	2.539	0.279	0.710
ID506083	506083	979	324.591	233.228	315.469	0	1	1	3	1	-10921639	3193.622	2472	1341	8829	118164	1964.343	2.539	0.279	0.710
ID507796	507796	980	159.805	463.722	313.151	0	0	0	3	1	-10921639	1946.757	1530	1055	4402	72030	912.534	2.534	0.168	0.613
ID506082	506082	980	159.805	463.722	313.151	0	1	1	3	1	-10921639	1946.757	1530	1055	4402	72030	912.534	2.534	0.168	0.613
ID507795	507795	981	153.494	362.820	312.659	0	0	0	3	1	-10921639	2107.811	1884	1110	4409	77989	905.861	2.598	0.133	0.545
ID506081	506081	981	153.494	362.820	312.659	0	1	1	3	1	-10921639	2107.811	1884	1110	4409	77989	905.861	2.598	0.133	0.545
ID507794	507794	982	544.803	338.185	313.149	0	0	0	3	1	-10921639	3707.784	2445	1241	12543	137188	2819.177	2.553	0.454	0.822
ID506080	506080	982	544.803	338.185	313.149	0	1	1	3	1	-10921639	3707.784	2445	1241	12543	137188	2819.177	2.553	0.454	0.822
ID507793	507793	983	289.730	107.161	313.111	0	0	0	3	1	-10921639	2528.595	1856	1108	7292	93558	1586.582	2.537	0.285	0.706
ID506079	506079	983	289.730	107.161	313.111	0	1	1	3	1	-10921639	2528.595	1856	1108	7292	93558	1586.582	2.537	0.285	0.706
ID507792	507792	984	216.550	454.218	311.761	0	0	0	3	1	-10921639	2156.919	1752	1034	5328	79806	1106.515	2.579	0.287	0.869
ID506078	506078	984	216.550	454.218	311.761	0	1	1	3	1	-10921639	2156.919	1752	1034	5328	79806	1106.515	2.579	0.287	0.869
ID507807	507807	985	192.370	296.053	317.869	0	0	0	3	1	-10921639	2763.514	2281	1496	7570	102250	1365.907	11.400	0.119	0.430
ID506093	506093	985	192.370	296.053	317.869	0	1	1	3	1	-10921639	2763.514	2281	1496	7570	102250	1365.907	11.400	0.119	0.430
ID507806	507806	986	377.357	248.024	318.013	0	0	0	3	1	-10921639	3528.432	2861	1386	7731	130552	1617.784	2.614	0.336	1.097
ID506092	506092	986	377.357	248.024	318.013	0	1	1	3	1	-10921639	3528.432	2861	1386	7731	130552	1617.784	2.614	0.336	1.097
ID507805	507805	987	207.015	205.638	318.448	0	0	0	3	1	-10921639	2158.973	1635	1119	5585	79882	1182.258	2.559	0.265	0.764
ID506091	506091	987	207.015	205.638	318.448	0	1	1	3	1	-10921639	2158.973	1635	1119	5585	79882	1182.258	2.559	0.265	0.764
ID507804	507804	988	261.982	184.488	318.441	0	0	0	3	1	-10921639	2496.784	1730	1185	6941	92381	1563.353	2.601	0.338	0.807
ID506090	506090	988	261.982	184.488	318.441	0	1	1	3	1	-10921639	2496.784	1730	1185	6941	92381	1563.353	2.601	0.338	0.807
ID507803	507803	989	489.703	19.911	318.357	0	0	0	3	1	-10921639	4532.108	4094	1846	8978	167688	1867.929	4.669	0.338	1.226
ID506089	506089	989	489.703	19.911	318.357	0	1	1	3	1	-10921639	4532.108	4094	1846	8978	167688	1867.929	4.669	0.338	1.226
ID507802	507802	990	361.076	399.350	316.735	0	0	0	3	1	-10921639	3174.000	2180	1167	9443	117438	2198.244	2.569	0.333	0.721
ID506088	506088	990	361.076	399.350	316.735	0	1	1	3	1	-10921639	3174.000	2180	1167	9443	117438	2198.244	2.569	0.333	0.721
ID507801	507801	991	38.727	215.334	317.086	0	0	0	3	1	-10921639	1261.595	1312	826	1795	46679	244.934	2.756	0.054	0.527
ID506087	506087	991	38.727	215.334	317.086	0	1	1	3	1	-10921639	1261.595	1312	826	1795	46679	244.934	2.756	0.054	0.527
ID507800	507800	992	305.802	31.515	316.903	0	0	0	3	1	-10921639	2915.405	2317	1170	7527	107870	1640.071	2.554	0.229	0.662
ID506086	506086	992	305.802	31.515	316.903	0	1	1	3	1	-10921639	2915.405	2317	1170	7527	107870	1640.071	2.554	0.229	0.662
ID507815	507815	993	144.274	354.105	322.159	0	0	0	3	1	-10921639	2156.865	1856	1221	5376	79804	965.988	11.400	0.112	0.450
ID506101	506101	993	144.274	354.105	322.159	0	1	1	3	1	-10921639	2156.865	1856	1221	5376	79804	965.988	11.400	0.112	0.450
ID507814	507814	994	41.187	511.000	321.000	0	0	0	3	1	-10921639	1236.838	1217	851	1771	45763	242.172	10.228	0.152	1.350
ID506100	506100	994	41.187	511.000	321.000	0	1	1	3	1	-10921639	1236.838	1217	851	1771	45763	242.172	10.228	0.152	1.350
ID507813	507813	995	195.918	390.059	320.928	0	0	0	3	1	-10921639	2196.270	1654	1074	5760	81262	1156.007	2.536	0.227	0.703
ID506099	506099	995	195.918	390.059	320.928	0	1	1	3	1	-10921639	2196.270	1654	1074	5760	81262	1156.007	2.536	0.227	0.703
ID507812	507812	996	227.351	78.003	321.434	0	0	0	3	1	-10921639	2054.568	1576	986	5430	76019	1197.487	2.551	0.316	0.823
ID506098	506098	996	227.351	78.003	321.434	0	1	1	3	1	-10921639	2054.568	1576	986	5430	76019	1197.487	2.551	0.316	0.823
ID507811	507811	997	614.487	48.437	321.194	0	0	0	3	1	-10921639	4200.703	2610	1470	13174	155426	3237.254	2.557	0.480	0.842
ID506097	506097	997	614.487	48.437	321.194	0	1	1	3	1	-10921639	4200.703	2610	1470	13174	155426	3237.254	2.557	0.480	0.842
ID507810	507810	998	288.129	487.851	319.094	0	0	0	3	1	-10921639	2686.946	2017	1272	8489	99417	1696.076	2.542	0.303	0.736
ID506096	506096	998	288.129	487.851	319.094	0	1	1	3	1	-10921639	2686.946	2017	1272	8489	99417	1696.076	2.542	0.303	0.736
ID507809	507809	999	412.427	279.165	318.762	0	0	0	3	1	-10921639	3356.676	2269	1400	9670	124197	2104.098	2.539	0.352	0.831
[truncated: 80,619 more rows]
