# Supplementary material for: Flexible linkers in CaMKII control the balance between activating and inhibitory autophosphorylation
Source: eLife. 2020 Mar 9;9:e53670. doi: 10.7554/eLife.53670 (PMC7141811; doi:10.7554/eLife.53670)
Supplement: Source code 1. — A readme file and a test dataset is included for clarity. [file elife-53670-code1.zip › source-code-file/Spots in tracks statistics560.csv]

Label	ID	TRACK_ID	QUALITY	POSITION_X	POSITION_Y	POSITION_Z	POSITION_T	FRAME	RADIUS	VISIBILITY	MANUAL_COLOR	MEAN_INTENSITY	MEDIAN_INTENSITY	MIN_INTENSITY	MAX_INTENSITY	TOTAL_INTENSITY	STANDARD_DEVIATION	ESTIMATED_DIAMETER	CONTRAST	SNR
ID4096	4096	0	123.349	73.978	438.892	0	0	0	3	1	-10921639	1294.946	1053	601	3088	47913	667.245	2.551	0.239	0.749
ID2012	2012	0	123.349	73.978	438.892	0	1	1	3	1	-10921639	1294.946	1053	601	3088	47913	667.245	2.551	0.239	0.749
ID4097	4097	1	311.988	293.870	440.460	0	0	0	3	1	-10921639	2006.135	1419	601	5589	74227	1397.249	2.584	0.466	0.913
ID2013	2013	1	311.988	293.870	440.460	0	1	1	3	1	-10921639	2006.135	1419	601	5589	74227	1397.249	2.584	0.466	0.913
ID4098	4098	2	506.613	368.118	440.444	0	0	0	3	1	-10921639	2994.973	1834	605	9089	110814	2401.591	2.586	0.603	0.938
ID2014	2014	2	506.613	368.118	440.444	0	1	1	3	1	-10921639	2994.973	1834	605	9089	110814	2401.591	2.586	0.603	0.938
ID4099	4099	3	164.993	189.238	441.281	0	0	0	3	1	-10921639	1328.081	1016	460	3555	49139	818.086	2.561	0.374	0.884
ID2015	2015	3	164.993	189.238	441.281	0	1	1	3	1	-10921639	1328.081	1016	460	3555	49139	818.086	2.561	0.374	0.884
ID4100	4100	4	135.229	96.463	441.973	0	0	0	3	1	-10921639	1150.865	947	526	2792	42582	616.365	2.543	0.306	0.876
ID2016	2016	4	135.229	96.463	441.973	0	1	1	3	1	-10921639	1150.865	947	526	2792	42582	616.365	2.543	0.306	0.876
ID4101	4101	5	476.760	233.934	441.896	0	0	0	3	1	-10921639	2962.054	2232	943	9104	109596	2199.217	2.576	0.511	0.911
ID2017	2017	5	476.760	233.934	441.896	0	1	1	3	1	-10921639	2962.054	2232	943	9104	109596	2199.217	2.576	0.511	0.911
ID4102	4102	6	398.850	404.235	441.944	0	0	0	3	1	-10921639	2892.270	2313	879	8448	107014	1844.999	2.607	0.436	0.952
ID2018	2018	6	398.850	404.235	441.944	0	1	1	3	1	-10921639	2892.270	2313	879	8448	107014	1844.999	2.607	0.436	0.952
ID4103	4103	7	312.576	160.023	442.917	0	0	0	3	1	-10921639	2057.027	1561	620	6762	76110	1464.555	2.590	0.484	0.916
ID2019	2019	7	312.576	160.023	442.917	0	1	1	3	1	-10921639	2057.027	1561	620	6762	76110	1464.555	2.590	0.484	0.916
ID4104	4104	8	370.115	262.880	443.812	0	0	0	3	1	-10921639	2436.297	1625	829	7885	90143	1791.772	2.583	0.444	0.836
ID2020	2020	8	370.115	262.880	443.812	0	1	1	3	1	-10921639	2436.297	1625	829	7885	90143	1791.772	2.583	0.444	0.836
ID4105	4105	9	139.663	272.858	444.366	0	0	0	3	1	-10921639	1356.216	1131	592	2947	50180	648.427	2.618	0.262	0.868
ID2021	2021	9	139.663	272.858	444.366	0	1	1	3	1	-10921639	1356.216	1131	592	2947	50180	648.427	2.618	0.262	0.868
ID4106	4106	10	318.476	441.880	444.412	0	0	0	3	1	-10921639	2707.703	1878	946	7224	100185	1758.165	2.563	0.241	0.599
ID2022	2022	10	318.476	441.880	444.412	0	1	1	3	1	-10921639	2707.703	1878	946	7224	100185	1758.165	2.563	0.241	0.599
ID4107	4107	11	225.731	255.824	446.142	0	0	0	3	1	-10921639	1850.135	1509	760	4869	68455	1124.495	2.579	0.308	0.775
ID2023	2023	11	225.731	255.824	446.142	0	1	1	3	1	-10921639	1850.135	1509	760	4869	68455	1124.495	2.579	0.308	0.775
ID4108	4108	12	343.446	107.321	446.731	0	0	0	3	1	-10921639	2091.054	1502	650	6505	77369	1577.459	2.570	0.534	0.923
ID2024	2024	12	343.446	107.321	446.731	0	1	1	3	1	-10921639	2091.054	1502	650	6505	77369	1577.459	2.570	0.534	0.923
ID4109	4109	13	162.009	128.542	446.791	0	0	0	3	1	-10921639	1201.622	891	443	3119	44460	781.297	2.624	0.410	0.894
ID2025	2025	13	162.009	128.542	446.791	0	1	1	3	1	-10921639	1201.622	891	443	3119	44460	781.297	2.624	0.410	0.894
ID4110	4110	14	86.666	344.972	447.225	0	0	0	3	1	-10921639	865.703	672	398	2594	32031	503.849	2.518	0.286	0.764
ID2026	2026	14	86.666	344.972	447.225	0	1	1	3	1	-10921639	865.703	672	398	2594	32031	503.849	2.518	0.286	0.764
ID4111	4111	15	319.021	176.077	448.259	0	0	0	3	1	-10921639	2012.784	1449	588	6023	74473	1440.310	2.558	0.474	0.899
ID2027	2027	15	319.021	176.077	448.259	0	1	1	3	1	-10921639	2012.784	1449	588	6023	74473	1440.310	2.558	0.474	0.899
ID4112	4112	16	101.104	77.246	449.193	0	0	0	3	1	-10921639	1044.081	820	368	2434	38631	528.125	2.553	0.272	0.847
ID2028	2028	16	101.104	77.246	449.193	0	1	1	3	1	-10921639	1044.081	820	368	2434	38631	528.125	2.553	0.272	0.847
ID4113	4113	17	180.034	240.520	448.959	0	0	0	3	1	-10921639	1602.865	1227	521	4660	59306	915.126	2.577	0.315	0.839
ID2029	2029	17	180.034	240.520	448.959	0	1	1	3	1	-10921639	1602.865	1227	521	4660	59306	915.126	2.577	0.315	0.839
ID4114	4114	18	310.224	487.079	449.282	0	0	0	3	1	-10921639	2093.649	1981	550	4142	77465	1056.080	4.664	0.505	1.331
ID2030	2030	18	310.224	487.079	449.282	0	1	1	3	1	-10921639	2093.649	1981	550	4142	77465	1056.080	4.664	0.505	1.331
ID4115	4115	19	259.341	305.449	450.034	0	0	0	3	1	-10921639	1853.486	1400	578	4921	68579	1194.745	2.576	0.439	0.947
ID2031	2031	19	259.341	305.449	450.034	0	1	1	3	1	-10921639	1853.486	1400	578	4921	68579	1194.745	2.576	0.439	0.947
ID4116	4116	20	559.889	397.655	450.035	0	0	0	3	1	-10921639	3355.000	2221	962	11157	124135	2585.855	2.580	0.547	0.917
ID2032	2032	20	559.889	397.655	450.035	0	1	1	3	1	-10921639	3355.000	2221	962	11157	124135	2585.855	2.580	0.547	0.917
ID4117	4117	21	283.068	444.496	449.824	0	0	0	3	1	-10921639	3141.595	2871	1360	7061	116239	1530.657	2.612	0.213	0.721
ID2033	2033	21	283.068	444.496	449.824	0	1	1	3	1	-10921639	3141.595	2871	1360	7061	116239	1530.657	2.612	0.213	0.721
ID4118	4118	22	269.898	287.274	452.316	0	0	0	3	1	-10921639	1926.351	1330	671	5474	71275	1323.271	2.588	0.414	0.852
ID2034	2034	22	269.898	287.274	452.316	0	1	1	3	1	-10921639	1926.351	1330	671	5474	71275	1323.271	2.588	0.414	0.852
ID4119	4119	23	174.564	190.947	453.393	0	0	0	3	1	-10921639	2080.081	1752	618	6010	76963	1430.219	2.568	0.087	0.233
ID2035	2035	23	174.564	190.947	453.393	0	1	1	3	1	-10921639	2080.081	1752	618	6010	76963	1430.219	2.568	0.087	0.233
ID4120	4120	24	56.437	225.218	453.247	0	0	0	3	1	-10921639	846.703	754	495	1703	31328	301.846	2.555	0.202	0.943
ID2036	2036	24	56.437	225.218	453.247	0	1	1	3	1	-10921639	846.703	754	495	1703	31328	301.846	2.555	0.202	0.943
ID4121	4121	25	549.368	409.641	452.799	0	0	0	3	1	-10921639	3691.865	2862	1145	10932	136599	2506.385	2.605	0.443	0.905
ID2037	2037	25	549.368	409.641	452.799	0	1	1	3	1	-10921639	3691.865	2862	1145	10932	136599	2506.385	2.605	0.443	0.905
ID4122	4122	26	284.371	454.728	453.352	0	0	0	3	1	-10921639	2230.595	1654	608	6301	82532	1478.650	2.559	0.399	0.860
ID2038	2038	26	284.371	454.728	453.352	0	1	1	3	1	-10921639	2230.595	1654	608	6301	82532	1478.650	2.559	0.399	0.860
ID4123	4123	27	231.180	92.687	453.520	0	0	0	3	1	-10921639	1947.486	1507	583	4283	72057	987.106	4.691	0.395	1.118
ID2039	2039	27	231.180	92.687	453.520	0	1	1	3	1	-10921639	1947.486	1507	583	4283	72057	987.106	4.691	0.395	1.118
ID4124	4124	28	370.039	155.757	456.500	0	0	0	3	1	-10921639	2390.486	1475	776	7283	88448	1803.652	2.605	0.535	0.923
ID2040	2040	28	370.039	155.757	456.500	0	1	1	3	1	-10921639	2390.486	1475	776	7283	88448	1803.652	2.605	0.535	0.923
ID4125	4125	29	163.026	244.435	455.669	0	0	0	3	1	-10921639	1418.865	1012	693	3451	52498	815.498	2.542	0.323	0.849
ID2041	2041	29	163.026	244.435	455.669	0	1	1	3	1	-10921639	1418.865	1012	693	3451	52498	815.498	2.542	0.323	0.849
ID4126	4126	30	123.275	124.509	456.776	0	0	0	3	1	-10921639	1028.541	815	433	2433	38056	570.867	2.540	0.345	0.925
ID2042	2042	30	123.275	124.509	456.776	0	1	1	3	1	-10921639	1028.541	815	433	2433	38056	570.867	2.540	0.345	0.925
ID4127	4127	31	963.360	441.873	457.739	0	0	0	3	1	-10921639	5965.000	4475	1769	16143	220705	4245.725	2.585	0.472	0.901
ID2043	2043	31	963.360	441.873	457.739	0	1	1	3	1	-10921639	5965.000	4475	1769	16143	220705	4245.725	2.585	0.472	0.901
ID4128	4128	32	164.488	179.613	459.270	0	0	0	3	1	-10921639	1490.622	1100	634	3865	55153	808.397	2.640	0.301	0.853
ID2044	2044	32	164.488	179.613	459.270	0	1	1	3	1	-10921639	1490.622	1100	634	3865	55153	808.397	2.640	0.301	0.853
ID4129	4129	33	1034.083	191.999	459.353	0	0	0	3	1	-10921639	5644.270	3415	1274	16143	208838	4492.160	2.585	0.571	0.914
ID2045	2045	33	1034.083	191.999	459.353	0	1	1	3	1	-10921639	5644.270	3415	1274	16143	208838	4492.160	2.585	0.571	0.914
ID4130	4130	34	222.115	283.989	459.388	0	0	0	3	1	-10921639	1859.919	1377	803	4830	68817	1163.173	2.526	0.342	0.815
ID2046	2046	34	222.115	283.989	459.388	0	1	1	3	1	-10921639	1859.919	1377	803	4830	68817	1163.173	2.526	0.342	0.815
ID4131	4131	35	271.796	354.343	459.418	0	0	0	3	1	-10921639	1757.081	1197	497	5330	65012	1296.731	2.560	0.503	0.906
ID2047	2047	35	271.796	354.343	459.418	0	1	1	3	1	-10921639	1757.081	1197	497	5330	65012	1296.731	2.560	0.503	0.906
ID4132	4132	36	237.852	428.841	459.938	0	0	0	3	1	-10921639	2161.027	1688	932	5291	79958	1193.666	2.577	0.253	0.732
ID2048	2048	36	237.852	428.841	459.938	0	1	1	3	1	-10921639	2161.027	1688	932	5291	79958	1193.666	2.577	0.253	0.732
ID4133	4133	37	361.531	36.264	461.424	0	0	0	3	1	-10921639	2293.946	1345	596	6987	84876	1760.988	2.573	0.541	0.915
ID2049	2049	37	361.531	36.264	461.424	0	1	1	3	1	-10921639	2293.946	1345	596	6987	84876	1760.988	2.573	0.541	0.915
ID4134	4134	38	278.382	144.497	461.521	0	0	0	3	1	-10921639	1838.784	1078	552	5884	68035	1426.380	2.552	0.489	0.847
ID2050	2050	38	278.382	144.497	461.521	0	1	1	3	1	-10921639	1838.784	1078	552	5884	68035	1426.380	2.552	0.489	0.847
ID4135	4135	39	204.063	423.809	460.799	0	0	0	3	1	-10921639	2008.541	1741	803	4919	74316	991.406	2.632	0.219	0.727
ID2051	2051	39	204.063	423.809	460.799	0	1	1	3	1	-10921639	2008.541	1741	803	4919	74316	991.406	2.632	0.219	0.727
ID4136	4136	40	143.880	92.876	461.822	0	0	0	3	1	-10921639	1297.108	968	531	3901	47993	798.041	2.551	0.296	0.743
ID2052	2052	40	143.880	92.876	461.822	0	1	1	3	1	-10921639	1297.108	968	531	3901	47993	798.041	2.551	0.296	0.743
ID4137	4137	41	481.275	273.229	461.799	0	0	0	3	1	-10921639	2974.649	1885	976	9838	110062	2280.617	2.553	0.485	0.851
ID2053	2053	41	481.275	273.229	461.799	0	1	1	3	1	-10921639	2974.649	1885	976	9838	110062	2280.617	2.553	0.485	0.851
ID4138	4138	42	80.456	507.539	461.519	0	0	0	3	1	-10921639	1597.378	1444	596	3814	59103	832.497	11.400	0.025	0.092
ID2054	2054	42	80.456	507.539	461.519	0	1	1	3	1	-10921639	1597.378	1444	596	3814	59103	832.497	11.400	0.025	0.092
ID4139	4139	43	160.709	27.693	463.791	0	0	0	3	1	-10921639	1341.108	953	450	3716	49621	858.520	2.593	0.351	0.812
ID2055	2055	43	160.709	27.693	463.791	0	1	1	3	1	-10921639	1341.108	953	450	3716	49621	858.520	2.593	0.351	0.812
ID4140	4140	44	531.982	56.997	464.401	0	0	0	3	1	-10921639	2892.162	1744	563	8859	107010	2327.270	2.587	0.597	0.929
ID2056	2056	44	531.982	56.997	464.401	0	1	1	3	1	-10921639	2892.162	1744	563	8859	107010	2327.270	2.587	0.597	0.929
ID4141	4141	45	260.350	263.896	463.525	0	0	0	3	1	-10921639	2389.081	2166	793	4713	88396	1126.652	4.670	0.408	1.228
ID2057	2057	45	260.350	263.896	463.525	0	1	1	3	1	-10921639	2389.081	2166	793	4713	88396	1126.652	4.670	0.408	1.228
ID4142	4142	46	736.905	461.852	463.833	0	0	0	3	1	-10921639	4040.892	2665	1336	12111	149513	3015.343	2.580	0.615	1.021
ID2058	2058	46	736.905	461.852	463.833	0	1	1	3	1	-10921639	4040.892	2665	1336	12111	149513	3015.343	2.580	0.615	1.021
ID4143	4143	47	298.686	326.372	464.777	0	0	0	3	1	-10921639	2015.919	1236	619	7113	74589	1614.134	2.583	0.521	0.855
ID2059	2059	47	298.686	326.372	464.777	0	1	1	3	1	-10921639	2015.919	1236	619	7113	74589	1614.134	2.583	0.521	0.855
ID4144	4144	48	257.264	71.191	466.119	0	0	0	3	1	-10921639	1719.865	1228	633	5753	63635	1269.226	2.583	0.474	0.872
ID2060	2060	48	257.264	71.191	466.119	0	1	1	3	1	-10921639	1719.865	1228	633	5753	63635	1269.226	2.583	0.474	0.872
ID4145	4145	49	271.263	303.783	465.818	0	0	0	3	1	-10921639	2204.757	1726	804	6257	81576	1416.589	2.560	0.309	0.734
ID2061	2061	49	271.263	303.783	465.818	0	1	1	3	1	-10921639	2204.757	1726	804	6257	81576	1416.589	2.560	0.309	0.734
ID4146	4146	50	210.458	12.257	467.460	0	0	0	3	1	-10921639	1510.432	1035	479	4266	55886	1072.164	2.577	0.464	0.893
ID2062	2062	50	210.458	12.257	467.460	0	1	1	3	1	-10921639	1510.432	1035	479	4266	55886	1072.164	2.577	0.464	0.893
ID4147	4147	51	53.254	473.207	466.651	0	0	0	3	1	-10921639	794.595	728	384	1430	29400	250.555	2.682	0.150	0.826
ID2063	2063	51	53.254	473.207	466.651	0	1	1	3	1	-10921639	794.595	728	384	1430	29400	250.555	2.682	0.150	0.826
ID4148	4148	52	237.786	299.179	467.878	0	0	0	3	1	-10921639	2128.378	1731	895	6089	78750	1256.100	2.561	0.260	0.700
ID2064	2064	52	237.786	299.179	467.878	0	1	1	3	1	-10921639	2128.378	1731	895	6089	78750	1256.100	2.561	0.260	0.700
ID4149	4149	53	27.995	352.214	467.935	0	0	0	3	1	-10921639	712.811	665	331	1149	26374	206.089	11.400	0.058	0.377
ID2065	2065	53	27.995	352.214	467.935	0	1	1	3	1	-10921639	712.811	665	331	1149	26374	206.089	11.400	0.058	0.377
ID4150	4150	54	327.045	511.000	468.000	0	0	0	3	1	-10921639	4702.162	5012	2001	7209	173980	1494.700	4.768	0.329	1.557
ID2066	2066	54	327.045	511.000	468.000	0	1	1	3	1	-10921639	4702.162	5012	2001	7209	173980	1494.700	4.768	0.329	1.557
ID4151	4151	55	264.538	168.885	469.242	0	0	0	3	1	-10921639	1882.676	1249	613	5569	69659	1306.433	2.559	0.432	0.869
ID2067	2067	55	264.538	168.885	469.242	0	1	1	3	1	-10921639	1882.676	1249	613	5569	69659	1306.433	2.559	0.432	0.869
ID4152	4152	56	292.958	432.063	468.702	0	0	0	3	1	-10921639	2212.189	1443	925	6131	81851	1435.964	2.546	0.376	0.842
ID2068	2068	56	292.958	432.063	468.702	0	1	1	3	1	-10921639	2212.189	1443	925	6131	81851	1435.964	2.546	0.376	0.842
ID4153	4153	57	173.389	291.431	470.213	0	0	0	3	1	-10921639	1580.946	1165	715	4254	58495	904.314	2.552	0.323	0.854
ID2069	2069	57	173.389	291.431	470.213	0	1	1	3	1	-10921639	1580.946	1165	715	4254	58495	904.314	2.552	0.323	0.854
ID4154	4154	58	88.097	456.028	471.250	0	0	0	3	1	-10921639	1117.784	989	591	2318	41358	458.666	2.625	0.198	0.806
ID2070	2070	58	88.097	456.028	471.250	0	1	1	3	1	-10921639	1117.784	989	591	2318	41358	458.666	2.625	0.198	0.806
ID4155	4155	59	332.806	509.248	471.016	0	0	0	3	1	-10921639	4045.189	4194	1201	7209	149672	1704.941	10.270	0.235	0.903
ID2071	2071	59	332.806	509.248	471.016	0	1	1	3	1	-10921639	4045.189	4194	1201	7209	149672	1704.941	10.270	0.235	0.903
ID4156	4156	60	23.134	45.242	471.485	0	0	0	3	1	-10921639	628.135	610	365	964	23241	160.365	2.747	0.082	0.595
ID2072	2072	60	23.134	45.242	471.485	0	1	1	3	1	-10921639	628.135	610	365	964	23241	160.365	2.747	0.082	0.595
ID4157	4157	61	286.750	422.704	471.508	0	0	0	3	1	-10921639	2324.703	1608	814	7056	86014	1606.472	2.573	0.348	0.748
ID2073	2073	61	286.750	422.704	471.508	0	1	1	3	1	-10921639	2324.703	1608	814	7056	86014	1606.472	2.573	0.348	0.748
ID4158	4158	62	229.939	311.872	474.259	0	0	0	3	1	-10921639	2103.730	1971	845	4327	77838	1016.943	4.683	0.418	1.220
ID2074	2074	62	229.939	311.872	474.259	0	1	1	3	1	-10921639	2103.730	1971	845	4327	77838	1016.943	4.683	0.418	1.220
ID4159	4159	63	294.906	356.160	474.175	0	0	0	3	1	-10921639	1903.541	1478	657	5690	70431	1349.988	2.549	0.499	0.939
ID2075	2075	63	294.906	356.160	474.175	0	1	1	3	1	-10921639	1903.541	1478	657	5690	70431	1349.988	2.549	0.499	0.939
ID4160	4160	64	610.993	132.136	474.662	0	0	0	3	1	-10921639	3347.676	2000	859	11112	123864	2822.859	2.583	0.639	0.924
ID2076	2076	64	610.993	132.136	474.662	0	1	1	3	1	-10921639	3347.676	2000	859	11112	123864	2822.859	2.583	0.639	0.924
ID4161	4161	65	258.551	165.919	476.269	0	0	0	3	1	-10921639	1907.108	1393	559	5582	70563	1326.572	2.589	0.392	0.810
ID2077	2077	65	258.551	165.919	476.269	0	1	1	3	1	-10921639	1907.108	1393	559	5582	70563	1326.572	2.589	0.392	0.810
ID4162	4162	66	661.064	279.048	477.120	0	0	0	3	1	-10921639	3688.784	2553	900	12523	136485	3023.210	2.592	0.606	0.921
ID2078	2078	66	661.064	279.048	477.120	0	1	1	3	1	-10921639	3688.784	2553	900	12523	136485	3023.210	2.592	0.606	0.921
ID4163	4163	67	532.782	232.566	478.113	0	0	0	3	1	-10921639	3277.784	2069	769	10307	121278	2476.041	2.603	0.480	0.859
ID2079	2079	67	532.782	232.566	478.113	0	1	1	3	1	-10921639	3277.784	2069	769	10307	121278	2476.041	2.603	0.480	0.859
ID4164	4164	68	187.036	499.714	477.577	0	0	0	3	1	-10921639	1763.946	1470	744	4481	65266	934.787	2.585	0.265	0.790
ID2080	2080	68	187.036	499.714	477.577	0	1	1	3	1	-10921639	1763.946	1470	744	4481	65266	934.787	2.585	0.265	0.790
ID4165	4165	69	138.793	69.393	478.825	0	0	0	3	1	-10921639	1284.324	1075	491	3074	47520	692.467	2.599	0.260	0.765
ID2081	2081	69	138.793	69.393	478.825	0	1	1	3	1	-10921639	1284.324	1075	491	3074	47520	692.467	2.599	0.260	0.765
ID4166	4166	70	104.636	45.132	479.804	0	0	0	3	1	-10921639	966.000	802	410	2571	35742	551.777	2.638	0.324	0.856
ID2082	2082	70	104.636	45.132	479.804	0	1	1	3	1	-10921639	966.000	802	410	2571	35742	551.777	2.638	0.324	0.856
ID4167	4167	71	14.630	207.591	479.875	0	0	0	3	1	-10921639	460.838	445	318	652	17051	85.070	4.747	0.055	0.565
ID2083	2083	71	14.630	207.591	479.875	0	1	1	3	1	-10921639	460.838	445	318	652	17051	85.070	4.747	0.055	0.565
ID4168	4168	72	197.299	303.276	479.544	0	0	0	3	1	-10921639	1597.162	1128	639	3867	59095	959.589	2.579	0.380	0.917
ID2084	2084	72	197.299	303.276	479.544	0	1	1	3	1	-10921639	1597.162	1128	639	3867	59095	959.589	2.579	0.380	0.917
ID4169	4169	73	121.742	409.028	479.775	0	0	0	3	1	-10921639	1164.162	987	505	3040	43074	643.721	2.587	0.240	0.700
ID2085	2085	73	121.742	409.028	479.775	0	1	1	3	1	-10921639	1164.162	987	505	3040	43074	643.721	2.587	0.240	0.700
ID4170	4170	74	256.756	323.676	480.793	0	0	0	3	1	-10921639	1782.135	1303	569	5192	65939	1153.736	2.648	0.470	0.988
ID2086	2086	74	256.756	323.676	480.793	0	1	1	3	1	-10921639	1782.135	1303	569	5192	65939	1153.736	2.648	0.470	0.988
ID4171	4171	75	119.422	387.095	481.333	0	0	0	3	1	-10921639	917.730	724	365	2290	33956	537.911	2.563	0.354	0.891
ID2087	2087	75	119.422	387.095	481.333	0	1	1	3	1	-10921639	917.730	724	365	2290	33956	537.911	2.563	0.354	0.891
ID4172	4172	76	230.925	77.934	481.709	0	0	0	3	1	-10921639	1895.703	1349	767	5228	70141	1180.919	11.400	0.283	0.709
ID2088	2088	76	230.925	77.934	481.709	0	1	1	3	1	-10921639	1895.703	1349	767	5228	70141	1180.919	11.400	0.283	0.709
ID4173	4173	77	102.842	146.707	482.260	0	0	0	3	1	-10921639	947.541	740	333	2351	35059	520.318	2.594	0.324	0.891
ID2089	2089	77	102.842	146.707	482.260	0	1	1	3	1	-10921639	947.541	740	333	2351	35059	520.318	2.594	0.324	0.891
ID4174	4174	78	234.878	171.864	482.258	0	0	0	3	1	-10921639	1592.622	1042	620	4377	58927	1063.522	2.593	0.430	0.900
ID2090	2090	78	234.878	171.864	482.258	0	1	1	3	1	-10921639	1592.622	1042	620	4377	58927	1063.522	2.593	0.430	0.900
ID4175	4175	79	701.188	239.401	481.806	0	0	0	3	1	-10921639	4442.514	3082	1555	13446	164373	3157.600	2.573	0.524	0.968
ID2091	2091	79	701.188	239.401	481.806	0	1	1	3	1	-10921639	4442.514	3082	1555	13446	164373	3157.600	2.573	0.524	0.968
ID4176	4176	80	126.199	85.424	482.662	0	0	0	3	1	-10921639	1174.189	902	449	2763	43445	589.225	2.557	0.233	0.754
ID2092	2092	80	126.199	85.424	482.662	0	1	1	3	1	-10921639	1174.189	902	449	2763	43445	589.225	2.557	0.233	0.754
ID4177	4177	81	85.407	495.741	482.678	0	0	0	3	1	-10921639	1048.649	840	425	2448	38800	541.430	2.584	0.162	0.540
ID2093	2093	81	85.407	495.741	482.678	0	1	1	3	1	-10921639	1048.649	840	425	2448	38800	541.430	2.584	0.162	0.540
ID4178	4178	82	274.135	508.963	484.953	0	0	0	3	1	-10921639	2449.216	1852	716	7049	90621	1553.630	8.407	0.367	0.846
ID2094	2094	82	274.135	508.963	484.953	0	1	1	3	1	-10921639	2449.216	1852	716	7049	90621	1553.630	8.407	0.367	0.846
ID4179	4179	83	457.678	246.234	485.818	0	0	0	3	1	-10921639	3197.324	2421	1097	10177	118301	2379.674	2.550	0.393	0.758
ID2095	2095	83	457.678	246.234	485.818	0	1	1	3	1	-10921639	3197.324	2421	1097	10177	118301	2379.674	2.550	0.393	0.758
ID4180	4180	84	532.120	73.406	487.328	0	0	0	3	1	-10921639	3614.649	2781	939	9105	133742	2347.406	2.615	0.509	1.039
ID2096	2096	84	532.120	73.406	487.328	0	1	1	3	1	-10921639	3614.649	2781	939	9105	133742	2347.406	2.615	0.509	1.039
ID4181	4181	85	172.184	410.127	486.882	0	0	0	3	1	-10921639	1464.595	1056	533	3893	54190	936.248	2.583	0.344	0.800
ID2097	2097	85	172.184	410.127	486.882	0	1	1	3	1	-10921639	1464.595	1056	533	3893	54190	936.248	2.583	0.344	0.800
ID4182	4182	86	145.788	349.777	488.226	0	0	0	3	1	-10921639	1350.027	1128	505	3471	49951	727.886	2.567	0.269	0.787
ID2098	2098	86	145.788	349.777	488.226	0	1	1	3	1	-10921639	1350.027	1128	505	3471	49951	727.886	2.567	0.269	0.787
ID4183	4183	87	110.231	251.698	489.253	0	0	0	3	1	-10921639	1545.270	1353	684	3647	57175	763.189	2.556	0.136	0.486
ID2099	2099	87	110.231	251.698	489.253	0	1	1	3	1	-10921639	1545.270	1353	684	3647	57175	763.189	2.556	0.136	0.486
ID4184	4184	88	32.531	0.000	490.000	0	0	0	3	1	-10921639	639.405	557	349	1815	23658	297.423	2.493	0.214	0.757
ID2100	2100	88	32.531	0.000	490.000	0	1	1	3	1	-10921639	639.405	557	349	1815	23658	297.423	2.493	0.214	0.757
ID4185	4185	89	305.658	298.939	491.468	0	0	0	3	1	-10921639	1992.568	1361	608	6720	73725	1513.700	2.605	0.469	0.841
ID2101	2101	89	305.658	298.939	491.468	0	1	1	3	1	-10921639	1992.568	1361	608	6720	73725	1513.700	2.605	0.469	0.841
ID4186	4186	90	202.790	12.583	492.078	0	0	0	3	1	-10921639	1372.514	993	425	3694	50783	917.207	2.629	0.464	0.948
ID2102	2102	90	202.790	12.583	492.078	0	1	1	3	1	-10921639	1372.514	993	425	3694	50783	917.207	2.629	0.464	0.948
ID4187	4187	91	551.219	356.636	492.198	0	0	0	3	1	-10921639	3147.676	2071	754	8942	116464	2398.807	2.573	0.561	0.943
ID2103	2103	91	551.219	356.636	492.198	0	1	1	3	1	-10921639	3147.676	2071	754	8942	116464	2398.807	2.573	0.561	0.943
ID4188	4188	92	274.043	403.594	492.103	0	0	0	3	1	-10921639	1840.622	1267	574	5947	68103	1360.557	2.552	0.483	0.881
ID2104	2104	92	274.043	403.594	492.103	0	1	1	3	1	-10921639	1840.622	1267	574	5947	68103	1360.557	2.552	0.483	0.881
ID4189	4189	93	173.404	134.314	493.634	0	0	0	3	1	-10921639	1194.054	849	346	3088	44180	763.220	2.616	0.437	0.951
ID2105	2105	93	173.404	134.314	493.634	0	1	1	3	1	-10921639	1194.054	849	346	3088	44180	763.220	2.616	0.437	0.951
ID4190	4190	94	170.985	180.335	494.189	0	0	0	3	1	-10921639	1228.162	886	350	3277	45442	796.885	2.570	0.387	0.861
ID2106	2106	94	170.985	180.335	494.189	0	1	1	3	1	-10921639	1228.162	886	350	3277	45442	796.885	2.570	0.387	0.861
ID4191	4191	95	222.245	241.110	493.779	0	0	0	3	1	-10921639	2450.568	2082	1125	6390	90671	1242.394	10.825	0.147	0.504
ID2107	2107	95	222.245	241.110	493.779	0	1	1	3	1	-10921639	2450.568	2082	1125	6390	90671	1242.394	10.825	0.147	0.504
ID4192	4192	96	118.785	210.408	494.680	0	0	0	3	1	-10921639	1070.676	831	395	2862	39615	621.712	2.545	0.347	0.887
ID2108	2108	96	118.785	210.408	494.680	0	1	1	3	1	-10921639	1070.676	831	395	2862	39615	621.712	2.545	0.347	0.887
ID4193	4193	97	119.247	373.774	494.907	0	0	0	3	1	-10921639	1082.000	831	411	3575	40034	688.585	2.605	0.339	0.796
ID2109	2109	97	119.247	373.774	494.907	0	1	1	3	1	-10921639	1082.000	831	411	3575	40034	688.585	2.605	0.339	0.796
ID4194	4194	98	313.532	440.392	495.139	0	0	0	3	1	-10921639	1897.135	1263	512	6091	70194	1509.540	2.569	0.539	0.881
ID2110	2110	98	313.532	440.392	495.139	0	1	1	3	1	-10921639	1897.135	1263	512	6091	70194	1509.540	2.569	0.539	0.881
ID4195	4195	99	242.462	64.869	496.354	0	0	0	3	1	-10921639	1798.838	1271	579	4782	66557	1092.148	2.568	0.322	0.803
ID2111	2111	99	242.462	64.869	496.354	0	1	1	3	1	-10921639	1798.838	1271	579	4782	66557	1092.148	2.568	0.322	0.803
ID4196	4196	100	125.386	326.745	496.161	0	0	0	3	1	-10921639	1216.703	1010	535	2830	45018	582.958	2.627	0.271	0.891
ID2112	2112	100	125.386	326.745	496.161	0	1	1	3	1	-10921639	1216.703	1010	535	2830	45018	582.958	2.627	0.271	0.891
ID4197	4197	101	327.818	52.766	497.439	0	0	0	3	1	-10921639	1993.432	1226	410	5304	73757	1445.049	2.582	0.494	0.912
ID2113	2113	101	327.818	52.766	497.439	0	1	1	3	1	-10921639	1993.432	1226	410	5304	73757	1445.049	2.582	0.494	0.912
ID4198	4198	102	542.851	315.210	496.915	0	0	0	3	1	-10921639	3423.541	2635	1234	9169	126671	2167.971	2.586	0.492	1.041
ID2114	2114	102	542.851	315.210	496.915	0	1	1	3	1	-10921639	3423.541	2635	1234	9169	126671	2167.971	2.586	0.492	1.041
ID4199	4199	103	32.861	75.718	497.641	0	0	0	3	1	-10921639	1028.054	939	550	1656	38038	294.097	2.531	-0.010	-0.069
ID2115	2115	103	32.861	75.718	497.641	0	1	1	3	1	-10921639	1028.054	939	550	1656	38038	294.097	2.531	-0.010	-0.069
ID4200	4200	104	117.625	288.839	498.261	0	0	0	3	1	-10921639	1204.919	959	603	2737	44582	579.369	2.606	0.231	0.779
ID2116	2116	104	117.625	288.839	498.261	0	1	1	3	1	-10921639	1204.919	959	603	2737	44582	579.369	2.606	0.231	0.779
ID4201	4201	105	73.155	69.820	498.787	0	0	0	3	1	-10921639	1381.514	1222	600	3168	51116	621.219	2.561	0.027	0.115
ID2117	2117	105	73.155	69.820	498.787	0	1	1	3	1	-10921639	1381.514	1222	600	3168	51116	621.219	2.561	0.027	0.115
ID4202	4202	106	536.005	238.469	499.132	0	0	0	3	1	-10921639	3475.351	2183	1143	10397	128588	2645.960	2.578	0.449	0.814
ID2118	2118	106	536.005	238.469	499.132	0	1	1	3	1	-10921639	3475.351	2183	1143	10397	128588	2645.960	2.578	0.449	0.814
ID4203	4203	107	158.703	83.928	499.737	0	0	0	3	1	-10921639	1299.568	967	417	3243	48084	721.588	2.607	0.346	0.926
ID2119	2119	107	158.703	83.928	499.737	0	1	1	3	1	-10921639	1299.568	967	417	3243	48084	721.588	2.607	0.346	0.926
ID4204	4204	108	232.444	200.321	500.349	0	0	0	3	1	-10921639	1666.054	1187	527	4890	61644	1200.179	2.569	0.470	0.888
ID2120	2120	108	232.444	200.321	500.349	0	1	1	3	1	-10921639	1666.054	1187	527	4890	61644	1200.179	2.569	0.470	0.888
ID4205	4205	109	161.411	282.269	500.813	0	0	0	3	1	-10921639	1474.243	1221	645	4061	54547	867.106	2.555	0.313	0.811
ID2121	2121	109	161.411	282.269	500.813	0	1	1	3	1	-10921639	1474.243	1221	645	4061	54547	867.106	2.555	0.313	0.811
ID4206	4206	110	212.891	310.032	500.861	0	0	0	3	1	-10921639	1990.108	1405	883	5471	73634	1261.775	11.400	0.254	0.640
ID2122	2122	110	212.891	310.032	500.861	0	1	1	3	1	-10921639	1990.108	1405	883	5471	73634	1261.775	11.400	0.254	0.640
ID4207	4207	111	96.592	22.390	501.930	0	0	0	3	1	-10921639	1152.297	941	350	2554	42635	598.371	2.559	0.171	0.562
ID2123	2123	111	96.592	22.390	501.930	0	1	1	3	1	-10921639	1152.297	941	350	2554	42635	598.371	2.559	0.171	0.562
ID4208	4208	112	416.596	29.111	501.803	0	0	0	3	1	-10921639	2525.000	1578	772	8465	93425	1980.407	2.592	0.521	0.874
ID2124	2124	112	416.596	29.111	501.803	0	1	1	3	1	-10921639	2525.000	1578	772	8465	93425	1980.407	2.592	0.521	0.874
ID4209	4209	113	41.562	44.175	503.394	0	0	0	3	1	-10921639	687.081	619	380	1315	25422	228.856	2.652	0.131	0.693
ID2125	2125	113	41.562	44.175	503.394	0	1	1	3	1	-10921639	687.081	619	380	1315	25422	228.856	2.652	0.131	0.693
ID4210	4210	114	764.550	352.931	503.323	0	0	0	3	1	-10921639	4275.784	2753	1074	13351	158204	3344.229	2.600	0.583	0.942
ID2126	2126	114	764.550	352.931	503.323	0	1	1	3	1	-10921639	4275.784	2753	1074	13351	158204	3344.229	2.600	0.583	0.942
ID4211	4211	115	107.537	76.928	504.244	0	0	0	3	1	-10921639	1460.946	1240	614	3407	54055	725.487	2.514	0.141	0.498
ID2127	2127	115	107.537	76.928	504.244	0	1	1	3	1	-10921639	1460.946	1240	614	3407	54055	725.487	2.514	0.141	0.498
ID4212	4212	116	386.118	333.196	503.684	0	0	0	3	1	-10921639	2393.270	1706	765	6721	88551	1714.325	2.574	0.510	0.943
ID2128	2128	116	386.118	333.196	503.684	0	1	1	3	1	-10921639	2393.270	1706	765	6721	88551	1714.325	2.574	0.510	0.943
ID4213	4213	117	313.161	70.539	506.186	0	0	0	3	1	-10921639	2416.243	1759	827	6759	89401	1645.423	2.599	0.298	0.675
ID2129	2129	117	313.161	70.539	506.186	0	1	1	3	1	-10921639	2416.243	1759	827	6759	89401	1645.423	2.599	0.298	0.675
ID4214	4214	118	265.768	208.206	507.015	0	0	0	3	1	-10921639	1742.649	1354	416	4934	64478	1234.378	2.565	0.432	0.852
ID2130	2130	118	265.768	208.206	507.015	0	1	1	3	1	-10921639	1742.649	1354	416	4934	64478	1234.378	2.565	0.432	0.852
ID4215	4215	119	186.047	256.753	507.284	0	0	0	3	1	-10921639	1483.838	1060	458	3744	54902	945.922	2.583	0.362	0.834
ID2131	2131	119	186.047	256.753	507.284	0	1	1	3	1	-10921639	1483.838	1060	458	3744	54902	945.922	2.583	0.362	0.834
ID4216	4216	120	185.343	192.129	508.251	0	0	0	3	1	-10921639	1454.514	1032	545	4325	53817	1012.853	10.180	0.300	0.663
ID2132	2132	120	185.343	192.129	508.251	0	1	1	3	1	-10921639	1454.514	1032	545	4325	53817	1012.853	10.180	0.300	0.663
ID4217	4217	121	396.417	276.311	507.495	0	0	0	3	1	-10921639	2542.568	1701	690	7064	94075	1918.523	2.590	0.450	0.823
ID2133	2133	121	396.417	276.311	507.495	0	1	1	3	1	-10921639	2542.568	1701	690	7064	94075	1918.523	2.590	0.450	0.823
ID4218	4218	122	537.345	222.907	509.474	0	0	0	3	1	-10921639	3898.459	2784	895	11116	144243	2952.068	8.420	0.460	0.833
ID2134	2134	122	537.345	222.907	509.474	0	1	1	3	1	-10921639	3898.459	2784	895	11116	144243	2952.068	8.420	0.460	0.833
ID4219	4219	123	123.368	326.885	509.673	0	0	0	3	1	-10921639	1685.243	1278	725	3545	62354	837.764	4.651	0.359	1.063
ID2135	2135	123	123.368	326.885	509.673	0	1	1	3	1	-10921639	1685.243	1278	725	3545	62354	837.764	4.651	0.359	1.063
ID4220	4220	124	61.899	33.000	511.000	0	0	0	3	1	-10921639	907.892	809	342	1722	33592	381.418	2.605	0.280	1.041
ID2136	2136	124	61.899	33.000	511.000	0	1	1	3	1	-10921639	907.892	809	342	1722	33592	381.418	2.605	0.280	1.041
ID4221	4221	125	116.792	156.000	511.000	0	0	0	3	1	-10921639	1080.378	810	473	2609	39974	595.581	2.575	0.470	1.161
ID2137	2137	125	116.792	156.000	511.000	0	1	1	3	1	-10921639	1080.378	810	473	2609	39974	595.581	2.575	0.470	1.161
ID4222	4222	126	436.329	359.000	511.000	0	0	0	3	1	-10921639	3535.595	2949	1573	7910	130817	1689.082	4.652	0.519	1.430
ID2138	2138	126	436.329	359.000	511.000	0	1	1	3	1	-10921639	3535.595	2949	1573	7910	130817	1689.082	4.652	0.519	1.430
ID4223	4223	127	334.822	379.000	511.000	0	0	0	3	1	-10921639	3169.243	3087	859	6637	117262	1865.177	4.690	0.588	1.258
ID2139	2139	127	334.822	379.000	511.000	0	1	1	3	1	-10921639	3169.243	3087	859	6637	117262	1865.177	4.690	0.588	1.258
ID4224	4224	128	188.104	389.000	511.000	0	0	0	3	1	-10921639	1554.568	1076	458	4266	57519	1100.158	2.590	0.495	0.936
ID2140	2140	128	188.104	389.000	511.000	0	1	1	3	1	-10921639	1554.568	1076	458	4266	57519	1100.158	2.590	0.495	0.936
ID4225	4225	129	51.844	481.000	511.000	0	0	0	3	1	-10921639	682.054	546	332	2329	25236	418.700	2.472	0.343	0.833
ID2141	2141	129	51.844	481.000	511.000	0	1	1	3	1	-10921639	682.054	546	332	2329	25236	418.700	2.472	0.343	0.833
ID2737	2737	130	136.747	104.000	0.000	0	0	0	3	1	-10921639	1316.595	992	405	4071	48714	873.084	2.535	0.408	0.873
ID1071	1071	130	136.747	104.000	0.000	0	1	1	3	1	-10921639	1316.595	992	405	4071	48714	873.084	2.535	0.408	0.873
ID2739	2739	131	381.606	155.000	0.000	0	0	0	3	1	-10921639	3455.838	2992	1472	8467	127866	1633.985	8.950	0.409	1.229
ID1072	1072	131	381.606	155.000	0.000	0	1	1	3	1	-10921639	3455.838	2992	1472	8467	127866	1633.985	8.950	0.409	1.229
ID2741	2741	132	31.975	170.000	0.000	0	0	0	3	1	-10921639	891.270	855	542	1376	32977	193.946	10.270	0.155	1.236
ID1073	1073	132	31.975	170.000	0.000	0	1	1	3	1	-10921639	891.270	855	542	1376	32977	193.946	10.270	0.155	1.236
ID2743	2743	133	131.048	220.000	0.000	0	0	0	3	1	-10921639	1428.081	1065	615	4528	52839	907.585	2.510	0.340	0.798
ID1074	1074	133	131.048	220.000	0.000	0	1	1	3	1	-10921639	1428.081	1065	615	4528	52839	907.585	2.510	0.340	0.798
ID2745	2745	134	147.250	505.000	0.000	0	0	0	3	1	-10921639	1548.865	1224	692	3450	57308	803.569	2.659	0.409	1.119
ID1075	1075	134	147.250	505.000	0.000	0	1	1	3	1	-10921639	1548.865	1224	692	3450	57308	803.569	2.659	0.409	1.119
ID2746	2746	135	177.942	28.647	1.622	0	0	0	3	1	-10921639	1893.703	1427	610	4123	70067	1042.667	8.436	0.296	0.829
ID1076	1076	135	177.942	28.647	1.622	0	1	1	3	1	-10921639	1893.703	1427	610	4123	70067	1042.667	8.436	0.296	0.829
ID2748	2748	136	212.383	0.000	3.000	0	0	0	3	1	-10921639	2140.946	1678	859	5845	79215	1286.985	2.574	0.338	0.841
ID1077	1077	136	212.383	0.000	3.000	0	1	1	3	1	-10921639	2140.946	1678	859	5845	79215	1286.985	2.574	0.338	0.841
ID2750	2750	137	316.902	428.646	2.996	0	0	0	3	1	-10921639	2235.216	1479	613	6546	82703	1639.123	2.587	0.340	0.692
ID1078	1078	137	316.902	428.646	2.996	0	1	1	3	1	-10921639	2235.216	1479	613	6546	82703	1639.123	2.587	0.340	0.692
ID2752	2752	138	404.001	389.143	4.076	0	0	0	3	1	-10921639	2816.486	2217	923	7698	104210	1847.597	2.565	0.430	0.917
ID1079	1079	138	404.001	389.143	4.076	0	1	1	3	1	-10921639	2816.486	2217	923	7698	104210	1847.597	2.565	0.430	0.917
ID2754	2754	139	71.450	455.639	3.808	0	0	0	3	1	-10921639	1340.649	1287	696	2498	49604	427.639	2.490	0.085	0.493
ID1080	1080	139	71.450	455.639	3.808	0	1	1	3	1	-10921639	1340.649	1287	696	2498	49604	427.639	2.490	0.085	0.493
ID2756	2756	140	231.982	479.581	3.590	0	0	0	3	1	-10921639	2028.784	1533	855	5061	75065	1210.424	2.626	0.315	0.802
ID1081	1081	140	231.982	479.581	3.590	0	1	1	3	1	-10921639	2028.784	1533	855	5061	75065	1210.424	2.626	0.315	0.802
ID2758	2758	141	223.527	467.970	5.165	0	0	0	3	1	-10921639	2660.324	2311	915	7006	98432	1474.984	2.551	0.133	0.424
ID1082	1082	141	223.527	467.970	5.165	0	1	1	3	1	-10921639	2660.324	2311	915	7006	98432	1474.984	2.551	0.133	0.424
ID2760	2760	142	400.194	359.144	5.937	0	0	0	3	1	-10921639	2853.784	2680	1032	6470	105590	1493.881	2.591	0.453	1.192
ID1083	1083	142	400.194	359.144	5.937	0	1	1	3	1	-10921639	2853.784	2680	1032	6470	105590	1493.881	2.591	0.453	1.192
ID2762	2762	143	314.011	200.173	7.067	0	0	0	3	1	-10921639	3065.405	2972	1146	6298	113420	1512.552	4.690	0.389	1.134
ID1084	1084	143	314.011	200.173	7.067	0	1	1	3	1	-10921639	3065.405	2972	1146	6298	113420	1512.552	4.690	0.389	1.134
ID2764	2764	144	307.755	232.094	6.901	0	0	0	3	1	-10921639	2097.595	1780	701	5449	77611	1317.616	2.563	0.452	0.991
ID1085	1085	144	307.755	232.094	6.901	0	1	1	3	1	-10921639	2097.595	1780	701	5449	77611	1317.616	2.563	0.452	0.991
ID2766	2766	145	365.195	462.267	7.166	0	0	0	3	1	-10921639	2899.027	2414	981	7650	107264	1800.936	2.591	0.310	0.762
ID1086	1086	145	365.195	462.267	7.166	0	1	1	3	1	-10921639	2899.027	2414	981	7650	107264	1800.936	2.591	0.310	0.762
ID2768	2768	146	108.908	88.312	8.321	0	0	0	3	1	-10921639	1058.784	927	474	2398	39175	498.570	2.571	0.304	0.991
ID1087	1087	146	108.908	88.312	8.321	0	1	1	3	1	-10921639	1058.784	927	474	2398	39175	498.570	2.571	0.304	0.991
ID2770	2770	147	319.320	197.811	8.350	0	0	0	3	1	-10921639	3064.757	2779	960	6320	113396	1571.745	4.676	0.388	1.089
ID1088	1088	147	319.320	197.811	8.350	0	1	1	3	1	-10921639	3064.757	2779	960	6320	113396	1571.745	4.676	0.388	1.089
ID2772	2772	148	304.914	295.161	8.427	0	0	0	3	1	-10921639	2312.730	1703	795	5881	85571	1424.268	2.651	0.350	0.842
ID1089	1089	148	304.914	295.161	8.427	0	1	1	3	1	-10921639	2312.730	1703	795	5881	85571	1424.268	2.651	0.350	0.842
ID2774	2774	149	317.082	340.150	7.781	0	0	0	3	1	-10921639	2323.622	1748	700	6280	85974	1512.252	2.582	0.418	0.906
ID1090	1090	149	317.082	340.150	7.781	0	1	1	3	1	-10921639	2323.622	1748	700	6280	85974	1512.252	2.582	0.418	0.906
ID2776	2776	150	307.896	447.921	8.655	0	0	0	3	1	-10921639	2444.135	1988	1023	6382	90433	1377.071	2.566	0.395	1.006
ID1091	1091	150	307.896	447.921	8.655	0	1	1	3	1	-10921639	2444.135	1988	1023	6382	90433	1377.071	2.566	0.395	1.006
ID2778	2778	151	427.108	255.756	10.111	0	0	0	3	1	-10921639	3007.216	2336	919	7876	111267	1956.372	2.592	0.387	0.858
ID1092	1092	151	427.108	255.756	10.111	0	1	1	3	1	-10921639	3007.216	2336	919	7876	111267	1956.372	2.592	0.387	0.858
ID2780	2780	152	54.141	332.749	10.092	0	0	0	3	1	-10921639	1175.568	1085	706	1878	43496	308.886	2.515	0.077	0.542
ID1093	1093	152	54.141	332.749	10.092	0	1	1	3	1	-10921639	1175.568	1085	706	1878	43496	308.886	2.515	0.077	0.542
ID2782	2782	153	29.369	406.942	9.781	0	0	0	3	1	-10921639	738.243	713	430	1295	27315	194.491	2.478	0.069	0.491
ID1094	1094	153	29.369	406.942	9.781	0	1	1	3	1	-10921639	738.243	713	430	1295	27315	194.491	2.478	0.069	0.491
ID2784	2784	154	56.142	419.400	9.896	0	0	0	3	1	-10921639	908.973	792	535	1804	33632	312.680	2.590	0.115	0.598
ID1095	1095	154	56.142	419.400	9.896	0	1	1	3	1	-10921639	908.973	792	535	1804	33632	312.680	2.590	0.115	0.598
ID2785	2785	155	341.786	2.846	11.244	0	0	0	3	1	-10921639	2508.811	1855	746	6954	92826	1713.424	2.564	0.338	0.739
ID1096	1096	155	341.786	2.846	11.244	0	1	1	3	1	-10921639	2508.811	1855	746	6954	92826	1713.424	2.564	0.338	0.739
ID2788	2788	156	176.769	143.176	10.982	0	0	0	3	1	-10921639	1469.054	1179	628	3997	54355	809.666	2.573	0.367	0.974
ID1097	1097	156	176.769	143.176	10.982	0	1	1	3	1	-10921639	1469.054	1179	628	3997	54355	809.666	2.573	0.367	0.974
ID2790	2790	157	137.147	101.599	12.006	0	0	0	3	1	-10921639	1250.054	1041	494	2992	46252	624.909	2.613	0.294	0.908
ID1098	1098	157	137.147	101.599	12.006	0	1	1	3	1	-10921639	1250.054	1041	494	2992	46252	624.909	2.613	0.294	0.908
ID2791	2791	158	311.511	127.449	12.140	0	0	0	3	1	-10921639	2166.703	1649	777	6012	80168	1438.332	2.545	0.454	0.941
ID1099	1099	158	311.511	127.449	12.140	0	1	1	3	1	-10921639	2166.703	1649	777	6012	80168	1438.332	2.545	0.454	0.941
ID2793	2793	159	260.757	287.972	11.531	0	0	0	3	1	-10921639	2111.649	1502	842	5398	78131	1247.734	2.562	0.343	0.864
ID1100	1100	159	260.757	287.972	11.531	0	1	1	3	1	-10921639	2111.649	1502	842	5398	78131	1247.734	2.562	0.343	0.864
ID2796	2796	160	712.544	470.498	11.577	0	0	0	3	1	-10921639	4538.162	3015	1162	11946	167912	3304.779	2.589	0.480	0.891
ID1101	1101	160	712.544	470.498	11.577	0	1	1	3	1	-10921639	4538.162	3015	1162	11946	167912	3304.779	2.589	0.480	0.891
ID2798	2798	161	564.788	303.934	13.119	0	0	0	3	1	-10921639	3681.676	2807	1234	10573	136222	2556.742	2.564	0.466	0.915
ID1102	1102	161	564.788	303.934	13.119	0	1	1	3	1	-10921639	3681.676	2807	1234	10573	136222	2556.742	2.564	0.466	0.915
ID2800	2800	162	163.012	399.404	13.282	0	0	0	3	1	-10921639	1379.595	1039	531	3213	51045	744.887	2.618	0.300	0.855
ID1103	1103	162	163.012	399.404	13.282	0	1	1	3	1	-10921639	1379.595	1039	531	3213	51045	744.887	2.618	0.300	0.855
ID2802	2802	163	257.007	505.501	12.918	0	0	0	3	1	-10921639	2376.189	1808	823	5973	87919	1369.806	2.626	0.254	0.703
ID1104	1104	163	257.007	505.501	12.918	0	1	1	3	1	-10921639	2376.189	1808	823	5973	87919	1369.806	2.626	0.254	0.703
ID2804	2804	164	258.146	498.677	14.230	0	0	0	3	1	-10921639	2347.243	1743	826	5295	86848	1236.163	2.563	0.213	0.666
ID1105	1105	164	258.146	498.677	14.230	0	1	1	3	1	-10921639	2347.243	1743	826	5295	86848	1236.163	2.563	0.213	0.666
ID2805	2805	165	84.852	262.169	15.134	0	0	0	3	1	-10921639	1873.811	1682	1023	3482	69331	646.497	2.488	0.027	0.151
ID1106	1106	165	84.852	262.169	15.134	0	1	1	3	1	-10921639	1873.811	1682	1023	3482	69331	646.497	2.488	0.027	0.151
ID2807	2807	166	91.552	454.754	14.974	0	0	0	3	1	-10921639	1509.216	1355	851	2782	55841	533.486	2.535	0.107	0.548
ID1107	1107	166	91.552	454.754	14.974	0	1	1	3	1	-10921639	1509.216	1355	851	2782	55841	533.486	2.535	0.107	0.548
ID2809	2809	167	262.662	27.870	15.653	0	0	0	3	1	-10921639	2592.324	2112	1071	5374	95916	1236.428	2.592	0.247	0.830
ID1108	1108	167	262.662	27.870	15.653	0	1	1	3	1	-10921639	2592.324	2112	1071	5374	95916	1236.428	2.592	0.247	0.830
ID2811	2811	168	130.933	69.666	16.139	0	0	0	3	1	-10921639	1092.459	838	471	2361	40421	584.719	2.549	0.324	0.915
ID1109	1109	168	130.933	69.666	16.139	0	1	1	3	1	-10921639	1092.459	838	471	2361	40421	584.719	2.549	0.324	0.915
ID2813	2813	169	211.727	175.137	16.419	0	0	0	3	1	-10921639	1757.486	1326	783	4964	65027	1007.613	2.587	0.349	0.902
ID1110	1110	169	211.727	175.137	16.419	0	1	1	3	1	-10921639	1757.486	1326	783	4964	65027	1007.613	2.587	0.349	0.902
ID2815	2815	170	55.335	267.174	15.920	0	0	0	3	1	-10921639	1338.892	1215	784	2544	49539	416.008	10.235	0.063	0.384
ID1111	1111	170	55.335	267.174	15.920	0	1	1	3	1	-10921639	1338.892	1215	784	2544	49539	416.008	10.235	0.063	0.384
ID2817	2817	171	131.535	415.777	15.613	0	0	0	3	1	-10921639	1216.135	952	553	2593	44997	589.846	2.606	0.296	0.941
ID1112	1112	171	131.535	415.777	15.613	0	1	1	3	1	-10921639	1216.135	952	553	2593	44997	589.846	2.606	0.296	0.941
ID2819	2819	172	251.515	39.531	16.570	0	0	0	3	1	-10921639	2152.892	1697	725	5512	79657	1264.351	2.597	0.335	0.854
ID1113	1113	172	251.515	39.531	16.570	0	1	1	3	1	-10921639	2152.892	1697	725	5512	79657	1264.351	2.597	0.335	0.854
ID2821	2821	173	223.897	249.389	18.104	0	0	0	3	1	-10921639	2572.595	2061	898	6231	95186	1360.734	2.612	0.191	0.606
ID1114	1114	173	223.897	249.389	18.104	0	1	1	3	1	-10921639	2572.595	2061	898	6231	95186	1360.734	2.612	0.191	0.606
ID2823	2823	174	364.800	256.202	17.842	0	0	0	3	1	-10921639	4054.595	3121	1844	9824	150020	2244.520	2.539	0.139	0.441
ID1115	1115	174	364.800	256.202	17.842	0	1	1	3	1	-10921639	4054.595	3121	1844	9824	150020	2244.520	2.539	0.139	0.441
ID2825	2825	175	635.160	314.445	18.381	0	0	0	3	1	-10921639	5088.378	4670	1725	12265	188270	2756.941	2.605	0.358	0.974
ID1116	1116	175	635.160	314.445	18.381	0	1	1	3	1	-10921639	5088.378	4670	1725	12265	188270	2756.941	2.605	0.358	0.974
ID2827	2827	176	190.618	345.543	17.691	0	0	0	3	1	-10921639	1684.730	1332	749	4287	62335	927.713	2.585	0.336	0.914
ID1117	1117	176	190.618	345.543	17.691	0	1	1	3	1	-10921639	1684.730	1332	749	4287	62335	927.713	2.585	0.336	0.914
ID2830	2830	177	277.214	374.551	18.471	0	0	0	3	1	-10921639	2080.432	1439	776	5395	76976	1348.865	2.572	0.425	0.920
ID1118	1118	177	277.214	374.551	18.471	0	1	1	3	1	-10921639	2080.432	1439	776	5395	76976	1348.865	2.572	0.425	0.920
ID2831	2831	178	483.303	183.526	19.118	0	0	0	3	1	-10921639	3049.054	2010	868	8559	112815	2146.675	2.577	0.504	0.952
ID1119	1119	178	483.303	183.526	19.118	0	1	1	3	1	-10921639	3049.054	2010	868	8559	112815	2146.675	2.577	0.504	0.952
ID2833	2833	179	141.917	195.174	19.468	0	0	0	3	1	-10921639	1429.216	1153	613	3038	52881	647.792	2.544	0.243	0.864
ID1120	1120	179	141.917	195.174	19.468	0	1	1	3	1	-10921639	1429.216	1153	613	3038	52881	647.792	2.544	0.243	0.864
ID2835	2835	180	404.041	319.092	18.723	0	0	0	3	1	-10921639	4295.000	3971	1766	9352	158915	2083.701	10.304	0.200	0.686
ID1121	1121	180	404.041	319.092	18.723	0	1	1	3	1	-10921639	4295.000	3971	1766	9352	158915	2083.701	10.304	0.200	0.686
ID2837	2837	181	189.768	437.126	18.502	0	0	0	3	1	-10921639	1534.216	1266	514	3644	56766	879.707	2.562	0.356	0.916
ID1122	1122	181	189.768	437.126	18.502	0	1	1	3	1	-10921639	1534.216	1266	514	3644	56766	879.707	2.562	0.356	0.916
ID2839	2839	182	178.823	503.009	18.512	0	0	0	3	1	-10921639	2241.568	1720	1097	5258	82938	1160.106	2.575	0.117	0.405
ID1123	1123	182	178.823	503.009	18.512	0	1	1	3	1	-10921639	2241.568	1720	1097	5258	82938	1160.106	2.575	0.117	0.405
ID2841	2841	183	22.310	287.897	19.654	0	0	0	3	1	-10921639	996.054	938	645	1754	36854	223.719	10.907	0.054	0.453
ID1124	1124	183	22.310	287.897	19.654	0	1	1	3	1	-10921639	996.054	938	645	1754	36854	223.719	10.907	0.054	0.453
ID2843	2843	184	320.950	482.374	19.887	0	0	0	3	1	-10921639	2392.730	1847	859	6466	88531	1505.870	2.576	0.408	0.921
ID1125	1125	184	320.950	482.374	19.887	0	1	1	3	1	-10921639	2392.730	1847	859	6466	88531	1505.870	2.576	0.408	0.921
ID2845	2845	185	142.355	25.868	21.073	0	0	0	3	1	-10921639	1781.568	1455	923	4082	65918	829.003	2.597	0.137	0.519
ID1126	1126	185	142.355	25.868	21.073	0	1	1	3	1	-10921639	1781.568	1455	923	4082	65918	829.003	2.597	0.137	0.519
ID2848	2848	186	258.086	112.546	21.425	0	0	0	3	1	-10921639	2372.378	2387	745	5506	87778	1150.217	4.667	0.373	1.120
ID1127	1127	186	258.086	112.546	21.425	0	1	1	3	1	-10921639	2372.378	2387	745	5506	87778	1150.217	4.667	0.373	1.120
ID2850	2850	187	210.356	301.432	21.095	0	0	0	3	1	-10921639	2085.459	1794	1023	4692	77162	956.002	2.566	0.268	0.922
ID1128	1128	187	210.356	301.432	21.095	0	1	1	3	1	-10921639	2085.459	1794	1023	4692	77162	956.002	2.566	0.268	0.922
ID2852	2852	188	202.268	398.671	21.300	0	0	0	3	1	-10921639	1674.243	1246	703	4725	61947	996.052	2.530	0.357	0.885
ID1129	1129	188	202.268	398.671	21.300	0	1	1	3	1	-10921639	1674.243	1246	703	4725	61947	996.052	2.530	0.357	0.885
ID2854	2854	189	230.055	91.981	22.100	0	0	0	3	1	-10921639	1628.243	1216	590	4114	60245	1021.181	2.563	0.398	0.908
ID1130	1130	189	230.055	91.981	22.100	0	1	1	3	1	-10921639	1628.243	1216	590	4114	60245	1021.181	2.563	0.398	0.908
ID2856	2856	190	536.382	328.834	22.059	0	0	0	3	1	-10921639	4404.405	3883	1548	9656	162963	2151.269	2.580	0.352	1.065
ID1131	1131	190	536.382	328.834	22.059	0	1	1	3	1	-10921639	4404.405	3883	1548	9656	162963	2151.269	2.580	0.352	1.065
ID2858	2858	191	228.659	455.384	22.200	0	0	0	3	1	-10921639	2072.811	1704	922	4742	76694	1085.557	2.584	0.264	0.798
ID1132	1132	191	228.659	455.384	22.200	0	1	1	3	1	-10921639	2072.811	1704	922	4742	76694	1085.557	2.584	0.264	0.798
ID2860	2860	192	22.674	511.000	22.000	0	0	0	3	1	-10921639	1167.108	1085	752	2196	43183	325.609	4.662	0.140	0.883
ID1133	1133	192	22.674	511.000	22.000	0	1	1	3	1	-10921639	1167.108	1085	752	2196	43183	325.609	4.662	0.140	0.883
ID2862	2862	193	664.925	254.725	23.029	0	0	0	3	1	-10921639	4812.378	3361	1715	14350	178058	3269.505	2.570	0.338	0.744
ID1134	1134	193	664.925	254.725	23.029	0	1	1	3	1	-10921639	4812.378	3361	1715	14350	178058	3269.505	2.570	0.338	0.744
ID2864	2864	194	383.024	470.779	24.383	0	0	0	3	1	-10921639	2835.486	2799	875	5672	104913	1358.227	4.691	0.437	1.270
ID1135	1135	194	383.024	470.779	24.383	0	1	1	3	1	-10921639	2835.486	2799	875	5672	104913	1358.227	4.691	0.437	1.270
ID2866	2866	195	203.882	323.928	25.507	0	0	0	3	1	-10921639	2968.649	2731	1306	6532	109840	1284.049	11.400	0.138	0.560
ID1136	1136	195	203.882	323.928	25.507	0	1	1	3	1	-10921639	2968.649	2731	1306	6532	109840	1284.049	11.400	0.138	0.560
ID2868	2868	196	130.159	191.114	26.348	0	0	0	3	1	-10921639	1347.757	1122	675	2783	49867	573.703	2.590	0.243	0.917
ID1137	1137	196	130.159	191.114	26.348	0	1	1	3	1	-10921639	1347.757	1122	675	2783	49867	573.703	2.590	0.243	0.917
ID2869	2869	197	246.104	206.437	25.914	0	0	0	3	1	-10921639	1759.568	1295	734	4444	65104	1040.298	2.591	0.401	0.968
ID1138	1138	197	246.104	206.437	25.914	0	1	1	3	1	-10921639	1759.568	1295	734	4444	65104	1040.298	2.591	0.401	0.968
ID2871	2871	198	362.002	500.576	25.634	0	0	0	3	1	-10921639	2648.541	1829	963	6989	97996	1660.911	2.564	0.388	0.892
ID1139	1139	198	362.002	500.576	25.634	0	1	1	3	1	-10921639	2648.541	1829	963	6989	97996	1660.911	2.564	0.388	0.892
ID2873	2873	199	102.842	455.985	26.691	0	0	0	3	1	-10921639	1467.270	1367	689	2570	54289	557.255	10.219	0.096	0.460
ID1140	1140	199	102.842	455.985	26.691	0	1	1	3	1	-10921639	1467.270	1367	689	2570	54289	557.255	10.219	0.096	0.460
ID2875	2875	200	142.400	105.371	27.547	0	0	0	3	1	-10921639	1494.351	1155	667	3634	55291	771.138	2.549	0.286	0.861
ID1141	1141	200	142.400	105.371	27.547	0	1	1	3	1	-10921639	1494.351	1155	667	3634	55291	771.138	2.549	0.286	0.861
ID2877	2877	201	104.024	293.535	28.159	0	0	0	3	1	-10921639	1407.162	1203	814	3057	52065	530.549	2.583	0.176	0.793
ID1142	1142	201	104.024	293.535	28.159	0	1	1	3	1	-10921639	1407.162	1203	814	3057	52065	530.549	2.583	0.176	0.793
ID2878	2878	202	336.353	12.681	28.916	0	0	0	3	1	-10921639	2300.297	1560	709	6486	85111	1527.365	2.615	0.445	0.928
ID1143	1143	202	336.353	12.681	28.916	0	1	1	3	1	-10921639	2300.297	1560	709	6486	85111	1527.365	2.615	0.445	0.928
ID2880	2880	203	120.553	83.062	28.539	0	0	0	3	1	-10921639	1196.784	1028	438	2538	44281	536.204	2.703	0.285	0.989
ID1144	1144	203	120.553	83.062	28.539	0	1	1	3	1	-10921639	1196.784	1028	438	2538	44281	536.204	2.703	0.285	0.989
ID2882	2882	204	311.984	124.552	29.426	0	0	0	3	1	-10921639	2730.189	2268	953	6258	101017	1429.304	11.400	0.294	0.867
ID1145	1145	204	311.984	124.552	29.426	0	1	1	3	1	-10921639	2730.189	2268	953	6258	101017	1429.304	11.400	0.294	0.867
ID2884	2884	205	512.089	268.252	28.924	0	0	0	3	1	-10921639	3776.054	2799	1274	10892	139714	2510.884	2.585	0.367	0.808
ID1146	1146	205	512.089	268.252	28.924	0	1	1	3	1	-10921639	3776.054	2799	1274	10892	139714	2510.884	2.585	0.367	0.808
ID2886	2886	206	497.380	379.560	29.259	0	0	0	3	1	-10921639	3338.162	2519	980	8864	123512	2150.573	2.591	0.466	0.986
ID1147	1147	206	497.380	379.560	29.259	0	1	1	3	1	-10921639	3338.162	2519	980	8864	123512	2150.573	2.591	0.466	0.986
ID2888	2888	207	238.707	389.548	29.208	0	0	0	3	1	-10921639	1855.459	1501	685	4969	68652	1126.770	2.612	0.350	0.854
ID1148	1148	207	238.707	389.548	29.208	0	1	1	3	1	-10921639	1855.459	1501	685	4969	68652	1126.770	2.612	0.350	0.854
ID2891	2891	208	316.529	35.233	30.179	0	0	0	3	1	-10921639	2068.541	1393	716	6070	76536	1412.916	2.580	0.423	0.871
ID1149	1149	208	316.529	35.233	30.179	0	1	1	3	1	-10921639	2068.541	1393	716	6070	76536	1412.916	2.580	0.423	0.871
ID2893	2893	209	164.320	246.134	30.321	0	0	0	3	1	-10921639	1770.270	1412	847	3645	65500	757.295	2.606	0.227	0.865
ID1150	1150	209	164.320	246.134	30.321	0	1	1	3	1	-10921639	1770.270	1412	847	3645	65500	757.295	2.606	0.227	0.865
ID2895	2895	210	274.685	312.155	30.330	0	0	0	3	1	-10921639	2390.541	1883	1055	6784	88450	1314.031	2.646	0.340	0.923
ID1151	1151	210	274.685	312.155	30.330	0	1	1	3	1	-10921639	2390.541	1883	1055	6784	88450	1314.031	2.646	0.340	0.923
ID2897	2897	211	353.006	430.959	30.787	0	0	0	3	1	-10921639	2266.892	1551	691	6144	83875	1555.519	2.580	0.492	0.961
ID1152	1152	211	353.006	430.959	30.787	0	1	1	3	1	-10921639	2266.892	1551	691	6144	83875	1555.519	2.580	0.492	0.961
ID2899	2899	212	203.439	24.125	31.996	0	0	0	3	1	-10921639	1762.946	1514	761	4172	65229	948.415	2.569	0.303	0.864
ID1153	1153	212	203.439	24.125	31.996	0	1	1	3	1	-10921639	1762.946	1514	761	4172	65229	948.415	2.569	0.303	0.864
ID2900	2900	213	218.240	62.756	31.627	0	0	0	3	1	-10921639	1560.838	1162	608	3906	57751	932.065	2.588	0.379	0.920
ID1154	1154	213	218.240	62.756	31.627	0	1	1	3	1	-10921639	1560.838	1162	608	3906	57751	932.065	2.588	0.379	0.920
ID2902	2902	214	319.372	164.789	32.274	0	0	0	3	1	-10921639	2058.108	1455	654	5350	76150	1345.292	2.587	0.481	0.993
ID1155	1155	214	319.372	164.789	32.274	0	1	1	3	1	-10921639	2058.108	1455	654	5350	76150	1345.292	2.587	0.481	0.993
ID2905	2905	215	161.158	129.375	33.495	0	0	0	3	1	-10921639	1914.784	1659	865	3694	70847	772.796	11.400	0.175	0.739
ID1156	1156	215	161.158	129.375	33.495	0	1	1	3	1	-10921639	1914.784	1659	865	3694	70847	772.796	11.400	0.175	0.739
ID2907	2907	216	299.448	322.084	32.727	0	0	0	3	1	-10921639	2448.486	1833	1075	6079	90594	1423.891	2.552	0.320	0.834
ID1157	1157	216	299.448	322.084	32.727	0	1	1	3	1	-10921639	2448.486	1833	1075	6079	90594	1423.891	2.552	0.320	0.834
ID2908	2908	217	577.946	489.957	33.462	0	0	0	3	1	-10921639	3461.595	2375	1099	9790	128079	2514.915	2.576	0.526	0.949
ID1158	1158	217	577.946	489.957	33.462	0	1	1	3	1	-10921639	3461.595	2375	1099	9790	128079	2514.915	2.576	0.526	0.949
ID2910	2910	218	267.964	138.143	33.529	0	0	0	3	1	-10921639	1916.108	1363	747	4821	70896	1186.927	2.627	0.408	0.935
ID1159	1159	218	267.964	138.143	33.529	0	1	1	3	1	-10921639	1916.108	1363	747	4821	70896	1186.927	2.627	0.408	0.935
ID2912	2912	219	470.278	274.200	34.625	0	0	0	3	1	-10921639	3874.730	3030	1669	10030	143365	2290.031	2.584	0.343	0.865
ID1160	1160	219	470.278	274.200	34.625	0	1	1	3	1	-10921639	3874.730	3030	1669	10030	143365	2290.031	2.584	0.343	0.865
ID2914	2914	220	758.609	357.104	35.149	0	0	0	3	1	-10921639	4483.622	3206	1562	10567	165894	2585.041	4.670	0.557	1.241
ID1161	1161	220	758.609	357.104	35.149	0	1	1	3	1	-10921639	4483.622	3206	1562	10567	165894	2585.041	4.670	0.557	1.241
ID2916	2916	221	662.451	284.522	35.982	0	0	0	3	1	-10921639	4217.892	2840	1411	11793	156062	3028.996	2.586	0.498	0.926
ID1162	1162	221	662.451	284.522	35.982	0	1	1	3	1	-10921639	4217.892	2840	1411	11793	156062	3028.996	2.586	0.498	0.926
ID2918	2918	222	439.316	448.058	36.074	0	0	0	3	1	-10921639	2752.378	2185	731	8264	101838	1923.647	2.579	0.514	0.972
ID1163	1163	222	439.316	448.058	36.074	0	1	1	3	1	-10921639	2752.378	2185	731	8264	101838	1923.647	2.579	0.514	0.972
ID2920	2920	223	232.473	98.835	37.390	0	0	0	3	1	-10921639	2346.514	2161	952	4964	86821	949.305	11.400	0.290	1.110
ID1164	1164	223	232.473	98.835	37.390	0	1	1	3	1	-10921639	2346.514	2161	952	4964	86821	949.305	11.400	0.290	1.110
ID2923	2923	224	221.097	204.044	37.079	0	0	0	3	1	-10921639	1740.351	1378	781	4190	64393	981.653	2.574	0.355	0.928
ID1165	1165	224	221.097	204.044	37.079	0	1	1	3	1	-10921639	1740.351	1378	781	4190	64393	981.653	2.574	0.355	0.928
ID2924	2924	225	479.049	501.046	36.907	0	0	0	3	1	-10921639	2976.676	2341	939	8562	110137	2087.157	2.567	0.495	0.945
ID1166	1166	225	479.049	501.046	36.907	0	1	1	3	1	-10921639	2976.676	2341	939	8562	110137	2087.157	2.567	0.495	0.945
ID2926	2926	226	128.019	194.914	37.794	0	0	0	3	1	-10921639	1249.946	1056	602	2852	46248	577.765	2.637	0.246	0.855
ID1167	1167	226	128.019	194.914	37.794	0	1	1	3	1	-10921639	1249.946	1056	602	2852	46248	577.765	2.637	0.246	0.855
ID2928	2928	227	571.801	231.916	37.893	0	0	0	3	1	-10921639	3869.027	3186	1273	10729	143154	2445.769	2.598	0.453	0.986
ID1168	1168	227	571.801	231.916	37.893	0	1	1	3	1	-10921639	3869.027	3186	1273	10729	143154	2445.769	2.598	0.453	0.986
ID2930	2930	228	72.085	26.494	38.550	0	0	0	3	1	-10921639	1248.892	1138	570	2658	46209	516.915	2.517	0.144	0.609
ID1169	1169	228	72.085	26.494	38.550	0	1	1	3	1	-10921639	1248.892	1138	570	2658	46209	516.915	2.517	0.144	0.609
ID2932	2932	229	170.844	68.867	40.420	0	0	0	3	1	-10921639	1535.216	1216	600	3671	56803	814.656	2.574	0.309	0.889
ID1170	1170	229	170.844	68.867	40.420	0	1	1	3	1	-10921639	1535.216	1216	600	3671	56803	814.656	2.574	0.309	0.889
ID2934	2934	230	237.039	109.123	40.043	0	0	0	3	1	-10921639	1974.432	1608	863	4816	73054	1093.450	2.570	0.330	0.896
ID1171	1171	230	237.039	109.123	40.043	0	1	1	3	1	-10921639	1974.432	1608	863	4816	73054	1093.450	2.570	0.330	0.896
ID2937	2937	231	503.845	259.080	40.432	0	0	0	3	1	-10921639	4376.622	3993	1720	9583	161935	2092.944	4.693	0.392	1.177
ID1172	1172	231	503.845	259.080	40.432	0	1	1	3	1	-10921639	4376.622	3993	1720	9583	161935	2092.944	4.693	0.392	1.177
ID2939	2939	232	488.952	8.944	40.916	0	0	0	3	1	-10921639	3651.351	3211	1276	7536	135100	1704.253	4.679	0.392	1.206
ID1173	1173	232	488.952	8.944	40.916	0	1	1	3	1	-10921639	3651.351	3211	1276	7536	135100	1704.253	4.679	0.392	1.206
ID2940	2940	233	285.897	95.025	41.443	0	0	0	3	1	-10921639	2429.162	1954	964	6208	89879	1415.550	2.620	0.299	0.791
ID1174	1174	233	285.897	95.025	41.443	0	1	1	3	1	-10921639	2429.162	1954	964	6208	89879	1415.550	2.620	0.299	0.791
ID2942	2942	234	560.548	294.266	41.318	0	0	0	3	1	-10921639	3959.270	3955	1194	7568	146493	1967.972	4.690	0.477	1.299
ID1175	1175	234	560.548	294.266	41.318	0	1	1	3	1	-10921639	3959.270	3955	1194	7568	146493	1967.972	4.690	0.477	1.299
ID2944	2944	235	45.467	399.437	40.622	0	0	0	3	1	-10921639	765.189	731	407	1254	28312	210.139	2.514	0.125	0.811
ID1176	1176	235	45.467	399.437	40.622	0	1	1	3	1	-10921639	765.189	731	407	1254	28312	210.139	2.514	0.125	0.811
ID2946	2946	236	143.793	434.854	40.843	0	0	0	3	1	-10921639	1347.486	1056	543	3304	49857	667.960	2.606	0.260	0.833
ID1177	1177	236	143.793	434.854	40.843	0	1	1	3	1	-10921639	1347.486	1056	543	3304	49857	667.960	2.606	0.260	0.833
ID2948	2948	237	269.949	149.599	42.987	0	0	0	3	1	-10921639	1803.297	1405	615	5272	66722	1221.457	2.593	0.433	0.892
ID1178	1178	237	269.949	149.599	42.987	0	1	1	3	1	-10921639	1803.297	1405	615	5272	66722	1221.457	2.593	0.433	0.892
ID2950	2950	238	556.363	244.283	42.834	0	0	0	3	1	-10921639	3650.054	2617	1379	10527	135052	2519.112	2.634	0.461	0.914
ID1179	1179	238	556.363	244.283	42.834	0	1	1	3	1	-10921639	3650.054	2617	1379	10527	135052	2519.112	2.634	0.461	0.914
ID2952	2952	239	155.025	346.380	42.692	0	0	0	3	1	-10921639	1485.486	1209	707	3026	54963	671.878	2.555	0.276	0.957
ID1180	1180	239	155.025	346.380	42.692	0	1	1	3	1	-10921639	1485.486	1209	707	3026	54963	671.878	2.555	0.276	0.957
ID2954	2954	240	246.022	19.092	43.930	0	0	0	3	1	-10921639	2088.081	1605	977	4786	77259	1111.792	2.588	0.315	0.900
ID1181	1181	240	246.022	19.092	43.930	0	1	1	3	1	-10921639	2088.081	1605	977	4786	77259	1111.792	2.588	0.315	0.900
ID2956	2956	241	171.889	113.805	44.484	0	0	0	3	1	-10921639	1651.784	1228	713	4201	61116	936.037	11.400	0.246	0.696
ID1182	1182	241	171.889	113.805	44.484	0	1	1	3	1	-10921639	1651.784	1228	713	4201	61116	936.037	11.400	0.246	0.696
ID2958	2958	242	323.550	311.773	44.053	0	0	0	3	1	-10921639	2309.541	1990	817	6393	85453	1472.138	2.596	0.411	0.913
ID1183	1183	242	323.550	311.773	44.053	0	1	1	3	1	-10921639	2309.541	1990	817	6393	85453	1472.138	2.596	0.411	0.913
ID2960	2960	243	302.467	378.945	44.194	0	0	0	3	1	-10921639	2244.189	1538	809	6462	83035	1453.632	2.572	0.379	0.849
ID1184	1184	243	302.467	378.945	44.194	0	1	1	3	1	-10921639	2244.189	1538	809	6462	83035	1453.632	2.572	0.379	0.849
ID2962	2962	244	527.823	366.556	45.267	0	0	0	3	1	-10921639	3920.676	2592	1311	10701	145065	2741.229	2.588	0.409	0.830
ID1185	1185	244	527.823	366.556	45.267	0	1	1	3	1	-10921639	3920.676	2592	1311	10701	145065	2741.229	2.588	0.409	0.830
ID2964	2964	245	12.222	323.254	46.384	0	0	0	3	1	-10921639	804.378	790	557	1084	29762	146.071	10.110	0.013	0.136
ID1186	1186	245	12.222	323.254	46.384	0	1	1	3	1	-10921639	804.378	790	557	1084	29762	146.071	10.110	0.013	0.136
ID2966	2966	246	195.411	389.128	46.265	0	0	0	3	1	-10921639	1585.162	1210	668	3882	58651	877.516	2.563	0.343	0.924
ID1187	1187	246	195.411	389.128	46.265	0	1	1	3	1	-10921639	1585.162	1210	668	3882	58651	877.516	2.563	0.343	0.924
ID2968	2968	247	106.720	440.013	45.610	0	0	0	3	1	-10921639	1215.351	1004	570	2794	44968	618.927	2.558	0.236	0.749
ID1188	1188	247	106.720	440.013	45.610	0	1	1	3	1	-10921639	1215.351	1004	570	2794	44968	618.927	2.558	0.236	0.749
ID2970	2970	248	290.308	174.015	47.732	0	0	0	3	1	-10921639	2006.216	1402	570	5531	74230	1289.595	2.609	0.454	0.972
ID1189	1189	248	290.308	174.015	47.732	0	1	1	3	1	-10921639	2006.216	1402	570	5531	74230	1289.595	2.609	0.454	0.972
ID2972	2972	249	157.646	62.113	49.250	0	0	0	3	1	-10921639	1444.514	1120	554	3538	53447	811.427	2.536	0.286	0.793
ID1190	1190	249	157.646	62.113	49.250	0	1	1	3	1	-10921639	1444.514	1120	554	3538	53447	811.427	2.536	0.286	0.793
ID2974	2974	250	377.357	73.484	48.596	0	0	0	3	1	-10921639	2851.108	2281	973	6853	105491	1528.999	4.694	0.470	1.192
ID1191	1191	250	377.357	73.484	48.596	0	1	1	3	1	-10921639	2851.108	2281	973	6853	105491	1528.999	4.694	0.470	1.192
ID2976	2976	251	406.705	266.367	49.234	0	0	0	3	1	-10921639	3846.811	3977	1619	7174	142332	1553.493	4.707	0.367	1.330
ID1192	1192	251	406.705	266.367	49.234	0	1	1	3	1	-10921639	3846.811	3977	1619	7174	142332	1553.493	4.707	0.367	1.330
ID2978	2978	252	463.153	9.651	50.248	0	0	0	3	1	-10921639	3696.514	3442	1467	7329	136771	1644.650	2.610	0.361	1.194
ID1193	1193	252	463.153	9.651	50.248	0	1	1	3	1	-10921639	3696.514	3442	1467	7329	136771	1644.650	2.610	0.361	1.194
ID2980	2980	253	458.694	208.771	49.697	0	0	0	3	1	-10921639	2881.432	1851	820	8610	106613	2165.907	2.583	0.519	0.909
ID1194	1194	253	458.694	208.771	49.697	0	1	1	3	1	-10921639	2881.432	1851	820	8610	106613	2165.907	2.583	0.519	0.909
ID2982	2982	254	263.931	469.375	49.921	0	0	0	3	1	-10921639	1864.595	1382	738	5038	68990	1147.229	2.624	0.449	1.008
ID1195	1195	254	263.931	469.375	49.921	0	1	1	3	1	-10921639	1864.595	1382	738	5038	68990	1147.229	2.624	0.449	1.008
ID2984	2984	255	112.769	49.590	51.057	0	0	0	3	1	-10921639	1485.486	1257	722	3035	54963	635.421	2.530	0.112	0.471
ID1196	1196	255	112.769	49.590	51.057	0	1	1	3	1	-10921639	1485.486	1257	722	3035	54963	635.421	2.530	0.112	0.471
ID2986	2986	256	241.150	190.018	51.404	0	0	0	3	1	-10921639	1697.162	1227	551	4019	62795	993.539	2.591	0.393	0.964
ID1197	1197	256	241.150	190.018	51.404	0	1	1	3	1	-10921639	1697.162	1227	551	4019	62795	993.539	2.591	0.393	0.964
ID2988	2988	257	128.180	296.802	51.203	0	0	0	3	1	-10921639	1579.027	1310	977	3311	58424	603.569	2.576	0.185	0.816
ID1198	1198	257	128.180	296.802	51.203	0	1	1	3	1	-10921639	1579.027	1310	977	3311	58424	603.569	2.576	0.185	0.816
ID2990	2990	258	103.659	368.604	51.344	0	0	0	3	1	-10921639	2270.027	1959	981	4685	83991	1018.722	2.608	-0.041	-0.190
ID1199	1199	258	103.659	368.604	51.344	0	1	1	3	1	-10921639	2270.027	1959	981	4685	83991	1018.722	2.608	-0.041	-0.190
ID2992	2992	259	195.870	456.608	50.517	0	0	0	3	1	-10921639	1611.459	1302	538	4135	59624	945.308	2.565	0.344	0.872
ID1200	1200	259	195.870	456.608	50.517	0	1	1	3	1	-10921639	1611.459	1302	538	4135	59624	945.308	2.565	0.344	0.872
ID2994	2994	260	195.767	355.289	51.556	0	0	0	3	1	-10921639	2164.135	1756	993	4520	80073	990.991	2.610	0.232	0.822
ID1201	1201	260	195.767	355.289	51.556	0	1	1	3	1	-10921639	2164.135	1756	993	4520	80073	990.991	2.610	0.232	0.822
ID2996	2996	261	506.329	363.071	51.929	0	0	0	3	1	-10921639	3959.730	3111	1322	10883	146510	2504.031	2.589	0.328	0.781
ID1202	1202	261	506.329	363.071	51.929	0	1	1	3	1	-10921639	3959.730	3111	1322	10883	146510	2504.031	2.589	0.328	0.781
ID2998	2998	262	202.448	484.182	52.383	0	0	0	3	1	-10921639	1507.811	1050	427	3828	55789	909.300	2.563	0.395	0.939
ID1203	1203	262	202.448	484.182	52.383	0	1	1	3	1	-10921639	1507.811	1050	427	3828	55789	909.300	2.563	0.395	0.939
ID3000	3000	263	111.672	511.000	53.000	0	0	0	3	1	-10921639	1352.838	1133	563	3301	50055	741.756	11.400	0.255	0.741
ID1204	1204	263	111.672	511.000	53.000	0	1	1	3	1	-10921639	1352.838	1133	563	3301	50055	741.756	11.400	0.255	0.741
ID3002	3002	264	238.173	47.355	55.339	0	0	0	3	1	-10921639	2122.730	1603	804	5850	78541	1308.913	2.588	0.333	0.810
ID1205	1205	264	238.173	47.355	55.339	0	1	1	3	1	-10921639	2122.730	1603	804	5850	78541	1308.913	2.588	0.333	0.810
ID3004	3004	265	415.410	122.882	55.467	0	0	0	3	1	-10921639	2913.703	2586	822	6770	107807	1597.543	4.670	0.493	1.205
ID1206	1206	265	415.410	122.882	55.467	0	1	1	3	1	-10921639	2913.703	2586	822	6770	107807	1597.543	4.670	0.493	1.205
ID3006	3006	266	520.129	239.593	55.205	0	0	0	3	1	-10921639	4460.649	3927	1769	10493	165044	2338.563	9.004	0.320	0.924
ID1207	1207	266	520.129	239.593	55.205	0	1	1	3	1	-10921639	4460.649	3927	1769	10493	165044	2338.563	9.004	0.320	0.924
ID3008	3008	267	313.416	277.721	54.692	0	0	0	3	1	-10921639	2383.622	1807	945	6655	88194	1415.338	2.596	0.405	0.972
ID1208	1208	267	313.416	277.721	54.692	0	1	1	3	1	-10921639	2383.622	1807	945	6655	88194	1415.338	2.596	0.405	0.972
ID3010	3010	268	199.653	303.470	54.843	0	0	0	3	1	-10921639	2252.946	1958	966	4892	83359	1057.275	10.214	0.192	0.686
ID1209	1209	268	199.653	303.470	54.843	0	1	1	3	1	-10921639	2252.946	1958	966	4892	83359	1057.275	10.214	0.192	0.686
ID3012	3012	269	342.570	225.905	56.063	0	0	0	3	1	-10921639	2671.135	2034	1092	7360	98832	1603.801	2.599	0.393	0.940
ID1210	1210	269	342.570	225.905	56.063	0	1	1	3	1	-10921639	2671.135	2034	1092	7360	98832	1603.801	2.599	0.393	0.940
ID3014	3014	270	375.481	251.995	55.837	0	0	0	3	1	-10921639	2769.081	2187	1085	7021	102456	1694.452	2.564	0.410	0.950
ID1211	1211	270	375.481	251.995	55.837	0	1	1	3	1	-10921639	2769.081	2187	1085	7021	102456	1694.452	2.564	0.410	0.950
ID3016	3016	271	344.334	329.686	56.794	0	0	0	3	1	-10921639	2351.676	1729	826	5953	87012	1496.888	2.580	0.440	0.960
ID1212	1212	271	344.334	329.686	56.794	0	1	1	3	1	-10921639	2351.676	1729	826	5953	87012	1496.888	2.580	0.440	0.960
ID3018	3018	272	86.846	507.616	56.630	0	0	0	3	1	-10921639	1089.054	882	398	2371	40295	485.187	2.560	0.129	0.514
ID1213	1213	272	86.846	507.616	56.630	0	1	1	3	1	-10921639	1089.054	882	398	2371	40295	485.187	2.560	0.129	0.514
ID3020	3020	273	132.380	105.744	58.264	0	0	0	3	1	-10921639	1240.676	1015	551	3187	45905	655.205	2.575	0.309	0.893
ID1214	1214	273	132.380	105.744	58.264	0	1	1	3	1	-10921639	1240.676	1015	551	3187	45905	655.205	2.575	0.309	0.893
ID3022	3022	274	132.310	166.162	57.894	0	0	0	3	1	-10921639	1512.568	1347	726	2864	55965	608.038	2.605	0.164	0.703
ID1215	1215	274	132.310	166.162	57.894	0	1	1	3	1	-10921639	1512.568	1347	726	2864	55965	608.038	2.605	0.164	0.703
ID3024	3024	275	193.134	321.049	57.503	0	0	0	3	1	-10921639	1835.703	1353	707	4145	67921	946.681	2.596	0.300	0.896
ID1216	1216	275	193.134	321.049	57.503	0	1	1	3	1	-10921639	1835.703	1353	707	4145	67921	946.681	2.596	0.300	0.896
ID3026	3026	276	294.250	347.963	59.360	0	0	0	3	1	-10921639	2265.000	1625	873	6144	83805	1340.574	2.612	0.378	0.926
ID1217	1217	276	294.250	347.963	59.360	0	1	1	3	1	-10921639	2265.000	1625	873	6144	83805	1340.574	2.612	0.378	0.926
ID3028	3028	277	256.802	434.412	59.220	0	0	0	3	1	-10921639	1811.027	1367	552	4798	67008	1160.223	2.599	0.447	0.964
ID1218	1218	277	256.802	434.412	59.220	0	1	1	3	1	-10921639	1811.027	1367	552	4798	67008	1160.223	2.599	0.447	0.964
ID3030	3030	278	73.293	0.000	60.000	0	0	0	3	1	-10921639	1352.081	1094	804	3924	50027	658.141	2.527	0.255	0.836
ID1219	1219	278	73.293	0.000	60.000	0	1	1	3	1	-10921639	1352.081	1094	804	3924	50027	658.141	2.527	0.255	0.836
ID3031	3031	279	187.036	8.245	59.928	0	0	0	3	1	-10921639	1939.568	1560	955	4423	71764	929.372	2.556	0.225	0.767
ID1220	1220	279	187.036	8.245	59.928	0	1	1	3	1	-10921639	1939.568	1560	955	4423	71764	929.372	2.556	0.225	0.767
ID3033	3033	280	247.828	303.454	59.710	0	0	0	3	1	-10921639	2355.568	1747	983	5817	87156	1358.763	2.585	0.244	0.680
ID1221	1221	280	247.828	303.454	59.710	0	1	1	3	1	-10921639	2355.568	1747	983	5817	87156	1358.763	2.585	0.244	0.680
ID3035	3035	281	281.074	14.784	60.733	0	0	0	3	1	-10921639	2184.432	1543	703	5738	80824	1350.069	2.575	0.343	0.826
ID1222	1222	281	281.074	14.784	60.733	0	1	1	3	1	-10921639	2184.432	1543	703	5738	80824	1350.069	2.575	0.343	0.826
ID3037	3037	282	264.173	58.012	60.606	0	0	0	3	1	-10921639	2087.324	1507	807	5960	77231	1345.997	2.578	0.394	0.877
ID1223	1223	282	264.173	58.012	60.606	0	1	1	3	1	-10921639	2087.324	1507	807	5960	77231	1345.997	2.578	0.394	0.877
ID3039	3039	283	485.070	360.528	60.478	0	0	0	3	1	-10921639	3608.189	2679	1307	9643	133503	2419.716	2.613	0.450	0.925
ID1224	1224	283	485.070	360.528	60.478	0	1	1	3	1	-10921639	3608.189	2679	1307	9643	133503	2419.716	2.613	0.450	0.925
ID3041	3041	284	119.940	82.731	61.902	0	0	0	3	1	-10921639	1367.054	1203	467	3088	50581	640.507	2.554	0.169	0.618
ID1225	1225	284	119.940	82.731	61.902	0	1	1	3	1	-10921639	1367.054	1203	467	3088	50581	640.507	2.554	0.169	0.618
ID3044	3044	285	201.237	373.070	62.452	0	0	0	3	1	-10921639	2014.595	1648	752	4809	74540	1002.604	2.593	0.277	0.872
ID1226	1226	285	201.237	373.070	62.452	0	1	1	3	1	-10921639	2014.595	1648	752	4809	74540	1002.604	2.593	0.277	0.872
ID3045	3045	286	647.441	235.953	62.811	0	0	0	3	1	-10921639	4685.135	3727	1334	10084	173350	2499.325	2.628	0.350	0.971
ID1227	1227	286	647.441	235.953	62.811	0	1	1	3	1	-10921639	4685.135	3727	1334	10084	173350	2499.325	2.628	0.350	0.971
ID3047	3047	287	184.831	267.360	63.175	0	0	0	3	1	-10921639	1599.459	1223	589	3938	59180	866.434	2.551	0.312	0.879
ID1228	1228	287	184.831	267.360	63.175	0	1	1	3	1	-10921639	1599.459	1223	589	3938	59180	866.434	2.551	0.312	0.879
ID3049	3049	288	171.894	182.424	64.757	0	0	0	3	1	-10921639	1609.486	1256	778	3531	59551	802.939	2.631	0.281	0.879
ID1229	1229	288	171.894	182.424	64.757	0	1	1	3	1	-10921639	1609.486	1256	778	3531	59551	802.939	2.631	0.281	0.879
ID3051	3051	289	288.023	75.119	65.694	0	0	0	3	1	-10921639	3216.297	3092	1292	6086	119003	1389.655	4.720	0.363	1.232
ID1230	1230	289	288.023	75.119	65.694	0	1	1	3	1	-10921639	3216.297	3092	1292	6086	119003	1389.655	4.720	0.363	1.232
ID3053	3053	290	733.544	169.617	67.020	0	0	0	3	1	-10921639	4467.784	4249	1193	10274	165308	2625.630	2.613	0.501	1.136
ID1231	1231	290	733.544	169.617	67.020	0	1	1	3	1	-10921639	4467.784	4249	1193	10274	165308	2625.630	2.613	0.501	1.136
ID3055	3055	291	337.951	192.312	67.899	0	0	0	3	1	-10921639	2457.568	1609	960	6894	90930	1591.909	2.601	0.391	0.868
ID1232	1232	291	337.951	192.312	67.899	0	1	1	3	1	-10921639	2457.568	1609	960	6894	90930	1591.909	2.601	0.391	0.868
ID3057	3057	292	525.222	141.305	69.169	0	0	0	3	1	-10921639	3565.514	3333	847	8709	131924	2095.516	4.690	0.539	1.191
ID1233	1233	292	525.222	141.305	69.169	0	1	1	3	1	-10921639	3565.514	3333	847	8709	131924	2095.516	4.690	0.539	1.191
ID3059	3059	293	203.518	345.587	69.381	0	0	0	3	1	-10921639	1972.946	1661	928	4678	72999	984.554	2.590	0.231	0.752
ID1234	1234	293	203.518	345.587	69.381	0	1	1	3	1	-10921639	1972.946	1661	928	4678	72999	984.554	2.590	0.231	0.752
ID3061	3061	294	470.633	468.879	68.818	0	0	0	3	1	-10921639	2781.811	1807	730	9048	102927	2096.988	2.585	0.553	0.945
ID1235	1235	294	470.633	468.879	68.818	0	1	1	3	1	-10921639	2781.811	1807	730	9048	102927	2096.988	2.585	0.553	0.945
ID3063	3063	295	347.408	46.278	69.608	0	0	0	3	1	-10921639	2750.324	1981	961	7391	101762	1835.192	2.584	0.372	0.812
ID1236	1236	295	347.408	46.278	69.608	0	1	1	3	1	-10921639	2750.324	1981	961	7391	101762	1835.192	2.584	0.372	0.812
ID3065	3065	296	370.396	199.867	69.943	0	0	0	3	1	-10921639	2535.378	1753	982	7715	93809	1707.467	2.601	0.403	0.853
ID1237	1237	296	370.396	199.867	69.943	0	1	1	3	1	-10921639	2535.378	1753	982	7715	93809	1707.467	2.601	0.403	0.853
ID3067	3067	297	406.389	304.669	69.933	0	0	0	3	1	-10921639	3175.459	2573	1198	8651	117492	1927.321	2.632	0.376	0.900
ID1238	1238	297	406.389	304.669	69.933	0	1	1	3	1	-10921639	3175.459	2573	1198	8651	117492	1927.321	2.632	0.376	0.900
ID3070	3070	298	311.564	429.867	70.335	0	0	0	3	1	-10921639	2033.784	1468	583	5905	75250	1405.038	2.580	0.453	0.903
ID1239	1239	298	311.564	429.867	70.335	0	1	1	3	1	-10921639	2033.784	1468	583	5905	75250	1405.038	2.580	0.453	0.903
ID3072	3072	299	1055.196	313.673	70.729	0	0	0	3	1	-10921639	6941.514	6871	2036	15299	256836	3685.593	4.682	0.548	1.334
ID1240	1240	299	1055.196	313.673	70.729	0	1	1	3	1	-10921639	6941.514	6871	2036	15299	256836	3685.593	4.682	0.548	1.334
ID3076	3076	300	81.666	56.491	71.729	0	0	0	3	1	-10921639	1509.919	1298	892	2976	55867	500.537	11.400	0.108	0.586
ID1241	1241	300	81.666	56.491	71.729	0	1	1	3	1	-10921639	1509.919	1298	892	2976	55867	500.537	11.400	0.108	0.586
ID3078	3078	301	101.419	79.730	71.940	0	0	0	3	1	-10921639	1707.405	1465	866	3451	63174	701.279	2.585	0.113	0.494
ID1242	1242	301	101.419	79.730	71.940	0	1	1	3	1	-10921639	1707.405	1465	866	3451	63174	701.279	2.585	0.113	0.494
ID3081	3081	302	121.158	72.943	72.797	0	0	0	3	1	-10921639	1821.000	1571	964	3858	67377	797.846	2.529	0.077	0.328
ID1243	1243	302	121.158	72.943	72.797	0	1	1	3	1	-10921639	1821.000	1571	964	3858	67377	797.846	2.529	0.077	0.328
ID3083	3083	303	185.625	344.887	73.179	0	0	0	3	1	-10921639	2098.730	1887	893	4723	77653	1015.434	10.259	0.269	0.877
ID1244	1244	303	185.625	344.887	73.179	0	1	1	3	1	-10921639	2098.730	1887	893	4723	77653	1015.434	10.259	0.269	0.877
ID3085	3085	304	111.756	33.579	74.258	0	0	0	3	1	-10921639	1374.811	1203	642	2640	50868	547.299	2.546	0.172	0.738
ID1245	1245	304	111.756	33.579	74.258	0	1	1	3	1	-10921639	1374.811	1203	642	2640	50868	547.299	2.546	0.172	0.738
ID3087	3087	305	390.599	371.464	73.904	0	0	0	3	1	-10921639	2754.351	1911	888	8128	101911	1913.428	2.579	0.460	0.908
ID1246	1246	305	390.599	371.464	73.904	0	1	1	3	1	-10921639	2754.351	1911	888	8128	101911	1913.428	2.579	0.460	0.908
ID3089	3089	306	163.958	388.451	73.526	0	0	0	3	1	-10921639	2117.757	1735	970	4679	78357	1069.621	2.587	0.167	0.566
ID1247	1247	306	163.958	388.451	73.526	0	1	1	3	1	-10921639	2117.757	1735	970	4679	78357	1069.621	2.587	0.167	0.566
ID3090	3090	307	200.095	27.123	74.823	0	0	0	3	1	-10921639	1763.270	1496	819	4719	65241	943.419	2.552	0.305	0.873
ID1248	1248	307	200.095	27.123	74.823	0	1	1	3	1	-10921639	1763.270	1496	819	4719	65241	943.419	2.552	0.305	0.873
ID3092	3092	308	120.200	50.175	75.255	0	0	0	3	1	-10921639	2072.784	1651	1106	4519	76693	922.596	11.400	0.074	0.311
ID1249	1249	308	120.200	50.175	75.255	0	1	1	3	1	-10921639	2072.784	1651	1106	4519	76693	922.596	11.400	0.074	0.311
ID3094	3094	309	312.381	214.499	74.922	0	0	0	3	1	-10921639	2242.865	1582	918	5361	82986	1359.320	2.616	0.405	0.952
ID1250	1250	309	312.381	214.499	74.922	0	1	1	3	1	-10921639	2242.865	1582	918	5361	82986	1359.320	2.616	0.405	0.952
ID3096	3096	310	221.630	511.000	75.000	0	0	0	3	1	-10921639	1802.730	1198	618	5213	66701	1242.820	2.601	0.537	1.014
ID1251	1251	310	221.630	511.000	75.000	0	1	1	3	1	-10921639	1802.730	1198	618	5213	66701	1242.820	2.601	0.537	1.014
ID3098	3098	311	321.185	393.855	76.824	0	0	0	3	1	-10921639	2965.784	2571	1144	6962	109734	1569.023	2.538	0.253	0.764
ID1252	1252	311	321.185	393.855	76.824	0	1	1	3	1	-10921639	2965.784	2571	1144	6962	109734	1569.023	2.538	0.253	0.764
ID3100	3100	312	332.018	184.561	79.095	0	0	0	3	1	-10921639	2372.865	1728	760	6593	87796	1601.207	2.575	0.418	0.874
ID1253	1253	312	332.018	184.561	79.095	0	1	1	3	1	-10921639	2372.865	1728	760	6593	87796	1601.207	2.575	0.418	0.874
ID3102	3102	313	439.453	82.745	79.802	0	0	0	3	1	-10921639	3294.135	2919	880	8054	121883	1963.630	2.556	0.366	0.899
ID1254	1254	313	439.453	82.745	79.802	0	1	1	3	1	-10921639	3294.135	2919	880	8054	121883	1963.630	2.556	0.366	0.899
ID3104	3104	314	158.694	200.353	80.155	0	0	0	3	1	-10921639	2010.514	1553	931	4543	74389	958.494	11.400	0.150	0.547
ID1255	1255	314	158.694	200.353	80.155	0	1	1	3	1	-10921639	2010.514	1553	931	4543	74389	958.494	11.400	0.150	0.547
ID3106	3106	315	403.597	317.434	79.693	0	0	0	3	1	-10921639	3750.270	3706	1449	7815	138760	1802.834	2.600	0.284	0.921
ID1256	1256	315	403.597	317.434	79.693	0	1	1	3	1	-10921639	3750.270	3706	1449	7815	138760	1802.834	2.600	0.284	0.921
ID3109	3109	316	494.722	418.336	80.368	0	0	0	3	1	-10921639	3567.784	2763	908	9890	132008	2445.911	2.628	0.414	0.854
ID1257	1257	316	494.722	418.336	80.368	0	1	1	3	1	-10921639	3567.784	2763	908	9890	132008	2445.911	2.628	0.414	0.854
ID3111	3111	317	623.675	53.902	80.649	0	0	0	3	1	-10921639	3878.946	2622	930	11559	143521	2805.428	2.567	0.502	0.924
ID1258	1258	317	623.675	53.902	80.649	0	1	1	3	1	-10921639	3878.946	2622	930	11559	143521	2805.428	2.567	0.502	0.924
ID3112	3112	318	261.578	93.928	80.962	0	0	0	3	1	-10921639	2660.595	2176	1040	5614	98442	1358.147	8.985	0.340	0.994
ID1259	1259	318	261.578	93.928	80.962	0	1	1	3	1	-10921639	2660.595	2176	1040	5614	98442	1358.147	8.985	0.340	0.994
ID3115	3115	319	109.362	284.492	81.196	0	0	0	3	1	-10921639	1255.216	1057	440	2810	46443	552.371	2.586	0.247	0.901
ID1260	1260	319	109.362	284.492	81.196	0	1	1	3	1	-10921639	1255.216	1057	440	2810	46443	552.371	2.586	0.247	0.901
ID3116	3116	320	193.306	387.839	81.203	0	0	0	3	1	-10921639	2255.027	1981	1085	4633	83436	976.080	2.622	0.147	0.593
ID1261	1261	320	193.306	387.839	81.203	0	1	1	3	1	-10921639	2255.027	1981	1085	4633	83436	976.080	2.622	0.147	0.593
ID3118	3118	321	222.526	492.653	80.955	0	0	0	3	1	-10921639	1574.054	1212	487	4503	58240	1023.841	2.637	0.460	0.969
ID1262	1262	321	222.526	492.653	80.955	0	1	1	3	1	-10921639	1574.054	1212	487	4503	58240	1023.841	2.637	0.460	0.969
ID3120	3120	322	187.413	292.362	82.480	0	0	0	3	1	-10921639	1765.676	1380	750	3985	65330	868.427	2.577	0.299	0.937
ID1263	1263	322	187.413	292.362	82.480	0	1	1	3	1	-10921639	1765.676	1380	750	3985	65330	868.427	2.577	0.299	0.937
ID3122	3122	323	413.989	379.653	81.797	0	0	0	3	1	-10921639	3334.703	3247	1130	6879	123384	1557.344	4.678	0.411	1.247
ID1264	1264	323	413.989	379.653	81.797	0	1	1	3	1	-10921639	3334.703	3247	1130	6879	123384	1557.344	4.678	0.411	1.247
ID3124	3124	324	482.892	206.758	82.781	0	0	0	3	1	-10921639	3942.405	3881	1255	7903	145869	1931.439	4.678	0.446	1.259
ID1265	1265	324	482.892	206.758	82.781	0	1	1	3	1	-10921639	3942.405	3881	1255	7903	145869	1931.439	4.678	0.446	1.259
ID3126	3126	325	349.166	235.463	82.905	0	0	0	3	1	-10921639	2383.324	1593	804	6407	88183	1543.725	2.582	0.442	0.946
ID1266	1266	325	349.166	235.463	82.905	0	1	1	3	1	-10921639	2383.324	1593	804	6407	88183	1543.725	2.582	0.442	0.946
ID3128	3128	326	259.617	312.593	83.335	0	0	0	3	1	-10921639	2835.486	2348	1199	6810	104913	1461.667	11.400	0.186	0.608
ID1267	1267	326	259.617	312.593	83.335	0	1	1	3	1	-10921639	2835.486	2348	1199	6810	104913	1461.667	11.400	0.186	0.608
ID3130	3130	327	274.636	413.389	83.221	0	0	0	3	1	-10921639	2663.649	2188	1028	6513	98555	1515.689	2.597	0.221	0.636
ID1268	1268	327	274.636	413.389	83.221	0	1	1	3	1	-10921639	2663.649	2188	1028	6513	98555	1515.689	2.597	0.221	0.636
ID3132	3132	328	343.904	459.691	83.031	0	0	0	3	1	-10921639	2333.838	1789	925	6795	86352	1562.719	2.573	0.423	0.888
ID1269	1269	328	343.904	459.691	83.031	0	1	1	3	1	-10921639	2333.838	1789	925	6795	86352	1562.719	2.573	0.423	0.888
ID3134	3134	329	25.685	0.000	84.000	0	0	0	3	1	-10921639	838.297	766	555	1465	31017	201.515	10.308	0.168	1.195
ID1270	1270	329	25.685	0.000	84.000	0	1	1	3	1	-10921639	838.297	766	555	1465	31017	201.515	10.308	0.168	1.195
ID3136	3136	330	285.748	95.889	83.440	0	0	0	3	1	-10921639	2610.324	2121	926	5598	96582	1346.658	8.996	0.345	0.995
ID1271	1271	330	285.748	95.889	83.440	0	1	1	3	1	-10921639	2610.324	2121	926	5598	96582	1346.658	8.996	0.345	0.995
ID3138	3138	331	13.723	267.362	84.040	0	0	0	3	1	-10921639	582.919	584	413	810	21568	101.497	2.435	0.057	0.615
ID1272	1272	331	13.723	267.362	84.040	0	1	1	3	1	-10921639	582.919	584	413	810	21568	101.497	2.435	0.057	0.615
ID3140	3140	332	216.143	304.370	84.901	0	0	0	3	1	-10921639	2073.378	1687	947	4710	76715	1032.664	2.561	0.276	0.867
ID1273	1273	332	216.143	304.370	84.901	0	1	1	3	1	-10921639	2073.378	1687	947	4710	76715	1032.664	2.561	0.276	0.867
ID3143	3143	333	537.239	340.705	85.460	0	0	0	3	1	-10921639	3537.270	2907	1019	8555	130879	2037.951	4.703	0.506	1.166
ID1274	1274	333	537.239	340.705	85.460	0	1	1	3	1	-10921639	3537.270	2907	1019	8555	130879	2037.951	4.703	0.506	1.166
ID3145	3145	334	538.584	397.841	85.166	0	0	0	3	1	-10921639	3591.243	2679	1238	9647	132876	2447.235	2.563	0.463	0.929
ID1275	1275	334	538.584	397.841	85.166	0	1	1	3	1	-10921639	3591.243	2679	1238	9647	132876	2447.235	2.563	0.463	0.929
ID3147	3147	335	212.106	33.974	86.382	0	0	0	3	1	-10921639	2333.405	1657	941	6223	86336	1332.739	2.566	0.170	0.508
ID1276	1276	335	212.106	33.974	86.382	0	1	1	3	1	-10921639	2333.405	1657	941	6223	86336	1332.739	2.566	0.170	0.508
ID3149	3149	336	210.259	39.922	85.668	0	0	0	3	1	-10921639	2200.595	1756	981	5061	81422	1071.576	2.586	0.205	0.698
ID1277	1277	336	210.259	39.922	85.668	0	1	1	3	1	-10921639	2200.595	1756	981	5061	81422	1071.576	2.586	0.205	0.698
ID3151	3151	337	313.484	16.591	87.439	0	0	0	3	1	-10921639	2661.324	2544	884	5039	98469	1187.885	4.700	0.427	1.341
ID1278	1278	337	313.484	16.591	87.439	0	1	1	3	1	-10921639	2661.324	2544	884	5039	98469	1187.885	4.700	0.427	1.341
ID3153	3153	338	572.926	225.774	88.090	0	0	0	3	1	-10921639	3386.243	2528	984	10442	125291	2545.537	2.570	0.528	0.919
ID1279	1279	338	572.926	225.774	88.090	0	1	1	3	1	-10921639	3386.243	2528	984	10442	125291	2545.537	2.570	0.528	0.919
ID3155	3155	339	362.291	140.006	89.303	0	0	0	3	1	-10921639	2338.514	1519	634	7068	86525	1693.851	2.584	0.490	0.907
ID1280	1280	339	362.291	140.006	89.303	0	1	1	3	1	-10921639	2338.514	1519	634	7068	86525	1693.851	2.584	0.490	0.907
ID3157	3157	340	548.695	73.034	90.370	0	0	0	3	1	-10921639	3566.730	3182	1328	7095	131969	1784.417	4.691	0.509	1.349
ID1281	1281	340	548.695	73.034	90.370	0	1	1	3	1	-10921639	3566.730	3182	1328	7095	131969	1784.417	4.691	0.509	1.349
ID3159	3159	341	171.998	90.494	90.414	0	0	0	3	1	-10921639	1713.865	1283	579	4659	63413	1008.933	2.577	0.308	0.800
ID1282	1282	341	171.998	90.494	90.414	0	1	1	3	1	-10921639	1713.865	1283	579	4659	63413	1008.933	2.577	0.308	0.800
ID3160	3160	342	259.702	453.125	90.158	0	0	0	3	1	-10921639	2119.459	1689	749	5521	78420	1269.374	2.552	0.328	0.824
ID1283	1283	342	259.702	453.125	90.158	0	1	1	3	1	-10921639	2119.459	1689	749	5521	78420	1269.374	2.552	0.328	0.824
ID3163	3163	343	279.121	30.864	91.445	0	0	0	3	1	-10921639	2571.270	1872	1186	6623	95137	1556.292	2.613	0.240	0.639
ID1284	1284	343	279.121	30.864	91.445	0	1	1	3	1	-10921639	2571.270	1872	1186	6623	95137	1556.292	2.613	0.240	0.639
ID3165	3165	344	279.498	183.183	90.608	0	0	0	3	1	-10921639	2404.811	2284	855	5695	88978	1255.844	2.568	0.324	0.937
ID1285	1285	344	279.498	183.183	90.608	0	1	1	3	1	-10921639	2404.811	2284	855	5695	88978	1255.844	2.568	0.324	0.937
ID3167	3167	345	277.839	290.613	91.548	0	0	0	3	1	-10921639	2075.297	1587	685	5290	76786	1353.497	2.587	0.395	0.868
ID1286	1286	345	277.839	290.613	91.548	0	1	1	3	1	-10921639	2075.297	1587	685	5290	76786	1353.497	2.587	0.395	0.868
ID3169	3169	346	349.857	307.506	92.485	0	0	0	3	1	-10921639	2761.081	1914	1040	7283	102160	1803.501	2.595	0.421	0.908
ID1287	1287	346	349.857	307.506	92.485	0	1	1	3	1	-10921639	2761.081	1914	1040	7283	102160	1803.501	2.595	0.421	0.908
ID3172	3172	347	430.099	438.577	91.823	0	0	0	3	1	-10921639	3168.595	2614	1110	8227	117238	1835.982	2.593	0.435	1.047
ID1288	1288	347	430.099	438.577	91.823	0	1	1	3	1	-10921639	3168.595	2614	1110	8227	117238	1835.982	2.593	0.435	1.047
ID3174	3174	348	109.067	506.817	91.958	0	0	0	3	1	-10921639	993.595	820	486	2153	36763	464.231	2.675	0.295	0.976
ID1289	1289	348	109.067	506.817	91.958	0	1	1	3	1	-10921639	993.595	820	486	2153	36763	464.231	2.675	0.295	0.976
ID3176	3176	349	661.828	48.601	93.226	0	0	0	3	1	-10921639	4112.973	2572	1265	11739	152180	3013.935	2.599	0.518	0.932
ID1290	1290	349	661.828	48.601	93.226	0	1	1	3	1	-10921639	4112.973	2572	1265	11739	152180	3013.935	2.599	0.518	0.932
ID3178	3178	350	403.487	411.994	93.771	0	0	0	3	1	-10921639	3461.135	3020	1399	8919	128062	1888.706	2.569	0.291	0.826
ID1291	1291	350	403.487	411.994	93.771	0	1	1	3	1	-10921639	3461.135	3020	1399	8919	128062	1888.706	2.569	0.291	0.826
ID3180	3180	351	258.360	447.567	94.312	0	0	0	3	1	-10921639	2506.081	1889	915	6254	92725	1475.048	2.577	0.240	0.657
ID1292	1292	351	258.360	447.567	94.312	0	1	1	3	1	-10921639	2506.081	1889	915	6254	92725	1475.048	2.577	0.240	0.657
ID3181	3181	352	271.693	129.920	96.254	0	0	0	3	1	-10921639	1893.838	1322	564	4969	70072	1232.357	2.628	0.434	0.930
ID1293	1293	352	271.693	129.920	96.254	0	1	1	3	1	-10921639	1893.838	1322	564	4969	70072	1232.357	2.628	0.434	0.930
ID3183	3183	353	292.208	148.408	96.355	0	0	0	3	1	-10921639	2172.703	1794	617	5120	80390	1226.314	2.600	0.444	1.089
ID1294	1294	353	292.208	148.408	96.355	0	1	1	3	1	-10921639	2172.703	1794	617	5120	80390	1226.314	2.600	0.444	1.089
ID3185	3185	354	399.132	193.550	95.994	0	0	0	3	1	-10921639	2668.919	1905	902	8133	98750	1854.370	2.579	0.464	0.913
ID1295	1295	354	399.132	193.550	95.994	0	1	1	3	1	-10921639	2668.919	1905	902	8133	98750	1854.370	2.579	0.464	0.913
ID3188	3188	355	47.999	316.113	96.473	0	0	0	3	1	-10921639	1072.541	988	730	1733	39684	268.500	2.567	0.097	0.706
ID1296	1296	355	47.999	316.113	96.473	0	1	1	3	1	-10921639	1072.541	988	730	1733	39684	268.500	2.567	0.097	0.706
ID3190	3190	356	344.881	395.382	95.928	0	0	0	3	1	-10921639	2814.595	2104	1197	7311	104140	1703.140	2.571	0.332	0.825
ID1297	1297	356	344.881	395.382	95.928	0	1	1	3	1	-10921639	2814.595	2104	1197	7311	104140	1703.140	2.571	0.332	0.825
ID3192	3192	357	109.098	32.658	97.301	0	0	0	3	1	-10921639	1568.838	1301	749	3576	58047	715.359	10.793	0.092	0.369
ID1298	1298	357	109.098	32.658	97.301	0	1	1	3	1	-10921639	1568.838	1301	749	3576	58047	715.359	10.793	0.092	0.369
ID3194	3194	358	391.501	56.095	97.420	0	0	0	3	1	-10921639	2773.757	2218	889	7572	102629	1795.983	2.578	0.431	0.930
ID1299	1299	358	391.501	56.095	97.420	0	1	1	3	1	-10921639	2773.757	2218	889	7572	102629	1795.983	2.578	0.431	0.930
ID3196	3196	359	718.459	385.136	96.633	0	0	0	3	1	-10921639	4513.486	2931	1135	12603	166999	3228.014	2.584	0.448	0.866
ID1300	1300	359	718.459	385.136	96.633	0	1	1	3	1	-10921639	4513.486	2931	1135	12603	166999	3228.014	2.584	0.448	0.866
ID3198	3198	360	281.454	409.009	97.777	0	0	0	3	1	-10921639	3066.838	2592	1527	7978	113473	1533.410	11.400	0.187	0.629
ID1301	1301	360	281.454	409.009	97.777	0	1	1	3	1	-10921639	3066.838	2592	1527	7978	113473	1533.410	11.400	0.187	0.629
ID3200	3200	361	283.402	358.918	99.350	0	0	0	3	1	-10921639	2050.189	1611	747	5711	75857	1338.856	2.564	0.410	0.890
ID1302	1302	361	283.402	358.918	99.350	0	1	1	3	1	-10921639	2050.189	1611	747	5711	75857	1338.856	2.564	0.410	0.890
ID3202	3202	362	168.816	380.202	98.978	0	0	0	3	1	-10921639	2273.784	2075	908	5191	84130	1150.966	10.807	0.063	0.236
ID1303	1303	362	168.816	380.202	98.978	0	1	1	3	1	-10921639	2273.784	2075	908	5191	84130	1150.966	10.807	0.063	0.236
ID3204	3204	363	149.990	468.107	99.045	0	0	0	3	1	-10921639	1259.324	945	538	3369	46595	716.301	2.573	0.342	0.896
ID1304	1304	363	149.990	468.107	99.045	0	1	1	3	1	-10921639	1259.324	945	538	3369	46595	716.301	2.573	0.342	0.896
ID3206	3206	364	216.593	417.088	99.856	0	0	0	3	1	-10921639	2450.243	2015	1191	5905	90659	1187.891	2.582	0.215	0.731
ID1305	1305	364	216.593	417.088	99.856	0	1	1	3	1	-10921639	2450.243	2015	1191	5905	90659	1187.891	2.582	0.215	0.731
ID3208	3208	365	200.583	432.126	100.407	0	0	0	3	1	-10921639	1879.081	1494	892	4409	69526	884.068	2.611	0.293	0.964
ID1306	1306	365	200.583	432.126	100.407	0	1	1	3	1	-10921639	1879.081	1494	892	4409	69526	884.068	2.611	0.293	0.964
ID3210	3210	366	165.064	14.187	101.324	0	0	0	3	1	-10921639	1698.054	1377	682	3757	62828	844.260	2.597	0.269	0.852
ID1307	1307	366	165.064	14.187	101.324	0	1	1	3	1	-10921639	1698.054	1377	682	3757	62828	844.260	2.597	0.269	0.852
ID3212	3212	367	15.210	161.059	100.837	0	0	0	3	1	-10921639	715.541	699	345	1090	26475	157.391	10.211	0.036	0.315
ID1308	1308	367	15.210	161.059	100.837	0	1	1	3	1	-10921639	715.541	699	345	1090	26475	157.391	10.211	0.036	0.315
ID3214	3214	368	314.569	287.793	101.279	0	0	0	3	1	-10921639	2217.000	1643	726	6487	82029	1487.073	2.574	0.443	0.916
ID1309	1309	368	314.569	287.793	101.279	0	1	1	3	1	-10921639	2217.000	1643	726	6487	82029	1487.073	2.574	0.443	0.916
ID3216	3216	369	141.121	339.455	100.827	0	0	0	3	1	-10921639	2719.270	2418	1212	5620	100613	1077.493	2.506	-0.009	-0.046
ID1310	1310	369	141.121	339.455	100.827	0	1	1	3	1	-10921639	2719.270	2418	1212	5620	100613	1077.493	2.506	-0.009	-0.046
ID3218	3218	370	241.790	448.287	100.641	0	0	0	3	1	-10921639	2376.000	1969	897	5842	87912	1354.024	2.551	0.205	0.597
ID1311	1311	370	241.790	448.287	100.641	0	1	1	3	1	-10921639	2376.000	1969	897	5842	87912	1354.024	2.551	0.205	0.597
ID3220	3220	371	711.513	332.860	101.980	0	0	0	3	1	-10921639	4569.243	3766	1344	13224	169062	3290.190	2.574	0.437	0.845
ID1312	1312	371	711.513	332.860	101.980	0	1	1	3	1	-10921639	4569.243	3766	1344	13224	169062	3290.190	2.574	0.437	0.845
ID3222	3222	372	508.340	98.131	102.870	0	0	0	3	1	-10921639	2980.405	2180	935	8390	110275	2165.489	2.571	0.562	0.990
ID1313	1313	372	508.340	98.131	102.870	0	1	1	3	1	-10921639	2980.405	2180	935	8390	110275	2165.489	2.571	0.562	0.990
ID3224	3224	373	439.842	343.654	103.586	0	0	0	3	1	-10921639	3869.324	3528	1251	8159	143165	1887.508	4.687	0.382	1.133
ID1314	1314	373	439.842	343.654	103.586	0	1	1	3	1	-10921639	3869.324	3528	1251	8159	143165	1887.508	4.687	0.382	1.133
ID3226	3226	374	299.952	403.027	103.762	0	0	0	3	1	-10921639	2870.270	2229	1520	6289	106200	1398.589	2.598	0.270	0.872
ID1315	1315	374	299.952	403.027	103.762	0	1	1	3	1	-10921639	2870.270	2229	1520	6289	106200	1398.589	2.598	0.270	0.872
ID3228	3228	375	36.844	0.000	105.000	0	0	0	3	1	-10921639	1040.351	903	557	1958	38493	395.021	2.591	0.201	0.882
ID1316	1316	375	36.844	0.000	105.000	0	1	1	3	1	-10921639	1040.351	903	557	1958	38493	395.021	2.591	0.201	0.882
ID3231	3231	376	177.350	182.586	105.085	0	0	0	3	1	-10921639	1653.162	1219	840	3712	61167	825.862	2.647	0.278	0.870
ID1317	1317	376	177.350	182.586	105.085	0	1	1	3	1	-10921639	1653.162	1219	840	3712	61167	825.862	2.647	0.278	0.870
ID3232	3232	377	159.445	327.481	105.395	0	0	0	3	1	-10921639	2120.189	1919	902	4735	78447	1094.746	2.581	0.162	0.540
ID1318	1318	377	159.445	327.481	105.395	0	1	1	3	1	-10921639	2120.189	1919	902	4735	78447	1094.746	2.581	0.162	0.540
ID3234	3234	378	169.707	127.675	105.601	0	0	0	3	1	-10921639	1436.892	1122	570	3269	53165	761.668	2.645	0.333	0.942
ID1319	1319	378	169.707	127.675	105.601	0	1	1	3	1	-10921639	1436.892	1122	570	3269	53165	761.668	2.645	0.333	0.942
ID3236	3236	379	837.086	258.994	106.616	0	0	0	3	1	-10921639	4621.216	2712	990	14595	170985	3645.030	2.577	0.599	0.950
ID1320	1320	379	837.086	258.994	106.616	0	1	1	3	1	-10921639	4621.216	2712	990	14595	170985	3645.030	2.577	0.599	0.950
ID3238	3238	380	447.176	394.527	106.510	0	0	0	3	1	-10921639	3326.568	2504	1172	8561	123083	2096.586	2.627	0.413	0.928
ID1321	1321	380	447.176	394.527	106.510	0	1	1	3	1	-10921639	3326.568	2504	1172	8561	123083	2096.586	2.627	0.413	0.928
ID3240	3240	381	436.887	443.721	106.606	0	0	0	3	1	-10921639	3091.135	2405	1026	7597	114372	1860.728	2.578	0.440	1.016
ID1322	1322	381	436.887	443.721	106.606	0	1	1	3	1	-10921639	3091.135	2405	1026	7597	114372	1860.728	2.578	0.440	1.016
ID3242	3242	382	258.805	43.619	108.457	0	0	0	3	1	-10921639	1916.973	1357	629	5331	70928	1280.519	2.620	0.421	0.887
ID1323	1323	382	258.805	43.619	108.457	0	1	1	3	1	-10921639	1916.973	1357	629	5331	70928	1280.519	2.620	0.421	0.887
ID3244	3244	383	392.342	376.346	108.369	0	0	0	3	1	-10921639	2719.270	1789	842	7384	100613	1939.142	2.619	0.452	0.873
ID1324	1324	383	392.342	376.346	108.369	0	1	1	3	1	-10921639	2719.270	1789	842	7384	100613	1939.142	2.619	0.452	0.873
ID3246	3246	384	557.792	417.121	108.122	0	0	0	3	1	-10921639	4653.108	3787	1713	12093	172165	2779.633	2.556	0.265	0.701
ID1325	1325	384	557.792	417.121	108.122	0	1	1	3	1	-10921639	4653.108	3787	1713	12093	172165	2779.633	2.556	0.265	0.701
ID3248	3248	385	176.930	10.918	108.562	0	0	0	3	1	-10921639	2250.027	1865	1026	4431	83251	910.867	2.644	0.162	0.689
ID1326	1326	385	176.930	10.918	108.562	0	1	1	3	1	-10921639	2250.027	1865	1026	4431	83251	910.867	2.644	0.162	0.689
ID3250	3250	386	125.548	195.010	108.966	0	0	0	3	1	-10921639	1700.351	1512	822	3611	62913	707.207	2.553	0.140	0.591
ID1327	1327	386	125.548	195.010	108.966	0	1	1	3	1	-10921639	1700.351	1512	822	3611	62913	707.207	2.553	0.140	0.591
ID3252	3252	387	73.470	211.131	109.433	0	0	0	3	1	-10921639	1426.351	1252	849	2612	52775	489.723	2.539	0.120	0.624
ID1328	1328	387	73.470	211.131	109.433	0	1	1	3	1	-10921639	1426.351	1252	849	2612	52775	489.723	2.539	0.120	0.624
ID3254	3254	388	307.532	230.910	109.480	0	0	0	3	1	-10921639	2234.865	1519	932	5948	82690	1405.375	2.580	0.408	0.921
ID1329	1329	388	307.532	230.910	109.480	0	1	1	3	1	-10921639	2234.865	1519	932	5948	82690	1405.375	2.580	0.408	0.921
ID3256	3256	389	12.713	508.783	108.587	0	0	0	3	1	-10921639	595.730	595	345	947	22042	111.442	8.552	0.062	0.624
ID1330	1330	389	12.713	508.783	108.587	0	1	1	3	1	-10921639	595.730	595	345	947	22042	111.442	8.552	0.062	0.624
ID3258	3258	390	889.843	18.550	110.484	0	0	0	3	1	-10921639	5483.946	3709	1141	15268	202906	4146.341	2.615	0.562	0.952
ID1331	1331	390	889.843	18.550	110.484	0	1	1	3	1	-10921639	5483.946	3709	1141	15268	202906	4146.341	2.615	0.562	0.952
ID3260	3260	391	109.071	143.412	109.635	0	0	0	3	1	-10921639	1423.595	1209	728	3246	52673	636.664	11.400	0.145	0.565
ID1332	1332	391	109.071	143.412	109.635	0	1	1	3	1	-10921639	1423.595	1209	728	3246	52673	636.664	11.400	0.145	0.565
ID3262	3262	392	376.677	221.569	109.846	0	0	0	3	1	-10921639	2662.649	2013	898	7422	98518	1749.521	2.588	0.444	0.935
ID1333	1333	392	376.677	221.569	109.846	0	1	1	3	1	-10921639	2662.649	2013	898	7422	98518	1749.521	2.588	0.444	0.935
ID3264	3264	393	59.025	147.710	110.838	0	0	0	3	1	-10921639	1179.865	1019	581	1888	43655	338.673	10.223	0.073	0.472
ID1334	1334	393	59.025	147.710	110.838	0	1	1	3	1	-10921639	1179.865	1019	581	1888	43655	338.673	10.223	0.073	0.472
ID3266	3266	394	336.653	171.707	111.391	0	0	0	3	1	-10921639	2424.027	2019	730	6240	89689	1471.780	2.621	0.417	0.969
ID1335	1335	394	336.653	171.707	111.391	0	1	1	3	1	-10921639	2424.027	2019	730	6240	89689	1471.780	2.621	0.417	0.969
ID3268	3268	395	360.909	202.313	111.042	0	0	0	3	1	-10921639	2963.189	2119	1147	8457	109638	1809.930	2.577	0.302	0.759
ID1336	1336	395	360.909	202.313	111.042	0	1	1	3	1	-10921639	2963.189	2119	1147	8457	109638	1809.930	2.577	0.302	0.759
ID3270	3270	396	236.785	243.259	111.072	0	0	0	3	1	-10921639	1815.243	1323	784	4512	67164	1043.253	2.609	0.357	0.915
ID1337	1337	396	236.785	243.259	111.072	0	1	1	3	1	-10921639	1815.243	1323	784	4512	67164	1043.253	2.609	0.357	0.915
ID3272	3272	397	108.701	280.660	110.523	0	0	0	3	1	-10921639	1373.541	1202	707	2569	50821	560.607	10.337	0.196	0.802
ID1338	1338	397	108.701	280.660	110.523	0	1	1	3	1	-10921639	1373.541	1202	707	2569	50821	560.607	10.337	0.196	0.802
ID3273	3273	398	542.033	159.480	111.949	0	0	0	3	1	-10921639	3417.351	2588	981	9844	126442	2451.573	2.564	0.521	0.955
ID1339	1339	398	542.033	159.480	111.949	0	1	1	3	1	-10921639	3417.351	2588	981	9844	126442	2451.573	2.564	0.521	0.955
ID3275	3275	399	381.343	414.179	111.781	0	0	0	3	1	-10921639	4304.270	3609	1574	10300	159258	2221.840	2.557	0.147	0.496
ID1340	1340	399	381.343	414.179	111.781	0	1	1	3	1	-10921639	4304.270	3609	1574	10300	159258	2221.840	2.557	0.147	0.496
ID3277	3277	400	88.954	9.172	112.754	0	0	0	3	1	-10921639	1590.162	1501	761	3051	58836	537.045	2.597	0.089	0.486
ID1341	1341	400	88.954	9.172	112.754	0	1	1	3	1	-10921639	1590.162	1501	761	3051	58836	537.045	2.597	0.089	0.486
ID3279	3279	401	112.070	284.702	112.826	0	0	0	3	1	-10921639	1315.919	1149	692	2817	48689	568.302	2.552	0.190	0.740
ID1342	1342	401	112.070	284.702	112.826	0	1	1	3	1	-10921639	1315.919	1149	692	2817	48689	568.302	2.552	0.190	0.740
ID3281	3281	402	882.203	405.861	112.894	0	0	0	3	1	-10921639	5807.000	5044	1682	12153	214859	2956.327	2.612	0.484	1.281
ID1343	1343	402	882.203	405.861	112.894	0	1	1	3	1	-10921639	5807.000	5044	1682	12153	214859	2956.327	2.612	0.484	1.281
ID3283	3283	403	199.938	138.498	114.252	0	0	0	3	1	-10921639	1712.514	1331	569	4633	63363	1016.700	2.638	0.333	0.841
ID1344	1344	403	199.938	138.498	114.252	0	1	1	3	1	-10921639	1712.514	1331	569	4633	63363	1016.700	2.638	0.333	0.841
ID3285	3285	404	226.277	188.067	114.014	0	0	0	3	1	-10921639	2486.595	2300	1010	4839	92004	1083.572	4.687	0.289	1.029
ID1345	1345	404	226.277	188.067	114.014	0	1	1	3	1	-10921639	2486.595	2300	1010	4839	92004	1083.572	4.687	0.289	1.029
ID3287	3287	405	208.856	206.189	114.479	0	0	0	3	1	-10921639	2763.405	2281	1323	6569	102246	1383.370	11.400	0.163	0.559
ID1346	1346	405	208.856	206.189	114.479	0	1	1	3	1	-10921639	2763.405	2281	1323	6569	102246	1383.370	11.400	0.163	0.559
ID3289	3289	406	212.577	342.863	114.268	0	0	0	3	1	-10921639	1811.162	1469	721	4504	67013	1009.225	2.563	0.307	0.843
ID1347	1347	406	212.577	342.863	114.268	0	1	1	3	1	-10921639	1811.162	1469	721	4504	67013	1009.225	2.563	0.307	0.843
ID3290	3290	407	31.812	348.597	113.658	0	0	0	3	1	-10921639	1048.297	1001	587	1708	38787	268.327	2.842	0.015	0.119
ID1348	1348	407	31.812	348.597	113.658	0	1	1	3	1	-10921639	1048.297	1001	587	1708	38787	268.327	2.842	0.015	0.119
ID3292	3292	408	283.806	423.133	113.799	0	0	0	3	1	-10921639	3041.432	2471	1323	6266	112533	1411.960	2.570	0.239	0.831
ID1349	1349	408	283.806	423.133	113.799	0	1	1	3	1	-10921639	3041.432	2471	1323	6266	112533	1411.960	2.570	0.239	0.831
ID3294	3294	409	339.577	434.119	114.293	0	0	0	3	1	-10921639	2483.459	1902	1038	5975	91888	1406.558	2.571	0.393	0.996
ID1350	1350	409	339.577	434.119	114.293	0	1	1	3	1	-10921639	2483.459	1902	1038	5975	91888	1406.558	2.571	0.393	0.996
ID3296	3296	410	77.532	71.400	115.451	0	0	0	3	1	-10921639	1000.459	932	509	1943	37017	388.588	2.629	0.209	0.890
ID1351	1351	410	77.532	71.400	115.451	0	1	1	3	1	-10921639	1000.459	932	509	1943	37017	388.588	2.629	0.209	0.890
ID3298	3298	411	218.757	185.692	115.111	0	0	0	3	1	-10921639	2482.946	2070	1069	4839	91869	1114.531	4.706	0.308	1.050
ID1352	1352	411	218.757	185.692	115.111	0	1	1	3	1	-10921639	2482.946	2070	1069	4839	91869	1114.531	4.706	0.308	1.050
ID3300	3300	412	264.056	259.077	116.315	0	0	0	3	1	-10921639	2114.703	1650	757	5235	78244	1173.875	2.559	0.341	0.916
ID1353	1353	412	264.056	259.077	116.315	0	1	1	3	1	-10921639	2114.703	1650	757	5235	78244	1173.875	2.559	0.341	0.916
ID3302	3302	413	261.084	23.650	117.076	0	0	0	3	1	-10921639	2518.162	2493	987	5719	93172	1254.125	2.555	0.303	0.935
ID1354	1354	413	261.084	23.650	117.076	0	1	1	3	1	-10921639	2518.162	2493	987	5719	93172	1254.125	2.555	0.303	0.935
ID3304	3304	414	397.826	108.999	118.685	0	0	0	3	1	-10921639	3195.270	2978	1015	7328	118225	1735.134	4.690	0.484	1.201
ID1355	1355	414	397.826	108.999	118.685	0	1	1	3	1	-10921639	3195.270	2978	1015	7328	118225	1735.134	4.690	0.484	1.201
ID3306	3306	415	113.912	165.086	119.014	0	0	0	3	1	-10921639	1685.027	1527	874	3742	62346	628.404	11.400	0.139	0.656
ID1356	1356	415	113.912	165.086	119.014	0	1	1	3	1	-10921639	1685.027	1527	874	3742	62346	628.404	11.400	0.139	0.656
ID3308	3308	416	351.334	368.009	118.933	0	0	0	3	1	-10921639	2362.000	1783	817	7334	87394	1660.149	2.556	0.470	0.910
ID1357	1357	416	351.334	368.009	118.933	0	1	1	3	1	-10921639	2362.000	1783	817	7334	87394	1660.149	2.556	0.470	0.910
ID3310	3310	417	375.230	198.572	120.369	0	0	0	3	1	-10921639	2813.811	1967	1013	7407	104111	1816.087	2.609	0.387	0.864
ID1358	1358	417	375.230	198.572	120.369	0	1	1	3	1	-10921639	2813.811	1967	1013	7407	104111	1816.087	2.609	0.387	0.864
ID3312	3312	418	270.283	215.014	119.672	0	0	0	3	1	-10921639	2322.324	1792	943	5868	85926	1339.328	2.577	0.299	0.799
ID1359	1359	418	270.283	215.014	119.672	0	1	1	3	1	-10921639	2322.324	1792	943	5868	85926	1339.328	2.577	0.299	0.799
ID3315	3315	419	391.758	249.645	120.469	0	0	0	3	1	-10921639	2775.351	2133	1076	6650	102688	1643.744	2.592	0.450	1.048
ID1360	1360	419	391.758	249.645	120.469	0	1	1	3	1	-10921639	2775.351	2133	1076	6650	102688	1643.744	2.592	0.450	1.048
ID3317	3317	420	294.986	172.957	120.543	0	0	0	3	1	-10921639	2463.405	2264	1000	5615	91146	1209.571	2.616	0.381	1.123
ID1361	1361	420	294.986	172.957	120.543	0	1	1	3	1	-10921639	2463.405	2264	1000	5615	91146	1209.571	2.616	0.381	1.123
ID3318	3318	421	317.680	207.968	121.001	0	0	0	3	1	-10921639	2771.514	2278	1079	7234	102546	1569.869	2.555	0.261	0.730
ID1362	1362	421	317.680	207.968	121.001	0	1	1	3	1	-10921639	2771.514	2278	1079	7234	102546	1569.869	2.555	0.261	0.730
ID3321	3321	422	374.746	67.755	122.296	0	0	0	3	1	-10921639	2404.919	1675	612	6772	88982	1778.098	2.609	0.517	0.922
ID1363	1363	422	374.746	67.755	122.296	0	1	1	3	1	-10921639	2404.919	1675	612	6772	88982	1778.098	2.609	0.517	0.922
ID3322	3322	423	263.860	272.753	122.039	0	0	0	3	1	-10921639	1941.757	1508	817	5140	71845	1166.431	2.576	0.418	0.982
ID1364	1364	423	263.860	272.753	122.039	0	1	1	3	1	-10921639	1941.757	1508	817	5140	71845	1166.431	2.576	0.418	0.982
ID3325	3325	424	314.354	420.292	121.663	0	0	0	3	1	-10921639	2506.216	1764	917	5805	92730	1466.178	2.586	0.372	0.927
ID1365	1365	424	314.354	420.292	121.663	0	1	1	3	1	-10921639	2506.216	1764	917	5805	92730	1466.178	2.586	0.372	0.927
ID3326	3326	425	376.640	159.464	123.810	0	0	0	3	1	-10921639	2758.838	2012	1030	7477	102077	1813.761	2.560	0.440	0.930
ID1366	1366	425	376.640	159.464	123.810	0	1	1	3	1	-10921639	2758.838	2012	1030	7477	102077	1813.761	2.560	0.440	0.930
ID3328	3328	426	453.367	301.969	124.258	0	0	0	3	1	-10921639	3115.054	2035	931	9364	115257	2317.448	2.580	0.464	0.852
ID1367	1367	426	453.367	301.969	124.258	0	1	1	3	1	-10921639	3115.054	2035	931	9364	115257	2317.448	2.580	0.464	0.852
ID3330	3330	427	13.799	351.688	123.653	0	0	0	3	1	-10921639	607.459	624	353	791	22476	123.363	4.782	0.027	0.257
ID1368	1368	427	13.799	351.688	123.653	0	1	1	3	1	-10921639	607.459	624	353	791	22476	123.363	4.782	0.027	0.257
ID3332	3332	428	48.870	474.971	123.780	0	0	0	3	1	-10921639	776.892	714	366	1368	28745	237.931	2.624	0.140	0.804
ID1369	1369	428	48.870	474.971	123.780	0	1	1	3	1	-10921639	776.892	714	366	1368	28745	237.931	2.624	0.140	0.804
ID3334	3334	429	97.532	465.785	124.897	0	0	0	3	1	-10921639	1073.081	930	397	2233	39704	474.681	2.562	0.217	0.807
ID1370	1370	429	97.532	465.785	124.897	0	1	1	3	1	-10921639	1073.081	930	397	2233	39704	474.681	2.562	0.217	0.807
ID3336	3336	430	182.286	4.738	125.925	0	0	0	3	1	-10921639	1478.811	1229	553	3640	54716	861.024	2.554	0.352	0.895
ID1371	1371	430	182.286	4.738	125.925	0	1	1	3	1	-10921639	1478.811	1229	553	3640	54716	861.024	2.554	0.352	0.895
ID3337	3337	431	304.503	334.896	125.624	0	0	0	3	1	-10921639	2012.649	1280	666	5817	74468	1421.195	2.585	0.464	0.897
ID1372	1372	431	304.503	334.896	125.624	0	1	1	3	1	-10921639	2012.649	1280	666	5817	74468	1421.195	2.585	0.464	0.897
ID3338	3338	432	155.983	409.846	126.515	0	0	0	3	1	-10921639	1564.108	1186	616	4035	57872	916.574	2.692	0.270	0.726
ID1373	1373	432	155.983	409.846	126.515	0	1	1	3	1	-10921639	1564.108	1186	616	4035	57872	916.574	2.692	0.270	0.726
ID3339	3339	433	653.092	133.507	128.369	0	0	0	3	1	-10921639	4462.568	3066	979	11970	165115	3103.857	2.616	0.460	0.906
ID1374	1374	433	653.092	133.507	128.369	0	1	1	3	1	-10921639	4462.568	3066	979	11970	165115	3103.857	2.616	0.460	0.906
ID3341	3341	434	176.719	507.431	127.614	0	0	0	3	1	-10921639	1536.757	1129	588	4214	56860	952.819	2.632	0.357	0.848
ID1375	1375	434	176.719	507.431	127.614	0	1	1	3	1	-10921639	1536.757	1129	588	4214	56860	952.819	2.632	0.357	0.848
ID3343	3343	435	551.682	257.740	128.838	0	0	0	3	1	-10921639	3302.027	2099	851	9846	122175	2473.370	2.594	0.530	0.925
ID1376	1376	435	551.682	257.740	128.838	0	1	1	3	1	-10921639	3302.027	2099	851	9846	122175	2473.370	2.594	0.530	0.925
ID3345	3345	436	362.208	296.296	128.555	0	0	0	3	1	-10921639	2756.459	1986	873	7659	101989	1940.645	2.551	0.419	0.839
ID1377	1377	436	362.208	296.296	128.555	0	1	1	3	1	-10921639	2756.459	1986	873	7659	101989	1940.645	2.551	0.419	0.839
ID3347	3347	437	146.494	498.284	129.170	0	0	0	3	1	-10921639	1288.432	946	523	3385	47672	709.012	2.586	0.329	0.900
ID1378	1378	437	146.494	498.284	129.170	0	1	1	3	1	-10921639	1288.432	946	523	3385	47672	709.012	2.586	0.329	0.900
ID3349	3349	438	188.623	240.106	129.625	0	0	0	3	1	-10921639	1601.108	1247	615	3765	59241	885.957	2.667	0.353	0.942
ID1379	1379	438	188.623	240.106	129.625	0	1	1	3	1	-10921639	1601.108	1247	615	3765	59241	885.957	2.667	0.353	0.942
ID3350	3350	439	217.529	46.911	130.664	0	0	0	3	1	-10921639	1541.541	1075	493	3666	57037	968.170	2.664	0.417	0.938
ID1380	1380	439	217.529	46.911	130.664	0	1	1	3	1	-10921639	1541.541	1075	493	3666	57037	968.170	2.664	0.417	0.938
ID3352	3352	440	499.069	187.870	131.344	0	0	0	3	1	-10921639	3331.541	2124	995	9563	123267	2320.520	2.607	0.492	0.947
ID1381	1381	440	499.069	187.870	131.344	0	1	1	3	1	-10921639	3331.541	2124	995	9563	123267	2320.520	2.607	0.492	0.947
ID3354	3354	441	153.780	312.001	130.865	0	0	0	3	1	-10921639	1450.892	1207	619	3386	53683	725.968	2.606	0.275	0.862
ID1382	1382	441	153.780	312.001	130.865	0	1	1	3	1	-10921639	1450.892	1207	619	3386	53683	725.968	2.606	0.275	0.862
ID3356	3356	442	782.684	455.883	131.238	0	0	0	3	1	-10921639	4241.973	2889	1106	12817	156953	3413.906	2.577	0.613	0.945
ID1383	1383	442	782.684	455.883	131.238	0	1	1	3	1	-10921639	4241.973	2889	1106	12817	156953	3413.906	2.577	0.613	0.945
ID3359	3359	443	325.138	140.185	131.669	0	0	0	3	1	-10921639	3318.595	3365	1216	6721	122788	1392.094	4.684	0.321	1.159
ID1384	1384	443	325.138	140.185	131.669	0	1	1	3	1	-10921639	3318.595	3365	1216	6721	122788	1392.094	4.684	0.321	1.159
ID3362	3362	444	370.769	485.165	131.687	0	0	0	3	1	-10921639	2432.324	1770	878	7096	89996	1680.597	2.582	0.479	0.937
ID1385	1385	444	370.769	485.165	131.687	0	1	1	3	1	-10921639	2432.324	1770	878	7096	89996	1680.597	2.582	0.479	0.937
ID3364	3364	445	407.688	389.632	132.727	0	0	0	3	1	-10921639	2744.081	2441	889	6917	101531	1605.906	2.607	0.467	1.089
ID1386	1386	445	407.688	389.632	132.727	0	1	1	3	1	-10921639	2744.081	2441	889	6917	101531	1605.906	2.607	0.467	1.089
ID3366	3366	446	582.206	217.328	134.448	0	0	0	3	1	-10921639	4310.892	4084	1279	8164	159503	1941.527	4.706	0.443	1.364
ID1387	1387	446	582.206	217.328	134.448	0	1	1	3	1	-10921639	4310.892	4084	1279	8164	159503	1941.527	4.706	0.443	1.364
ID3368	3368	447	202.096	374.906	134.041	0	0	0	3	1	-10921639	1477.568	1286	552	4140	54670	917.393	2.597	0.378	0.884
ID1388	1388	447	202.096	374.906	134.041	0	1	1	3	1	-10921639	1477.568	1286	552	4140	54670	917.393	2.597	0.378	0.884
ID3370	3370	448	154.931	32.157	135.298	0	0	0	3	1	-10921639	1401.432	1059	542	3411	51853	721.681	2.531	0.295	0.884
ID1389	1389	448	154.931	32.157	135.298	0	1	1	3	1	-10921639	1401.432	1059	542	3411	51853	721.681	2.531	0.295	0.884
ID3372	3372	449	753.634	157.111	136.378	0	0	0	3	1	-10921639	4465.162	3141	1007	13020	165211	3472.612	2.604	0.560	0.923
ID1390	1390	449	753.634	157.111	136.378	0	1	1	3	1	-10921639	4465.162	3141	1007	13020	165211	3472.612	2.604	0.560	0.923
ID3374	3374	450	244.775	125.042	137.186	0	0	0	3	1	-10921639	1909.162	1451	792	5697	70639	1195.252	2.595	0.374	0.870
ID1391	1391	450	244.775	125.042	137.186	0	1	1	3	1	-10921639	1909.162	1451	792	5697	70639	1195.252	2.595	0.374	0.870
ID3376	3376	451	308.562	283.890	136.850	0	0	0	3	1	-10921639	2139.216	1702	676	6303	79151	1407.714	2.591	0.427	0.910
ID1392	1392	451	308.562	283.890	136.850	0	1	1	3	1	-10921639	2139.216	1702	676	6303	79151	1407.714	2.591	0.427	0.910
ID3378	3378	452	384.917	211.567	138.209	0	0	0	3	1	-10921639	3078.108	2313	934	8458	113890	2000.703	2.549	0.295	0.701
ID1393	1393	452	384.917	211.567	138.209	0	1	1	3	1	-10921639	3078.108	2313	934	8458	113890	2000.703	2.549	0.295	0.701
ID3380	3380	453	112.262	37.559	138.815	0	0	0	3	1	-10921639	1167.946	940	562	2426	43214	532.061	2.523	0.219	0.790
ID1394	1394	453	112.262	37.559	138.815	0	1	1	3	1	-10921639	1167.946	940	562	2426	43214	532.061	2.523	0.219	0.790
ID3382	3382	454	17.682	269.716	139.126	0	0	0	3	1	-10921639	928.919	870	542	1497	34370	239.495	11.400	0.040	0.301
ID1395	1395	454	17.682	269.716	139.126	0	1	1	3	1	-10921639	928.919	870	542	1497	34370	239.495	11.400	0.040	0.301
ID3384	3384	455	514.203	478.625	139.233	0	0	0	3	1	-10921639	3111.135	2183	890	8801	115112	2302.476	2.600	0.525	0.930
ID1396	1396	455	514.203	478.625	139.233	0	1	1	3	1	-10921639	3111.135	2183	890	8801	115112	2302.476	2.600	0.525	0.930
ID3386	3386	456	184.920	251.805	140.195	0	0	0	3	1	-10921639	1596.162	1322	765	3646	59058	794.463	2.574	0.320	0.974
ID1397	1397	456	184.920	251.805	140.195	0	1	1	3	1	-10921639	1596.162	1322	765	3646	59058	794.463	2.574	0.320	0.974
ID3388	3388	457	559.623	305.704	139.831	0	0	0	3	1	-10921639	3456.838	3149	1031	7937	127903	2054.045	2.625	0.499	1.121
ID1398	1398	457	559.623	305.704	139.831	0	1	1	3	1	-10921639	3456.838	3149	1031	7937	127903	2054.045	2.625	0.499	1.121
ID3390	3390	458	160.314	0.000	141.000	0	0	0	3	1	-10921639	1588.216	1359	648	3621	58764	849.728	4.708	0.454	1.167
ID1399	1399	458	160.314	0.000	141.000	0	1	1	3	1	-10921639	1588.216	1359	648	3621	58764	849.728	4.708	0.454	1.167
ID3393	3393	459	375.895	21.520	141.509	0	0	0	3	1	-10921639	2563.865	1727	789	7585	94863	1893.312	2.613	0.502	0.905
ID1400	1400	459	375.895	21.520	141.509	0	1	1	3	1	-10921639	2563.865	1727	789	7585	94863	1893.312	2.613	0.502	0.905
ID3395	3395	460	224.073	398.990	141.911	0	0	0	3	1	-10921639	1652.297	1390	473	4530	61135	1026.148	2.587	0.417	0.948
ID1401	1401	460	224.073	398.990	141.911	0	1	1	3	1	-10921639	1652.297	1390	473	4530	61135	1026.148	2.587	0.417	0.948
ID3397	3397	461	227.906	341.544	143.295	0	0	0	3	1	-10921639	1588.135	1102	465	4456	58761	1072.856	2.608	0.440	0.904
ID1402	1402	461	227.906	341.544	143.295	0	1	1	3	1	-10921639	1588.135	1102	465	4456	58761	1072.856	2.608	0.440	0.904
ID3399	3399	462	50.570	448.929	143.421	0	0	0	3	1	-10921639	1261.162	1160	672	2712	46663	461.877	2.770	0.029	0.153
ID1403	1403	462	50.570	448.929	143.421	0	1	1	3	1	-10921639	1261.162	1160	672	2712	46663	461.877	2.770	0.029	0.153
ID3400	3400	463	662.050	456.176	143.304	0	0	0	3	1	-10921639	3860.324	2466	970	11750	142832	2920.571	2.569	0.536	0.922
ID1404	1404	463	662.050	456.176	143.304	0	1	1	3	1	-10921639	3860.324	2466	970	11750	142832	2920.571	2.569	0.536	0.922
ID3402	3402	464	49.164	54.050	144.143	0	0	0	3	1	-10921639	981.865	962	480	1750	36329	306.137	2.525	0.136	0.767
ID1405	1405	464	49.164	54.050	144.143	0	1	1	3	1	-10921639	981.865	962	480	1750	36329	306.137	2.525	0.136	0.767
ID3404	3404	465	151.823	423.410	144.370	0	0	0	3	1	-10921639	1365.270	1120	569	3707	50515	810.291	2.580	0.332	0.840
ID1406	1406	465	151.823	423.410	144.370	0	1	1	3	1	-10921639	1365.270	1120	569	3707	50515	810.291	2.580	0.332	0.840
ID3406	3406	466	100.719	470.799	143.519	0	0	0	3	1	-10921639	1344.811	1220	788	2776	49758	534.069	2.670	0.215	0.891
ID1407	1407	466	100.719	470.799	143.519	0	1	1	3	1	-10921639	1344.811	1220	788	2776	49758	534.069	2.670	0.215	0.891
ID3408	3408	467	123.280	511.000	144.000	0	0	0	3	1	-10921639	1432.703	1101	681	5083	53010	1016.347	2.489	0.401	0.807
ID1408	1408	467	123.280	511.000	144.000	0	1	1	3	1	-10921639	1432.703	1101	681	5083	53010	1016.347	2.489	0.401	0.807
ID3410	3410	468	72.592	94.458	145.142	0	0	0	3	1	-10921639	910.784	777	418	1940	33699	406.693	2.515	0.199	0.743
ID1409	1409	468	72.592	94.458	145.142	0	1	1	3	1	-10921639	910.784	777	418	1940	33699	406.693	2.515	0.199	0.743
ID3412	3412	469	94.042	113.534	144.896	0	0	0	3	1	-10921639	1127.811	984	442	2306	41729	507.742	10.595	0.128	0.505
ID1410	1410	469	94.042	113.534	144.896	0	1	1	3	1	-10921639	1127.811	984	442	2306	41729	507.742	10.595	0.128	0.505
ID3414	3414	470	191.774	188.033	144.678	0	0	0	3	1	-10921639	1546.243	1275	658	4219	57211	894.708	2.564	0.352	0.900
ID1411	1411	470	191.774	188.033	144.678	0	1	1	3	1	-10921639	1546.243	1275	658	4219	57211	894.708	2.564	0.352	0.900
ID3416	3416	471	1662.144	151.515	146.432	0	0	0	3	1	-10921639	8209.243	5889	1827	16143	303742	5517.216	4.675	0.625	1.145
ID1412	1412	471	1662.144	151.515	146.432	0	1	1	3	1	-10921639	8209.243	5889	1827	16143	303742	5517.216	4.675	0.625	1.145
ID3418	3418	472	532.028	263.221	145.834	0	0	0	3	1	-10921639	3693.243	3522	1214	8456	136650	2018.286	2.619	0.488	1.201
ID1413	1413	472	532.028	263.221	145.834	0	1	1	3	1	-10921639	3693.243	3522	1214	8456	136650	2018.286	2.619	0.488	1.201
ID3420	3420	473	543.040	61.798	147.543	0	0	0	3	1	-10921639	3147.730	1918	737	9437	116466	2497.649	2.594	0.571	0.916
ID1414	1414	473	543.040	61.798	147.543	0	1	1	3	1	-10921639	3147.730	1918	737	9437	116466	2497.649	2.594	0.571	0.916
ID3422	3422	474	534.495	306.467	149.101	0	0	0	3	1	-10921639	3590.378	2521	1327	10048	132844	2518.853	2.595	0.427	0.853
ID1415	1415	474	534.495	306.467	149.101	0	1	1	3	1	-10921639	3590.378	2521	1327	10048	132844	2518.853	2.595	0.427	0.853
ID3424	3424	475	310.381	88.249	150.114	0	0	0	3	1	-10921639	1946.081	1497	523	5552	72005	1357.419	2.559	0.504	0.961
ID1416	1416	475	310.381	88.249	150.114	0	1	1	3	1	-10921639	1946.081	1497	523	5552	72005	1357.419	2.559	0.504	0.961
ID3426	3426	476	184.789	116.171	150.030	0	0	0	3	1	-10921639	1420.865	1240	541	3232	52572	769.498	2.648	0.271	0.788
ID1417	1417	476	184.789	116.171	150.030	0	1	1	3	1	-10921639	1420.865	1240	541	3232	52572	769.498	2.648	0.271	0.788
ID3428	3428	477	523.198	287.472	150.302	0	0	0	3	1	-10921639	3323.297	2163	844	10259	122962	2627.884	2.590	0.543	0.890
ID1418	1418	477	523.198	287.472	150.302	0	1	1	3	1	-10921639	3323.297	2163	844	10259	122962	2627.884	2.590	0.543	0.890
ID3430	3430	478	410.762	38.108	152.409	0	0	0	3	1	-10921639	2773.973	1935	672	7716	102637	1885.813	2.543	0.416	0.864
ID1419	1419	478	410.762	38.108	152.409	0	1	1	3	1	-10921639	2773.973	1935	672	7716	102637	1885.813	2.543	0.416	0.864
ID3431	3431	479	204.919	222.505	151.786	0	0	0	3	1	-10921639	1638.838	1203	542	3892	60637	884.683	2.605	0.370	1.000
ID1420	1420	479	204.919	222.505	151.786	0	1	1	3	1	-10921639	1638.838	1203	542	3892	60637	884.683	2.605	0.370	1.000
ID3434	3434	480	355.289	311.786	152.150	0	0	0	3	1	-10921639	2713.649	1935	894	7668	100405	1730.997	2.578	0.296	0.717
ID1421	1421	480	355.289	311.786	152.150	0	1	1	3	1	-10921639	2713.649	1935	894	7668	100405	1730.997	2.578	0.296	0.717
ID3435	3435	481	254.838	139.505	153.592	0	0	0	3	1	-10921639	2108.378	1557	751	4901	78010	1078.168	2.573	0.348	1.009
ID1422	1422	481	254.838	139.505	153.592	0	1	1	3	1	-10921639	2108.378	1557	751	4901	78010	1078.168	2.573	0.348	1.009
ID3438	3438	482	98.425	418.416	154.150	0	0	0	3	1	-10921639	1246.595	1020	500	2608	46124	546.652	2.560	0.186	0.716
ID1423	1423	482	98.425	418.416	154.150	0	1	1	3	1	-10921639	1246.595	1020	500	2608	46124	546.652	2.560	0.186	0.716
ID3439	3439	483	244.552	451.775	154.187	0	0	0	3	1	-10921639	1883.378	1455	754	5081	69685	1133.939	2.590	0.376	0.908
ID1424	1424	483	244.552	451.775	154.187	0	1	1	3	1	-10921639	1883.378	1455	754	5081	69685	1133.939	2.590	0.376	0.908
ID3442	3442	484	269.567	23.020	154.552	0	0	0	3	1	-10921639	1955.459	1259	608	5413	72352	1261.007	2.603	0.418	0.914
ID1425	1425	484	269.567	23.020	154.552	0	1	1	3	1	-10921639	1955.459	1259	608	5413	72352	1261.007	2.603	0.418	0.914
ID3444	3444	485	99.080	32.380	155.045	0	0	0	3	1	-10921639	1602.838	1427	857	3509	59305	727.267	2.596	0.121	0.477
ID1426	1426	485	99.080	32.380	155.045	0	1	1	3	1	-10921639	1602.838	1427	857	3509	59305	727.267	2.596	0.121	0.477
ID3446	3446	486	476.636	254.179	155.030	0	0	0	3	1	-10921639	3652.973	3603	1182	6850	135160	1682.557	4.698	0.483	1.414
ID1427	1427	486	476.636	254.179	155.030	0	1	1	3	1	-10921639	3652.973	3603	1182	6850	135160	1682.557	4.698	0.483	1.414
ID3447	3447	487	262.492	360.923	154.862	0	0	0	3	1	-10921639	1802.919	1447	579	5105	66708	1207.905	2.573	0.451	0.928
ID1428	1428	487	262.492	360.923	154.862	0	1	1	3	1	-10921639	1802.919	1447	579	5105	66708	1207.905	2.573	0.451	0.928
ID3449	3449	488	161.911	463.515	156.209	0	0	0	3	1	-10921639	1528.243	1143	700	3828	56545	836.485	2.528	0.293	0.828
ID1429	1429	488	161.911	463.515	156.209	0	1	1	3	1	-10921639	1528.243	1143	700	3828	56545	836.485	2.528	0.293	0.828
ID3451	3451	489	221.925	498.309	155.935	0	0	0	3	1	-10921639	1554.378	1158	529	4102	57512	987.405	2.567	0.415	0.924
ID1430	1430	489	221.925	498.309	155.935	0	1	1	3	1	-10921639	1554.378	1158	529	4102	57512	987.405	2.567	0.415	0.924
ID3453	3453	490	228.430	187.328	156.987	0	0	0	3	1	-10921639	1676.162	1352	491	4562	62018	1013.568	2.592	0.404	0.952
ID1431	1431	490	228.430	187.328	156.987	0	1	1	3	1	-10921639	1676.162	1352	491	4562	62018	1013.568	2.592	0.404	0.952
ID3455	3455	491	104.014	349.570	157.360	0	0	0	3	1	-10921639	1070.595	868	369	2425	39612	527.013	2.754	0.270	0.865
ID1432	1432	491	104.014	349.570	157.360	0	1	1	3	1	-10921639	1070.595	868	369	2425	39612	527.013	2.754	0.270	0.865
ID3458	3458	492	195.396	331.727	157.643	0	0	0	3	1	-10921639	1885.081	1602	661	3894	69748	939.731	8.409	0.332	1.000
ID1433	1433	492	195.396	331.727	157.643	0	1	1	3	1	-10921639	1885.081	1602	661	3894	69748	939.731	8.409	0.332	1.000
ID3460	3460	493	220.160	41.301	159.649	0	0	0	3	1	-10921639	2003.514	1620	902	4664	74130	1080.502	2.577	0.288	0.830
ID1434	1434	493	220.160	41.301	159.649	0	1	1	3	1	-10921639	2003.514	1620	902	4664	74130	1080.502	2.577	0.288	0.830
ID3462	3462	494	128.880	54.970	159.927	0	0	0	3	1	-10921639	1484.081	1275	725	3467	54911	688.931	2.614	0.219	0.773
ID1435	1435	494	128.880	54.970	159.927	0	1	1	3	1	-10921639	1484.081	1275	725	3467	54911	688.931	2.614	0.219	0.773
ID3464	3464	495	210.905	126.989	159.981	0	0	0	3	1	-10921639	1640.730	1226	441	4233	60707	1030.526	2.536	0.390	0.893
ID1436	1436	495	210.905	126.989	159.981	0	1	1	3	1	-10921639	1640.730	1226	441	4233	60707	1030.526	2.536	0.390	0.893
ID3466	3466	496	128.797	231.284	159.831	0	0	0	3	1	-10921639	1328.486	1229	559	3311	49154	597.134	2.593	0.274	0.958
ID1437	1437	496	128.797	231.284	159.831	0	1	1	3	1	-10921639	1328.486	1229	559	3311	49154	597.134	2.593	0.274	0.958
ID3468	3468	497	369.239	266.411	160.410	0	0	0	3	1	-10921639	2672.568	1909	775	7495	98885	1896.883	2.624	0.478	0.912
ID1438	1438	497	369.239	266.411	160.410	0	1	1	3	1	-10921639	2672.568	1909	775	7495	98885	1896.883	2.624	0.478	0.912
ID3470	3470	498	431.953	413.458	160.318	0	0	0	3	1	-10921639	3243.270	2228	881	9392	120001	2292.386	2.566	0.394	0.799
ID1439	1439	498	431.953	413.458	160.318	0	1	1	3	1	-10921639	3243.270	2228	881	9392	120001	2292.386	2.566	0.394	0.799
ID3472	3472	499	611.834	474.106	159.779	0	0	0	3	1	-10921639	3584.730	2498	987	11263	132635	2798.604	2.560	0.570	0.930
ID1440	1440	499	611.834	474.106	159.779	0	1	1	3	1	-10921639	3584.730	2498	987	11263	132635	2798.604	2.560	0.570	0.930
ID3474	3474	500	242.915	70.865	162.281	0	0	0	3	1	-10921639	1737.216	1400	534	5047	64277	1163.173	2.568	0.416	0.877
ID1441	1441	500	242.915	70.865	162.281	0	1	1	3	1	-10921639	1737.216	1400	534	5047	64277	1163.173	2.568	0.416	0.877
ID3476	3476	501	271.267	143.430	161.923	0	0	0	3	1	-10921639	2017.514	1617	838	5254	74648	1169.627	2.607	0.386	0.960
ID1442	1442	501	271.267	143.430	161.923	0	1	1	3	1	-10921639	2017.514	1617	838	5254	74648	1169.627	2.607	0.386	0.960
ID3478	3478	502	369.341	219.301	161.811	0	0	0	3	1	-10921639	2454.865	1597	895	7542	90830	1682.276	2.600	0.490	0.960
ID1443	1443	502	369.341	219.301	161.811	0	1	1	3	1	-10921639	2454.865	1597	895	7542	90830	1682.276	2.600	0.490	0.960
ID3480	3480	503	316.587	448.809	163.778	0	0	0	3	1	-10921639	2282.351	1811	759	5716	84447	1412.677	2.566	0.410	0.939
ID1444	1444	503	316.587	448.809	163.778	0	1	1	3	1	-10921639	2282.351	1811	759	5716	84447	1412.677	2.566	0.410	0.939
ID3483	3483	504	218.742	47.068	164.662	0	0	0	3	1	-10921639	2351.865	2242	804	5328	87019	1271.988	2.573	0.278	0.805
ID1445	1445	504	218.742	47.068	164.662	0	1	1	3	1	-10921639	2351.865	2242	804	5328	87019	1271.988	2.573	0.278	0.805
ID3485	3485	505	688.754	379.923	165.413	0	0	0	3	1	-10921639	3822.730	2334	838	11464	141441	2999.365	2.566	0.602	0.958
ID1446	1446	505	688.754	379.923	165.413	0	1	1	3	1	-10921639	3822.730	2334	838	11464	141441	2999.365	2.566	0.602	0.958
ID3487	3487	506	229.852	420.290	164.607	0	0	0	3	1	-10921639	2300.730	1691	835	5763	85127	1292.328	2.560	0.240	0.690
ID1447	1447	506	229.852	420.290	164.607	0	1	1	3	1	-10921639	2300.730	1691	835	5763	85127	1292.328	2.560	0.240	0.690
ID3489	3489	507	650.640	438.965	164.641	0	0	0	3	1	-10921639	3889.919	2590	1179	11902	143927	2974.612	2.576	0.537	0.914
ID1448	1448	507	650.640	438.965	164.641	0	1	1	3	1	-10921639	3889.919	2590	1179	11902	143927	2974.612	2.576	0.537	0.914
ID3491	3491	508	130.738	10.370	166.167	0	0	0	3	1	-10921639	1113.757	858	472	2559	41209	561.962	2.594	0.318	0.957
ID1449	1449	508	130.738	10.370	166.167	0	1	1	3	1	-10921639	1113.757	858	472	2559	41209	561.962	2.594	0.318	0.957
ID3493	3493	509	217.434	50.623	166.139	0	0	0	3	1	-10921639	2201.432	2025	906	4939	81453	1068.464	2.534	0.209	0.712
ID1450	1450	509	217.434	50.623	166.139	0	1	1	3	1	-10921639	2201.432	2025	906	4939	81453	1068.464	2.534	0.209	0.712
ID3495	3495	510	811.079	173.009	166.030	0	0	0	3	1	-10921639	4675.703	3494	1239	13980	173001	3635.923	2.583	0.573	0.937
ID1451	1451	510	811.079	173.009	166.030	0	1	1	3	1	-10921639	4675.703	3494	1239	13980	173001	3635.923	2.583	0.573	0.937
ID3497	3497	511	177.495	245.745	166.990	0	0	0	3	1	-10921639	1448.703	1122	638	3828	53602	812.110	2.563	0.331	0.887
ID1452	1452	511	177.495	245.745	166.990	0	1	1	3	1	-10921639	1448.703	1122	638	3828	53602	812.110	2.563	0.331	0.887
ID3499	3499	512	18.724	0.000	168.000	0	0	0	3	1	-10921639	594.676	568	392	842	22003	142.145	10.439	0.124	0.923
ID1453	1453	512	18.724	0.000	168.000	0	1	1	3	1	-10921639	594.676	568	392	842	22003	142.145	10.439	0.124	0.923
ID3501	3501	513	143.730	58.110	168.446	0	0	0	3	1	-10921639	1798.757	1443	793	4106	66554	926.472	2.595	0.117	0.408
ID1454	1454	513	143.730	58.110	168.446	0	1	1	3	1	-10921639	1798.757	1443	793	4106	66554	926.472	2.595	0.117	0.408
ID3503	3503	514	184.528	226.491	168.662	0	0	0	3	1	-10921639	1731.378	1286	673	4134	64061	996.072	2.596	0.295	0.793
ID1455	1455	514	184.528	226.491	168.662	0	1	1	3	1	-10921639	1731.378	1286	673	4134	64061	996.072	2.596	0.295	0.793
ID3506	3506	515	469.699	318.754	169.491	0	0	0	3	1	-10921639	3102.649	1978	720	9073	114798	2374.230	2.619	0.458	0.821
ID1456	1456	515	469.699	318.754	169.491	0	1	1	3	1	-10921639	3102.649	1978	720	9073	114798	2374.230	2.619	0.458	0.821
ID3508	3508	516	226.744	359.836	168.977	0	0	0	3	1	-10921639	1573.595	1224	567	4513	58223	1018.391	2.638	0.415	0.907
ID1457	1457	516	226.744	359.836	168.977	0	1	1	3	1	-10921639	1573.595	1224	567	4513	58223	1018.391	2.638	0.415	0.907
ID3510	3510	517	306.285	63.234	169.568	0	0	0	3	1	-10921639	2300.081	1676	697	6453	85103	1577.814	2.558	0.371	0.789
ID1458	1458	517	306.285	63.234	169.568	0	1	1	3	1	-10921639	2300.081	1676	697	6453	85103	1577.814	2.558	0.371	0.789
ID3512	3512	518	844.054	297.634	170.893	0	0	0	3	1	-10921639	4666.000	2756	1127	14293	172642	3799.952	2.588	0.620	0.940
ID1459	1459	518	844.054	297.634	170.893	0	1	1	3	1	-10921639	4666.000	2756	1127	14293	172642	3799.952	2.588	0.620	0.940
ID3514	3514	519	362.568	409.706	171.104	0	0	0	3	1	-10921639	2449.378	1948	902	7213	90627	1606.098	2.591	0.437	0.928
ID1460	1460	519	362.568	409.706	171.104	0	1	1	3	1	-10921639	2449.378	1948	902	7213	90627	1606.098	2.591	0.437	0.928
ID3516	3516	520	113.561	427.826	171.158	0	0	0	3	1	-10921639	1303.081	1099	719	2881	48214	577.051	2.561	0.217	0.805
ID1461	1461	520	113.561	427.826	171.158	0	1	1	3	1	-10921639	1303.081	1099	719	2881	48214	577.051	2.561	0.217	0.805
ID3517	3517	521	279.737	148.122	171.881	0	0	0	3	1	-10921639	2062.081	1624	794	5461	76297	1274.085	2.573	0.386	0.902
ID1462	1462	521	279.737	148.122	171.881	0	1	1	3	1	-10921639	2062.081	1624	794	5461	76297	1274.085	2.573	0.386	0.902
ID3519	3519	522	109.396	202.018	172.356	0	0	0	3	1	-10921639	1090.649	889	471	2691	40354	563.031	2.616	0.287	0.863
ID1463	1463	522	109.396	202.018	172.356	0	1	1	3	1	-10921639	1090.649	889	471	2691	40354	563.031	2.616	0.287	0.863
ID3521	3521	523	217.860	232.804	171.724	0	0	0	3	1	-10921639	1770.054	1296	747	4825	65492	1092.000	2.529	0.347	0.835
ID1464	1464	523	217.860	232.804	171.724	0	1	1	3	1	-10921639	1770.054	1296	747	4825	65492	1092.000	2.529	0.347	0.835
ID3523	3523	524	200.191	440.563	172.323	0	0	0	3	1	-10921639	1817.541	1433	787	4394	67249	1023.486	2.583	0.244	0.697
ID1465	1465	524	200.191	440.563	172.323	0	1	1	3	1	-10921639	1817.541	1433	787	4394	67249	1023.486	2.583	0.244	0.697
ID3525	3525	525	324.464	183.446	173.496	0	0	0	3	1	-10921639	2475.703	1731	877	6691	91601	1631.095	2.587	0.422	0.900
ID1466	1466	525	324.464	183.446	173.496	0	1	1	3	1	-10921639	2475.703	1731	877	6691	91601	1631.095	2.587	0.422	0.900
ID3527	3527	526	115.190	338.332	172.727	0	0	0	3	1	-10921639	1699.216	1445	764	3713	62871	780.929	11.400	0.111	0.437
ID1467	1467	526	115.190	338.332	172.727	0	1	1	3	1	-10921639	1699.216	1445	764	3713	62871	780.929	11.400	0.111	0.437
ID3529	3529	527	342.472	388.171	172.983	0	0	0	3	1	-10921639	2289.919	1469	804	6813	84727	1554.667	2.586	0.472	0.944
ID1468	1468	527	342.472	388.171	172.983	0	1	1	3	1	-10921639	2289.919	1469	804	6813	84727	1554.667	2.586	0.472	0.944
ID3531	3531	528	289.553	102.110	173.633	0	0	0	3	1	-10921639	1861.622	1166	691	5389	68880	1305.917	2.564	0.465	0.905
ID1469	1469	528	289.553	102.110	173.633	0	1	1	3	1	-10921639	1861.622	1166	691	5389	68880	1305.917	2.564	0.465	0.905
ID3533	3533	529	231.972	484.009	174.168	0	0	0	3	1	-10921639	1798.622	1379	570	4618	66549	1080.069	2.579	0.349	0.862
ID1470	1470	529	231.972	484.009	174.168	0	1	1	3	1	-10921639	1798.622	1379	570	4618	66549	1080.069	2.579	0.349	0.862
ID3535	3535	530	693.396	170.537	174.522	0	0	0	3	1	-10921639	4979.189	4130	1413	12934	184230	3028.295	4.680	0.502	1.099
ID1471	1471	530	693.396	170.537	174.522	0	1	1	3	1	-10921639	4979.189	4130	1413	12934	184230	3028.295	4.680	0.502	1.099
ID3537	3537	531	241.403	316.967	176.097	0	0	0	3	1	-10921639	2164.432	1775	794	5571	80084	1271.182	2.564	0.224	0.623
ID1472	1472	531	241.403	316.967	176.097	0	1	1	3	1	-10921639	2164.432	1775	794	5571	80084	1271.182	2.564	0.224	0.623
ID3539	3539	532	264.677	325.049	176.265	0	0	0	3	1	-10921639	2109.432	1546	766	6757	78049	1405.597	2.570	0.356	0.789
ID1473	1473	532	264.677	325.049	176.265	0	1	1	3	1	-10921639	2109.432	1546	766	6757	78049	1405.597	2.570	0.356	0.789
ID3541	3541	533	199.208	141.591	176.705	0	0	0	3	1	-10921639	1963.757	1584	900	4421	72659	1009.224	2.561	0.243	0.761
ID1474	1474	533	199.208	141.591	176.705	0	1	1	3	1	-10921639	1963.757	1584	900	4421	72659	1009.224	2.561	0.243	0.761
ID3543	3543	534	512.725	341.130	177.784	0	0	0	3	1	-10921639	3278.486	2736	967	7520	121304	1898.164	2.585	0.456	1.081
ID1475	1475	534	512.725	341.130	177.784	0	1	1	3	1	-10921639	3278.486	2736	967	7520	121304	1898.164	2.585	0.456	1.081
ID3545	3545	535	267.338	415.351	178.144	0	0	0	3	1	-10921639	2017.514	1520	800	5505	74648	1288.710	2.590	0.408	0.907
ID1476	1476	535	267.338	415.351	178.144	0	1	1	3	1	-10921639	2017.514	1520	800	5505	74648	1288.710	2.590	0.408	0.907
ID3547	3547	536	335.069	161.866	179.138	0	0	0	3	1	-10921639	2784.568	2413	1203	5725	103029	1239.222	4.697	0.364	1.199
ID1477	1477	536	335.069	161.866	179.138	0	1	1	3	1	-10921639	2784.568	2413	1203	5725	103029	1239.222	4.697	0.364	1.199
ID3549	3549	537	421.829	263.864	178.539	0	0	0	3	1	-10921639	2957.135	2129	996	8823	109414	2082.117	2.558	0.388	0.793
ID1478	1478	537	421.829	263.864	178.539	0	1	1	3	1	-10921639	2957.135	2129	996	8823	109414	2082.117	2.558	0.388	0.793
ID3551	3551	538	109.809	289.418	179.296	0	0	0	3	1	-10921639	1244.189	1079	597	2562	46035	547.136	2.639	0.252	0.915
ID1479	1479	538	109.809	289.418	179.296	0	1	1	3	1	-10921639	1244.189	1079	597	2562	46035	547.136	2.639	0.252	0.915
ID3553	3553	539	128.394	120.055	180.052	0	0	0	3	1	-10921639	1156.973	937	504	2823	42808	642.225	2.529	0.306	0.844
ID1480	1480	539	128.394	120.055	180.052	0	1	1	3	1	-10921639	1156.973	937	504	2823	42808	642.225	2.529	0.306	0.844
ID3556	3556	540	188.600	474.052	180.825	0	0	0	3	1	-10921639	1966.919	1721	881	4204	72776	937.465	2.539	0.251	0.842
ID1481	1481	540	188.600	474.052	180.825	0	1	1	3	1	-10921639	1966.919	1721	881	4204	72776	937.465	2.539	0.251	0.842
ID3558	3558	541	176.665	140.127	182.035	0	0	0	3	1	-10921639	1727.622	1383	681	4235	63922	934.273	2.554	0.202	0.621
ID1482	1482	541	176.665	140.127	182.035	0	1	1	3	1	-10921639	1727.622	1383	681	4235	63922	934.273	2.554	0.202	0.621
ID3560	3560	542	207.075	259.271	181.771	0	0	0	3	1	-10921639	2262.270	1604	917	5796	83704	1307.840	2.549	0.143	0.432
ID1483	1483	542	207.075	259.271	181.771	0	1	1	3	1	-10921639	2262.270	1604	917	5796	83704	1307.840	2.549	0.143	0.432
ID3562	3562	543	801.096	502.830	182.406	0	0	0	3	1	-10921639	5010.946	4324	971	12325	185405	3211.683	2.618	0.580	1.145
ID1484	1484	543	801.096	502.830	182.406	0	1	1	3	1	-10921639	5010.946	4324	971	12325	185405	3211.683	2.618	0.580	1.145
ID3564	3564	544	354.016	220.104	182.683	0	0	0	3	1	-10921639	2314.595	1689	700	6156	85640	1557.879	2.545	0.475	0.956
ID1485	1485	544	354.016	220.104	182.683	0	1	1	3	1	-10921639	2314.595	1689	700	6156	85640	1557.879	2.545	0.475	0.956
ID3566	3566	545	115.013	244.927	182.724	0	0	0	3	1	-10921639	1169.000	928	653	2542	43253	516.186	2.567	0.249	0.902
ID1486	1486	545	115.013	244.927	182.724	0	1	1	3	1	-10921639	1169.000	928	653	2542	43253	516.186	2.567	0.249	0.902
ID3568	3568	546	238.214	106.797	183.762	0	0	0	3	1	-10921639	1735.324	1176	588	4598	64207	1078.021	2.554	0.412	0.939
ID1487	1487	546	238.214	106.797	183.762	0	1	1	3	1	-10921639	1735.324	1176	588	4598	64207	1078.021	2.554	0.412	0.939
ID3570	3570	547	342.370	350.264	184.114	0	0	0	3	1	-10921639	2478.757	1923	864	7163	91714	1647.946	2.579	0.397	0.855
ID1488	1488	547	342.370	350.264	184.114	0	1	1	3	1	-10921639	2478.757	1923	864	7163	91714	1647.946	2.579	0.397	0.855
ID3572	3572	548	558.887	447.482	185.400	0	0	0	3	1	-10921639	3472.946	2360	814	9717	128499	2709.504	2.588	0.547	0.906
ID1489	1489	548	558.887	447.482	185.400	0	1	1	3	1	-10921639	3472.946	2360	814	9717	128499	2709.504	2.588	0.547	0.906
ID3574	3574	549	235.695	151.499	186.276	0	0	0	3	1	-10921639	2049.865	1533	918	5109	75845	1204.225	2.614	0.331	0.847
ID1490	1490	549	235.695	151.499	186.276	0	1	1	3	1	-10921639	2049.865	1533	918	5109	75845	1204.225	2.614	0.331	0.847
ID3575	3575	550	803.942	480.239	185.772	0	0	0	3	1	-10921639	6128.784	5185	2128	14079	226765	3314.438	2.621	0.361	0.981
ID1491	1491	550	803.942	480.239	185.772	0	1	1	3	1	-10921639	6128.784	5185	2128	14079	226765	3314.438	2.621	0.361	0.981
ID3576	3576	551	726.225	485.401	186.199	0	0	0	3	1	-10921639	5786.703	4594	1601	14882	214108	3587.818	2.595	0.326	0.792
ID1492	1492	551	726.225	485.401	186.199	0	1	1	3	1	-10921639	5786.703	4594	1601	14882	214108	3587.818	2.595	0.326	0.792
ID3577	3577	552	604.706	81.503	186.635	0	0	0	3	1	-10921639	3589.108	2224	743	11322	132797	2995.706	2.590	0.602	0.901
ID1493	1493	552	604.706	81.503	186.635	0	1	1	3	1	-10921639	3589.108	2224	743	11322	132797	2995.706	2.590	0.602	0.901
ID3578	3578	553	103.163	115.027	187.384	0	0	0	3	1	-10921639	1149.351	949	492	2362	42526	519.890	2.544	0.221	0.801
ID1494	1494	553	103.163	115.027	187.384	0	1	1	3	1	-10921639	1149.351	949	492	2362	42526	519.890	2.544	0.221	0.801
ID3579	3579	554	602.022	51.637	188.162	0	0	0	3	1	-10921639	3427.757	2320	760	10054	126827	2690.797	2.588	0.585	0.941
ID1495	1495	554	602.022	51.637	188.162	0	1	1	3	1	-10921639	3427.757	2320	760	10054	126827	2690.797	2.588	0.585	0.941
ID3580	3580	555	104.918	177.000	188.144	0	0	0	3	1	-10921639	1684.189	1499	916	3626	62315	633.164	2.519	0.084	0.413
ID1496	1496	555	104.918	177.000	188.144	0	1	1	3	1	-10921639	1684.189	1499	916	3626	62315	633.164	2.519	0.084	0.413
ID3581	3581	556	422.192	184.712	187.792	0	0	0	3	1	-10921639	2829.378	2048	967	7573	104687	1898.242	2.598	0.463	0.943
ID1497	1497	556	422.192	184.712	187.792	0	1	1	3	1	-10921639	2829.378	2048	967	7573	104687	1898.242	2.598	0.463	0.943
ID3582	3582	557	295.484	260.506	188.117	0	0	0	3	1	-10921639	2300.649	1692	765	6845	85124	1611.828	2.555	0.329	0.706
ID1498	1498	557	295.484	260.506	188.117	0	1	1	3	1	-10921639	2300.649	1692	765	6845	85124	1611.828	2.555	0.329	0.706
ID3583	3583	558	431.438	161.342	189.388	0	0	0	3	1	-10921639	3074.811	2285	1067	8026	113768	1946.419	2.594	0.435	0.958
ID1499	1499	558	431.438	161.342	189.388	0	1	1	3	1	-10921639	3074.811	2285	1067	8026	113768	1946.419	2.594	0.435	0.958
ID3584	3584	559	216.329	171.239	188.985	0	0	0	3	1	-10921639	2115.243	1867	1016	5252	78264	998.881	2.609	0.259	0.872
ID1500	1500	559	216.329	171.239	188.985	0	1	1	3	1	-10921639	2115.243	1867	1016	5252	78264	998.881	2.609	0.259	0.872
ID3585	3585	560	258.652	419.796	190.420	0	0	0	3	1	-10921639	1733.108	1093	598	4609	64125	1174.749	2.637	0.420	0.872
ID1501	1501	560	258.652	419.796	190.420	0	1	1	3	1	-10921639	1733.108	1093	598	4609	64125	1174.749	2.637	0.420	0.872
ID3586	3586	561	142.312	501.335	190.432	0	0	0	3	1	-10921639	2032.243	1823	821	4401	75193	837.869	2.579	0.160	0.670
ID1502	1502	561	142.312	501.335	190.432	0	1	1	3	1	-10921639	2032.243	1823	821	4401	75193	837.869	2.579	0.160	0.670
ID3587	3587	562	120.458	15.612	191.139	0	0	0	3	1	-10921639	1012.243	823	479	2339	37453	553.502	2.565	0.320	0.887
ID1503	1503	562	120.458	15.612	191.139	0	1	1	3	1	-10921639	1012.243	823	479	2339	37453	553.502	2.565	0.320	0.887
ID3588	3588	563	389.167	232.414	191.127	0	0	0	3	1	-10921639	2943.189	2956	891	6634	108898	1457.356	2.645	0.436	1.226
ID1504	1504	563	389.167	232.414	191.127	0	1	1	3	1	-10921639	2943.189	2956	891	6634	108898	1457.356	2.645	0.436	1.226
ID3589	3589	564	677.269	309.824	191.074	0	0	0	3	1	-10921639	3799.270	2872	864	12517	140573	3128.819	2.572	0.586	0.897
ID1505	1505	564	677.269	309.824	191.074	0	1	1	3	1	-10921639	3799.270	2872	864	12517	140573	3128.819	2.572	0.586	0.897
ID3590	3590	565	457.852	283.995	192.865	0	0	0	3	1	-10921639	2811.486	2000	876	8550	104025	2067.235	2.597	0.529	0.941
ID1506	1506	565	457.852	283.995	192.865	0	1	1	3	1	-10921639	2811.486	2000	876	8550	104025	2067.235	2.597	0.529	0.941
ID3591	3591	566	152.916	32.793	193.743	0	0	0	3	1	-10921639	1327.135	1043	602	3379	49104	735.275	2.564	0.322	0.880
ID1507	1507	566	152.916	32.793	193.743	0	1	1	3	1	-10921639	1327.135	1043	602	3379	49104	735.275	2.564	0.322	0.880
ID3592	3592	567	244.147	111.064	193.869	0	0	0	3	1	-10921639	1702.405	1156	646	4576	62989	1090.754	2.586	0.422	0.927
ID1508	1508	567	244.147	111.064	193.869	0	1	1	3	1	-10921639	1702.405	1156	646	4576	62989	1090.754	2.586	0.422	0.927
ID3593	3593	568	295.607	392.939	194.263	0	0	0	3	1	-10921639	1849.135	1256	581	5542	68418	1348.761	2.575	0.481	0.891
ID1509	1509	568	295.607	392.939	194.263	0	1	1	3	1	-10921639	1849.135	1256	581	5542	68418	1348.761	2.575	0.481	0.891
ID3594	3594	569	317.973	449.038	193.941	0	0	0	3	1	-10921639	2356.811	1817	872	6936	87202	1585.829	2.572	0.410	0.864
ID1510	1510	569	317.973	449.038	193.941	0	1	1	3	1	-10921639	2356.811	1817	872	6936	87202	1585.829	2.572	0.410	0.864
ID3595	3595	570	503.173	205.166	194.675	0	0	0	3	1	-10921639	3186.973	1857	952	9142	117918	2382.000	2.590	0.512	0.906
ID1511	1511	570	503.173	205.166	194.675	0	1	1	3	1	-10921639	3186.973	1857	952	9142	117918	2382.000	2.590	0.512	0.906
ID3596	3596	571	584.113	365.469	194.557	0	0	0	3	1	-10921639	3882.054	3156	991	10814	143636	2595.271	2.585	0.463	0.947
ID1512	1512	571	584.113	365.469	194.557	0	1	1	3	1	-10921639	3882.054	3156	991	10814	143636	2595.271	2.585	0.463	0.947
ID3597	3597	572	82.956	504.399	195.778	0	0	0	3	1	-10921639	1268.784	1086	560	3122	46945	572.321	2.535	0.140	0.546
ID1513	1513	572	82.956	504.399	195.778	0	1	1	3	1	-10921639	1268.784	1086	560	3122	46945	572.321	2.535	0.140	0.546
ID3598	3598	573	299.147	143.411	198.458	0	0	0	3	1	-10921639	2463.730	1882	755	5999	91158	1414.377	2.575	0.258	0.715
ID1514	1514	573	299.147	143.411	198.458	0	1	1	3	1	-10921639	2463.730	1882	755	5999	91158	1414.377	2.575	0.258	0.715
ID3599	3599	574	345.238	137.149	198.713	0	0	0	3	1	-10921639	2632.027	1949	770	6595	97385	1665.225	2.609	0.350	0.819
ID1515	1515	574	345.238	137.149	198.713	0	1	1	3	1	-10921639	2632.027	1949	770	6595	97385	1665.225	2.609	0.350	0.819
ID3600	3600	575	141.114	289.321	198.919	0	0	0	3	1	-10921639	1389.811	1124	634	2956	51423	629.588	2.576	0.276	0.954
ID1516	1516	575	141.114	289.321	198.919	0	1	1	3	1	-10921639	1389.811	1124	634	2956	51423	629.588	2.576	0.276	0.954
ID3601	3601	576	193.134	42.504	200.175	0	0	0	3	1	-10921639	1540.838	1144	537	4081	57011	919.136	2.578	0.389	0.938
ID1517	1517	576	193.134	42.504	200.175	0	1	1	3	1	-10921639	1540.838	1144	537	4081	57011	919.136	2.578	0.389	0.938
ID3602	3602	577	220.155	68.072	200.149	0	0	0	3	1	-10921639	1684.405	1287	688	5002	62323	1042.392	2.560	0.420	0.955
ID1518	1518	577	220.155	68.072	200.149	0	1	1	3	1	-10921639	1684.405	1287	688	5002	62323	1042.392	2.560	0.420	0.955
ID3603	3603	578	73.692	85.077	199.520	0	0	0	3	1	-10921639	891.811	770	425	1786	32997	332.549	2.552	0.205	0.911
ID1519	1519	578	73.692	85.077	199.520	0	1	1	3	1	-10921639	891.811	770	425	1786	32997	332.549	2.552	0.205	0.911
ID3604	3604	579	502.658	156.843	199.590	0	0	0	3	1	-10921639	3440.459	2873	1102	7806	127297	1920.273	2.584	0.486	1.172
ID1520	1520	579	502.658	156.843	199.590	0	1	1	3	1	-10921639	3440.459	2873	1102	7806	127297	1920.273	2.584	0.486	1.172
ID3605	3605	580	206.372	176.032	200.103	0	0	0	3	1	-10921639	1706.432	1358	617	4283	63138	942.064	2.633	0.327	0.893
ID1521	1521	580	206.372	176.032	200.103	0	1	1	3	1	-10921639	1706.432	1358	617	4283	63138	942.064	2.633	0.327	0.893
ID3606	3606	581	216.717	357.134	200.464	0	0	0	3	1	-10921639	1731.459	1376	732	4260	64064	955.539	2.599	0.340	0.920
ID1522	1522	581	216.717	357.134	200.464	0	1	1	3	1	-10921639	1731.459	1376	732	4260	64064	955.539	2.599	0.340	0.920
ID3607	3607	582	195.840	308.942	200.961	0	0	0	3	1	-10921639	1612.541	1289	671	3961	59664	925.077	2.563	0.346	0.896
ID1523	1523	582	195.840	308.942	200.961	0	1	1	3	1	-10921639	1612.541	1289	671	3961	59664	925.077	2.563	0.346	0.896
ID3608	3608	583	220.953	30.355	201.671	0	0	0	3	1	-10921639	1638.162	1193	624	4328	60612	1099.146	2.550	0.404	0.858
ID1524	1524	583	220.953	30.355	201.671	0	1	1	3	1	-10921639	1638.162	1193	624	4328	60612	1099.146	2.550	0.404	0.858
ID3609	3609	584	764.851	225.310	201.825	0	0	0	3	1	-10921639	4302.595	2820	1179	14069	159196	3469.944	2.594	0.608	0.938
ID1525	1525	584	764.851	225.310	201.825	0	1	1	3	1	-10921639	4302.595	2820	1179	14069	159196	3469.944	2.594	0.608	0.938
ID3610	3610	585	420.681	262.682	201.643	0	0	0	3	1	-10921639	2621.243	1800	834	7743	96986	1949.168	2.581	0.522	0.922
ID1526	1526	585	420.681	262.682	201.643	0	1	1	3	1	-10921639	2621.243	1800	834	7743	96986	1949.168	2.581	0.522	0.922
ID3611	3611	586	104.759	59.353	203.057	0	0	0	3	1	-10921639	1081.162	915	447	2439	40003	512.483	2.558	0.262	0.875
ID1527	1527	586	104.759	59.353	203.057	0	1	1	3	1	-10921639	1081.162	915	447	2439	40003	512.483	2.558	0.262	0.875
ID3612	3612	587	572.841	458.354	203.432	0	0	0	3	1	-10921639	4001.703	2449	1017	11039	148063	2870.930	2.582	0.451	0.867
ID1528	1528	587	572.841	458.354	203.432	0	1	1	3	1	-10921639	4001.703	2449	1017	11039	148063	2870.930	2.582	0.451	0.867
ID3613	3613	588	472.187	203.839	204.267	0	0	0	3	1	-10921639	3078.297	2112	906	9488	113897	2328.502	2.612	0.505	0.887
ID1529	1529	588	472.187	203.839	204.267	0	1	1	3	1	-10921639	3078.297	2112	906	9488	113897	2328.502	2.612	0.505	0.887
ID3614	3614	589	293.738	14.726	205.134	0	0	0	3	1	-10921639	1949.865	1586	493	5670	72145	1400.895	2.584	0.503	0.932
ID1530	1530	589	293.738	14.726	205.134	0	1	1	3	1	-10921639	1949.865	1586	493	5670	72145	1400.895	2.584	0.503	0.932
ID3615	3615	590	806.281	327.989	205.311	0	0	0	3	1	-10921639	4363.946	2679	994	14098	161466	3610.131	2.606	0.632	0.936
ID1531	1531	590	806.281	327.989	205.311	0	1	1	3	1	-10921639	4363.946	2679	994	14098	161466	3610.131	2.606	0.632	0.936
ID3616	3616	591	531.269	426.974	205.785	0	0	0	3	1	-10921639	2978.784	2107	720	9186	110215	2288.536	2.593	0.573	0.948
ID1532	1532	591	531.269	426.974	205.785	0	1	1	3	1	-10921639	2978.784	2107	720	9186	110215	2288.536	2.593	0.573	0.948
ID3617	3617	592	144.743	76.675	207.738	0	0	0	3	1	-10921639	1193.216	926	464	2828	44149	674.448	2.556	0.311	0.839
ID1533	1533	592	144.743	76.675	207.738	0	1	1	3	1	-10921639	1193.216	926	464	2828	44149	674.448	2.556	0.311	0.839
ID3618	3618	593	1094.652	451.721	207.521	0	0	0	3	1	-10921639	6326.027	4099	1671	16143	234063	4622.629	2.618	0.571	0.995
ID1534	1534	593	1094.652	451.721	207.521	0	1	1	3	1	-10921639	6326.027	4099	1671	16143	234063	4622.629	2.618	0.571	0.995
ID3619	3619	594	510.976	141.733	208.934	0	0	0	3	1	-10921639	3232.541	2324	1121	9199	119604	2387.667	2.609	0.530	0.938
ID1535	1535	594	510.976	141.733	208.934	0	1	1	3	1	-10921639	3232.541	2324	1121	9199	119604	2387.667	2.609	0.530	0.938
ID3620	3620	595	373.734	378.203	211.492	0	0	0	3	1	-10921639	2423.054	1619	724	7384	89653	1783.455	2.573	0.515	0.924
ID1536	1536	595	373.734	378.203	211.492	0	1	1	3	1	-10921639	2423.054	1619	724	7384	89653	1783.455	2.573	0.515	0.924
ID3621	3621	596	439.427	187.261	213.142	0	0	0	3	1	-10921639	3032.405	2404	1119	7045	112199	1640.583	2.605	0.449	1.145
ID1537	1537	596	439.427	187.261	213.142	0	1	1	3	1	-10921639	3032.405	2404	1119	7045	112199	1640.583	2.605	0.449	1.145
ID3622	3622	597	399.014	354.175	213.530	0	0	0	3	1	-10921639	2773.297	2261	756	7401	102612	1656.562	2.621	0.460	1.055
ID1538	1538	597	399.014	354.175	213.530	0	1	1	3	1	-10921639	2773.297	2261	756	7401	102612	1656.562	2.621	0.460	1.055
ID3623	3623	598	346.277	261.978	213.848	0	0	0	3	1	-10921639	2358.649	1812	918	7067	87270	1579.593	2.581	0.453	0.930
ID1539	1539	598	346.277	261.978	213.848	0	1	1	3	1	-10921639	2358.649	1812	918	7067	87270	1579.593	2.581	0.453	0.930
ID3624	3624	599	1404.770	176.439	217.446	0	0	0	3	1	-10921639	7206.703	4946	1383	16143	266648	5005.989	2.615	0.632	1.114
ID1540	1540	599	1404.770	176.439	217.446	0	1	1	3	1	-10921639	7206.703	4946	1383	16143	266648	5005.989	2.615	0.632	1.114
ID3625	3625	600	198.695	205.295	217.479	0	0	0	3	1	-10921639	1611.541	1153	630	4456	59627	1049.645	2.635	0.381	0.847
ID1541	1541	600	198.695	205.295	217.479	0	1	1	3	1	-10921639	1611.541	1153	630	4456	59627	1049.645	2.635	0.381	0.847
ID3626	3626	601	511.718	451.265	216.884	0	0	0	3	1	-10921639	3232.297	2134	1017	9698	119595	2338.105	2.591	0.457	0.868
ID1542	1542	601	511.718	451.265	216.884	0	1	1	3	1	-10921639	3232.297	2134	1017	9698	119595	2338.105	2.591	0.457	0.868
ID3627	3627	602	408.176	159.756	218.259	0	0	0	3	1	-10921639	2759.378	1917	886	7276	102097	1869.056	2.601	0.472	0.947
ID1543	1543	602	408.176	159.756	218.259	0	1	1	3	1	-10921639	2759.378	1917	886	7276	102097	1869.056	2.601	0.472	0.947
ID3628	3628	603	195.188	224.490	218.190	0	0	0	3	1	-10921639	1532.892	1068	605	4338	56717	1020.323	2.573	0.416	0.883
ID1544	1544	603	195.188	224.490	218.190	0	1	1	3	1	-10921639	1532.892	1068	605	4338	56717	1020.323	2.573	0.416	0.883
ID3629	3629	604	163.191	291.382	217.991	0	0	0	3	1	-10921639	1430.027	1060	595	3637	52911	803.768	2.590	0.309	0.840
ID1545	1545	604	163.191	291.382	217.991	0	1	1	3	1	-10921639	1430.027	1060	595	3637	52911	803.768	2.590	0.309	0.840
ID3630	3630	605	683.552	305.082	218.108	0	0	0	3	1	-10921639	3869.216	3014	855	12064	143161	2954.952	2.581	0.597	0.979
ID1546	1546	605	683.552	305.082	218.108	0	1	1	3	1	-10921639	3869.216	3014	855	12064	143161	2954.952	2.581	0.597	0.979
ID3631	3631	606	83.414	511.000	218.000	0	0	0	3	1	-10921639	1181.432	975	552	3188	43713	591.788	10.233	0.285	0.885
ID1547	1547	606	83.414	511.000	218.000	0	1	1	3	1	-10921639	1181.432	975	552	3188	43713	591.788	10.233	0.285	0.885
ID3632	3632	607	100.579	115.254	219.045	0	0	0	3	1	-10921639	1051.919	906	345	2117	38921	433.604	2.608	0.246	0.958
ID1548	1548	607	100.579	115.254	219.045	0	1	1	3	1	-10921639	1051.919	906	345	2117	38921	433.604	2.608	0.246	0.958
ID3633	3633	608	409.676	459.927	219.881	0	0	0	3	1	-10921639	2757.216	2075	935	8361	102017	1851.939	2.611	0.448	0.922
ID1549	1549	608	409.676	459.927	219.881	0	1	1	3	1	-10921639	2757.216	2075	935	8361	102017	1851.939	2.611	0.448	0.922
ID3634	3634	609	294.535	68.188	220.983	0	0	0	3	1	-10921639	1905.486	1361	642	5120	70503	1230.444	2.617	0.471	0.992
ID1550	1550	609	294.535	68.188	220.983	0	1	1	3	1	-10921639	1905.486	1361	642	5120	70503	1230.444	2.617	0.471	0.992
ID3635	3635	610	451.635	368.180	221.262	0	0	0	3	1	-10921639	2942.162	2025	694	8829	108860	2146.691	2.596	0.497	0.910
ID1551	1551	610	451.635	368.180	221.262	0	1	1	3	1	-10921639	2942.162	2025	694	8829	108860	2146.691	2.596	0.497	0.910
ID3636	3636	611	341.199	27.323	222.074	0	0	0	3	1	-10921639	2269.243	1659	776	6519	83962	1506.245	2.571	0.451	0.937
ID1552	1552	611	341.199	27.323	222.074	0	1	1	3	1	-10921639	2269.243	1659	776	6519	83962	1506.245	2.571	0.451	0.937
ID3637	3637	612	452.158	263.117	222.488	0	0	0	3	1	-10921639	2907.081	1893	858	8905	107562	2196.244	2.570	0.494	0.875
ID1553	1553	612	452.158	263.117	222.488	0	1	1	3	1	-10921639	2907.081	1893	858	8905	107562	2196.244	2.570	0.494	0.875
ID3638	3638	613	67.317	19.707	223.076	0	0	0	3	1	-10921639	1053.108	1005	509	1934	38965	349.427	2.654	0.122	0.653
ID1554	1554	613	67.317	19.707	223.076	0	1	1	3	1	-10921639	1053.108	1005	509	1934	38965	349.427	2.654	0.122	0.653
ID3639	3639	614	29.550	121.074	224.169	0	0	0	3	1	-10921639	1120.054	1030	638	1830	41442	332.464	2.480	-0.007	-0.044
ID1555	1555	614	29.550	121.074	224.169	0	1	1	3	1	-10921639	1120.054	1030	638	1830	41442	332.464	2.480	-0.007	-0.044
ID3640	3640	615	273.551	127.286	223.652	0	0	0	3	1	-10921639	2490.027	2125	1140	5684	92131	1230.093	2.661	0.319	0.979
ID1556	1556	615	273.551	127.286	223.652	0	1	1	3	1	-10921639	2490.027	2125	1140	5684	92131	1230.093	2.661	0.319	0.979
ID3641	3641	616	690.049	39.878	225.216	0	0	0	3	1	-10921639	3920.676	3292	943	9235	145065	2467.520	2.665	0.586	1.174
ID1557	1557	616	690.049	39.878	225.216	0	1	1	3	1	-10921639	3920.676	3292	943	9235	145065	2467.520	2.665	0.586	1.174
ID3642	3642	617	239.068	272.557	224.528	0	0	0	3	1	-10921639	1941.351	1503	659	5227	71830	1264.161	2.589	0.408	0.891
ID1558	1558	617	239.068	272.557	224.528	0	1	1	3	1	-10921639	1941.351	1503	659	5227	71830	1264.161	2.589	0.408	0.891
ID3643	3643	618	256.010	294.827	225.522	0	0	0	3	1	-10921639	2018.838	1373	625	5578	74697	1301.585	2.585	0.387	0.865
ID1559	1559	618	256.010	294.827	225.522	0	1	1	3	1	-10921639	2018.838	1373	625	5578	74697	1301.585	2.585	0.387	0.865
ID3644	3644	619	240.832	57.435	228.025	0	0	0	3	1	-10921639	1689.784	1283	601	4553	62522	1084.903	2.545	0.407	0.901
ID1560	1560	619	240.832	57.435	228.025	0	1	1	3	1	-10921639	1689.784	1283	601	4553	62522	1084.903	2.545	0.407	0.901
ID3645	3645	620	166.277	143.569	227.741	0	0	0	3	1	-10921639	1636.541	1250	635	3800	60552	896.509	2.580	0.214	0.643
ID1561	1561	620	166.277	143.569	227.741	0	1	1	3	1	-10921639	1636.541	1250	635	3800	60552	896.509	2.580	0.214	0.643
ID3646	3646	621	427.021	373.965	227.742	0	0	0	3	1	-10921639	3214.405	2705	1140	8923	118933	2061.169	2.559	0.399	0.889
ID1562	1562	621	427.021	373.965	227.742	0	1	1	3	1	-10921639	3214.405	2705	1140	8923	118933	2061.169	2.559	0.399	0.889
ID3647	3647	622	235.656	474.225	228.245	0	0	0	3	1	-10921639	1814.297	1465	686	4468	67129	1073.674	2.602	0.371	0.914
ID1563	1563	622	235.656	474.225	228.245	0	1	1	3	1	-10921639	1814.297	1465	686	4468	67129	1073.674	2.602	0.371	0.914
ID3648	3648	623	463.032	483.674	228.082	0	0	0	3	1	-10921639	2937.081	2363	831	7994	108672	1965.501	2.584	0.531	1.036
ID1564	1564	623	463.032	483.674	228.082	0	1	1	3	1	-10921639	2937.081	2363	831	7994	108672	1965.501	2.584	0.531	1.036
ID3649	3649	624	258.991	192.790	228.659	0	0	0	3	1	-10921639	1801.622	1063	651	5524	66660	1297.760	2.586	0.448	0.859
ID1565	1565	624	258.991	192.790	228.659	0	1	1	3	1	-10921639	1801.622	1063	651	5524	66660	1297.760	2.586	0.448	0.859
ID3650	3650	625	420.840	352.796	228.517	0	0	0	3	1	-10921639	2610.730	1608	719	7816	96597	1924.918	2.584	0.506	0.912
ID1566	1566	625	420.840	352.796	228.517	0	1	1	3	1	-10921639	2610.730	1608	719	7816	96597	1924.918	2.584	0.506	0.912
ID3651	3651	626	161.827	108.121	229.803	0	0	0	3	1	-10921639	1493.216	1168	611	3452	55249	773.279	2.585	0.277	0.839
ID1567	1567	626	161.827	108.121	229.803	0	1	1	3	1	-10921639	1493.216	1168	611	3452	55249	773.279	2.585	0.277	0.839
ID3652	3652	627	216.619	158.775	230.082	0	0	0	3	1	-10921639	1726.622	1305	514	4540	63885	1055.164	2.599	0.376	0.895
ID1568	1568	627	216.619	158.775	230.082	0	1	1	3	1	-10921639	1726.622	1305	514	4540	63885	1055.164	2.599	0.376	0.895
ID3653	3653	628	358.652	403.119	230.283	0	0	0	3	1	-10921639	2463.351	1767	728	7382	91144	1702.572	2.592	0.390	0.811
ID1569	1569	628	358.652	403.119	230.283	0	1	1	3	1	-10921639	2463.351	1767	728	7382	91144	1702.572	2.592	0.390	0.811
ID3654	3654	629	147.803	67.758	231.223	0	0	0	3	1	-10921639	1322.378	1076	561	3145	48928	677.555	2.548	0.303	0.908
ID1570	1570	629	147.803	67.758	231.223	0	1	1	3	1	-10921639	1322.378	1076	561	3145	48928	677.555	2.548	0.303	0.908
ID3655	3655	630	334.596	138.135	231.499	0	0	0	3	1	-10921639	2480.784	1778	937	6742	91789	1556.155	2.591	0.371	0.864
ID1571	1571	630	334.596	138.135	231.499	0	1	1	3	1	-10921639	2480.784	1778	937	6742	91789	1556.155	2.591	0.371	0.864
ID3656	3656	631	516.115	99.984	232.898	0	0	0	3	1	-10921639	3386.135	2589	1166	10219	125287	2496.378	2.588	0.460	0.854
ID1572	1572	631	516.115	99.984	232.898	0	1	1	3	1	-10921639	3386.135	2589	1166	10219	125287	2496.378	2.588	0.460	0.854
ID3657	3657	632	640.724	308.101	232.892	0	0	0	3	1	-10921639	4118.378	3194	1297	12938	152380	3130.534	2.562	0.497	0.873
ID1573	1573	632	640.724	308.101	232.892	0	1	1	3	1	-10921639	4118.378	3194	1297	12938	152380	3130.534	2.562	0.497	0.873
ID3658	3658	633	377.696	396.702	232.895	0	0	0	3	1	-10921639	2742.432	2140	955	7821	101470	1889.172	2.579	0.337	0.732
ID1574	1574	633	377.696	396.702	232.895	0	1	1	3	1	-10921639	2742.432	2140	955	7821	101470	1889.172	2.579	0.337	0.732
ID3659	3659	634	313.979	80.842	235.336	0	0	0	3	1	-10921639	2282.189	1551	644	6046	84441	1436.720	2.547	0.424	0.946
ID1575	1575	634	313.979	80.842	235.336	0	1	1	3	1	-10921639	2282.189	1551	644	6046	84441	1436.720	2.547	0.424	0.946
ID3660	3660	635	230.456	338.488	235.152	0	0	0	3	1	-10921639	2102.865	1723	685	5422	77806	1233.210	2.536	0.268	0.721
ID1576	1576	635	230.456	338.488	235.152	0	1	1	3	1	-10921639	2102.865	1723	685	5422	77806	1233.210	2.536	0.268	0.721
ID3661	3661	636	866.336	458.162	236.118	0	0	0	3	1	-10921639	4645.486	3468	1137	14836	171883	3771.292	2.571	0.613	0.936
ID1577	1577	636	866.336	458.162	236.118	0	1	1	3	1	-10921639	4645.486	3468	1137	14836	171883	3771.292	2.571	0.613	0.936
ID3662	3662	637	284.745	146.336	236.498	0	0	0	3	1	-10921639	2087.649	1394	746	5376	77243	1320.218	2.572	0.396	0.897
ID1578	1578	637	284.745	146.336	236.498	0	1	1	3	1	-10921639	2087.649	1394	746	5376	77243	1320.218	2.572	0.396	0.897
ID3663	3663	638	303.684	438.799	237.794	0	0	0	3	1	-10921639	2115.730	1507	793	5772	78282	1412.468	2.576	0.408	0.868
ID1579	1579	638	303.684	438.799	237.794	0	1	1	3	1	-10921639	2115.730	1507	793	5772	78282	1412.468	2.576	0.408	0.868
ID3664	3664	639	248.906	16.482	238.552	0	0	0	3	1	-10921639	1793.865	1207	533	4959	66373	1247.042	2.569	0.441	0.880
ID1580	1580	639	248.906	16.482	238.552	0	1	1	3	1	-10921639	1793.865	1207	533	4959	66373	1247.042	2.569	0.441	0.880
ID3665	3665	640	464.272	90.933	238.602	0	0	0	3	1	-10921639	3340.459	2942	1057	6799	123597	1651.428	4.675	0.473	1.299
ID1581	1581	640	464.272	90.933	238.602	0	1	1	3	1	-10921639	3340.459	2942	1057	6799	123597	1651.428	4.675	0.473	1.299
ID3666	3666	641	256.828	104.301	238.625	0	0	0	3	1	-10921639	2575.324	2070	1197	6360	95287	1378.490	2.594	0.270	0.794
ID1582	1582	641	256.828	104.301	238.625	0	1	1	3	1	-10921639	2575.324	2070	1197	6360	95287	1378.490	2.594	0.270	0.794
ID3667	3667	642	192.908	228.619	238.991	0	0	0	3	1	-10921639	1657.378	1290	573	4894	61323	1043.128	11.400	0.261	0.658
ID1583	1583	642	192.908	228.619	238.991	0	1	1	3	1	-10921639	1657.378	1290	573	4894	61323	1043.128	11.400	0.261	0.658
ID3668	3668	643	625.188	297.075	238.968	0	0	0	3	1	-10921639	4217.081	3326	941	11086	156032	2742.462	2.583	0.442	0.942
ID1584	1584	643	625.188	297.075	238.968	0	1	1	3	1	-10921639	4217.081	3326	941	11086	156032	2742.462	2.583	0.442	0.942
ID3669	3669	644	150.709	399.385	239.121	0	0	0	3	1	-10921639	1753.297	1255	777	4190	64872	898.288	2.627	0.145	0.494
ID1585	1585	644	150.709	399.385	239.121	0	1	1	3	1	-10921639	1753.297	1255	777	4190	64872	898.288	2.627	0.145	0.494
ID3670	3670	645	441.370	446.964	239.496	0	0	0	3	1	-10921639	2892.784	1968	953	8069	107033	2010.093	2.580	0.474	0.926
ID1586	1586	645	441.370	446.964	239.496	0	1	1	3	1	-10921639	2892.784	1968	953	8069	107033	2010.093	2.580	0.474	0.926
ID3671	3671	646	254.042	217.715	240.268	0	0	0	3	1	-10921639	1711.162	1218	548	4641	63313	1170.175	2.554	0.442	0.897
ID1587	1587	646	254.042	217.715	240.268	0	1	1	3	1	-10921639	1711.162	1218	548	4641	63313	1170.175	2.554	0.442	0.897
ID3672	3672	647	133.590	276.053	240.033	0	0	0	3	1	-10921639	1595.432	1315	808	3306	59031	748.088	2.539	0.107	0.414
ID1588	1588	647	133.590	276.053	240.033	0	1	1	3	1	-10921639	1595.432	1315	808	3306	59031	748.088	2.539	0.107	0.414
ID3673	3673	648	412.796	305.893	240.422	0	0	0	3	1	-10921639	3458.297	2692	1376	9105	127957	2112.238	2.548	0.277	0.709
ID1589	1589	648	412.796	305.893	240.422	0	1	1	3	1	-10921639	3458.297	2692	1376	9105	127957	2112.238	2.548	0.277	0.709
ID3674	3674	649	700.615	323.399	240.166	0	0	0	3	1	-10921639	4546.297	3350	1293	12482	168213	3135.775	2.587	0.477	0.936
ID1590	1590	649	700.615	323.399	240.166	0	1	1	3	1	-10921639	4546.297	3350	1293	12482	168213	3135.775	2.587	0.477	0.936
ID3675	3675	650	406.296	281.866	240.800	0	0	0	3	1	-10921639	2796.216	1901	974	8419	103460	1944.355	2.541	0.431	0.866
ID1591	1591	650	406.296	281.866	240.800	0	1	1	3	1	-10921639	2796.216	1901	974	8419	103460	1944.355	2.541	0.431	0.866
ID3676	3676	651	443.371	333.644	240.697	0	0	0	3	1	-10921639	3893.595	3366	1247	9282	144063	2105.310	2.627	0.331	0.920
ID1592	1592	651	443.371	333.644	240.697	0	1	1	3	1	-10921639	3893.595	3366	1247	9282	144063	2105.310	2.627	0.331	0.920
ID3677	3677	652	22.263	0.000	242.000	0	0	0	3	1	-10921639	808.351	777	452	1139	29909	183.673	10.220	0.151	1.158
ID1593	1593	652	22.263	0.000	242.000	0	1	1	3	1	-10921639	808.351	777	452	1139	29909	183.673	10.220	0.151	1.158
ID3678	3678	653	229.526	64.083	243.056	0	0	0	3	1	-10921639	1710.784	1310	647	4596	63299	1055.332	2.573	0.350	0.840
ID1594	1594	653	229.526	64.083	243.056	0	1	1	3	1	-10921639	1710.784	1310	647	4596	63299	1055.332	2.573	0.350	0.840
ID3679	3679	654	113.047	103.466	243.166	0	0	0	3	1	-10921639	1818.973	1546	919	3474	67302	775.299	10.323	0.120	0.502
ID1595	1595	654	113.047	103.466	243.166	0	1	1	3	1	-10921639	1818.973	1546	919	3474	67302	775.299	10.323	0.120	0.502
ID3680	3680	655	301.799	406.514	242.828	0	0	0	3	1	-10921639	2521.568	1922	988	6921	93298	1596.367	11.400	0.332	0.788
ID1596	1596	655	301.799	406.514	242.828	0	1	1	3	1	-10921639	2521.568	1922	988	6921	93298	1596.367	11.400	0.332	0.788
ID3681	3681	656	242.034	160.048	243.763	0	0	0	3	1	-10921639	1723.514	1300	600	4649	63770	1087.339	2.591	0.434	0.960
ID1597	1597	656	242.034	160.048	243.763	0	1	1	3	1	-10921639	1723.514	1300	600	4649	63770	1087.339	2.591	0.434	0.960
ID3682	3682	657	320.474	232.728	243.888	0	0	0	3	1	-10921639	2159.838	1395	770	6715	79914	1576.759	2.580	0.430	0.824
ID1598	1598	657	320.474	232.728	243.888	0	1	1	3	1	-10921639	2159.838	1395	770	6715	79914	1576.759	2.580	0.430	0.824
ID3683	3683	658	531.408	328.692	244.649	0	0	0	3	1	-10921639	4375.108	3223	1360	11484	161879	2794.715	11.400	0.313	0.747
ID1599	1599	658	531.408	328.692	244.649	0	1	1	3	1	-10921639	4375.108	3223	1360	11484	161879	2794.715	11.400	0.313	0.747
ID3684	3684	659	161.628	55.664	246.423	0	0	0	3	1	-10921639	1537.108	1187	741	3920	56873	873.320	2.544	0.307	0.826
ID1600	1600	659	161.628	55.664	246.423	0	1	1	3	1	-10921639	1537.108	1187	741	3920	56873	873.320	2.544	0.307	0.826
ID3685	3685	660	412.688	126.015	246.071	0	0	0	3	1	-10921639	2626.946	2197	787	7944	97197	1870.134	2.615	0.512	0.951
ID1601	1601	660	412.688	126.015	246.071	0	1	1	3	1	-10921639	2626.946	2197	787	7944	97197	1870.134	2.615	0.512	0.951
ID3686	3686	661	264.354	493.236	246.907	0	0	0	3	1	-10921639	1793.243	1267	626	4763	66350	1235.972	2.552	0.443	0.891
ID1602	1602	661	264.354	493.236	246.907	0	1	1	3	1	-10921639	1793.243	1267	626	4763	66350	1235.972	2.552	0.443	0.891
ID3687	3687	662	76.110	11.333	247.645	0	0	0	3	1	-10921639	1096.622	1015	562	2047	40575	371.998	11.400	0.185	0.919
ID1603	1603	662	76.110	11.333	247.645	0	1	1	3	1	-10921639	1096.622	1015	562	2047	40575	371.998	11.400	0.185	0.919
ID3688	3688	663	121.735	116.031	247.658	0	0	0	3	1	-10921639	1298.541	1078	516	2865	48046	583.891	2.557	0.239	0.857
ID1604	1604	663	121.735	116.031	247.658	0	1	1	3	1	-10921639	1298.541	1078	516	2865	48046	583.891	2.557	0.239	0.857
ID3689	3689	664	436.153	402.252	247.853	0	0	0	3	1	-10921639	3264.649	2088	1263	9303	120792	2308.586	2.583	0.316	0.680
ID1605	1605	664	436.153	402.252	247.853	0	1	1	3	1	-10921639	3264.649	2088	1263	9303	120792	2308.586	2.583	0.316	0.680
ID3690	3690	665	437.542	361.166	248.622	0	0	0	3	1	-10921639	2727.432	1827	776	8008	100915	2030.725	2.570	0.501	0.897
ID1606	1606	665	437.542	361.166	248.622	0	1	1	3	1	-10921639	2727.432	1827	776	8008	100915	2030.725	2.570	0.501	0.897
ID3691	3691	666	719.937	371.419	248.782	0	0	0	3	1	-10921639	4351.108	2861	1403	12461	160991	3083.960	2.615	0.584	1.040
ID1607	1607	666	719.937	371.419	248.782	0	1	1	3	1	-10921639	4351.108	2861	1403	12461	160991	3083.960	2.615	0.584	1.040
ID3692	3692	667	318.385	196.802	250.080	0	0	0	3	1	-10921639	1962.838	1382	626	5649	72625	1462.959	2.571	0.507	0.902
ID1608	1608	667	318.385	196.802	250.080	0	1	1	3	1	-10921639	1962.838	1382	626	5649	72625	1462.959	2.571	0.507	0.902
ID3693	3693	668	97.674	333.162	249.999	0	0	0	3	1	-10921639	1672.297	1514	810	4111	61875	819.857	11.400	0.123	0.447
ID1609	1609	668	97.674	333.162	249.999	0	1	1	3	1	-10921639	1672.297	1514	810	4111	61875	819.857	11.400	0.123	0.447
ID3694	3694	669	97.099	278.915	251.107	0	0	0	3	1	-10921639	1218.486	1092	632	2391	45084	455.318	2.537	0.197	0.881
ID1610	1610	669	97.099	278.915	251.107	0	1	1	3	1	-10921639	1218.486	1092	632	2391	45084	455.318	2.537	0.197	0.881
ID3695	3695	670	101.748	156.602	252.019	0	0	0	3	1	-10921639	1081.838	901	541	2623	40028	505.340	2.741	0.261	0.886
ID1611	1611	670	101.748	156.602	252.019	0	1	1	3	1	-10921639	1081.838	901	541	2623	40028	505.340	2.741	0.261	0.886
ID3696	3696	671	341.672	62.668	253.169	0	0	0	3	1	-10921639	2606.108	2290	931	6272	96426	1431.857	2.623	0.446	1.123
ID1612	1612	671	341.672	62.668	253.169	0	1	1	3	1	-10921639	2606.108	2290	931	6272	96426	1431.857	2.623	0.446	1.123
ID3697	3697	672	295.500	16.280	253.709	0	0	0	3	1	-10921639	2068.432	1394	788	5461	76532	1392.201	2.589	0.460	0.936
ID1613	1613	672	295.500	16.280	253.709	0	1	1	3	1	-10921639	2068.432	1394	788	5461	76532	1392.201	2.589	0.460	0.936
ID3698	3698	673	249.763	75.976	254.418	0	0	0	3	1	-10921639	1840.324	1257	703	5347	68092	1208.785	2.540	0.420	0.901
ID1614	1614	673	249.763	75.976	254.418	0	1	1	3	1	-10921639	1840.324	1257	703	5347	68092	1208.785	2.540	0.420	0.901
ID3699	3699	674	118.190	86.530	253.944	0	0	0	3	1	-10921639	1154.676	861	486	2688	42723	596.541	2.533	0.287	0.863
ID1615	1615	674	118.190	86.530	253.944	0	1	1	3	1	-10921639	1154.676	861	486	2688	42723	596.541	2.533	0.287	0.863
ID3700	3700	675	354.856	264.401	253.959	0	0	0	3	1	-10921639	2334.622	1565	739	6632	86381	1612.495	2.554	0.446	0.893
ID1616	1616	675	354.856	264.401	253.959	0	1	1	3	1	-10921639	2334.622	1565	739	6632	86381	1612.495	2.554	0.446	0.893
ID3701	3701	676	312.098	403.637	253.741	0	0	0	3	1	-10921639	2664.622	1782	976	7006	98591	1728.152	2.588	0.248	0.613
ID1617	1617	676	312.098	403.637	253.741	0	1	1	3	1	-10921639	2664.622	1782	976	7006	98591	1728.152	2.588	0.248	0.613
ID3702	3702	677	828.795	508.332	254.060	0	0	0	3	1	-10921639	5483.432	3966	1350	16143	202887	4127.055	2.590	0.370	0.718
ID1618	1618	677	828.795	508.332	254.060	0	1	1	3	1	-10921639	5483.432	3966	1350	16143	202887	4127.055	2.590	0.370	0.718
ID3703	3703	678	457.464	289.070	254.933	0	0	0	3	1	-10921639	3065.243	2733	880	6922	113414	1653.479	4.694	0.495	1.228
ID1619	1619	678	457.464	289.070	254.933	0	1	1	3	1	-10921639	3065.243	2733	880	6922	113414	1653.479	4.694	0.495	1.228
ID3704	3704	679	348.490	383.939	254.587	0	0	0	3	1	-10921639	2363.541	1694	783	7064	87451	1577.664	2.567	0.462	0.946
ID1620	1620	679	348.490	383.939	254.587	0	1	1	3	1	-10921639	2363.541	1694	783	7064	87451	1577.664	2.567	0.462	0.946
ID3705	3705	680	472.416	256.469	257.274	0	0	0	3	1	-10921639	2840.946	1847	993	8309	105115	2160.953	2.571	0.533	0.914
ID1621	1621	680	472.416	256.469	257.274	0	1	1	3	1	-10921639	2840.946	1847	993	8309	105115	2160.953	2.571	0.533	0.914
ID3706	3706	681	316.107	111.267	257.959	0	0	0	3	1	-10921639	2063.243	1545	608	6397	76340	1413.224	2.595	0.456	0.915
ID1622	1622	681	316.107	111.267	257.959	0	1	1	3	1	-10921639	2063.243	1545	608	6397	76340	1413.224	2.595	0.456	0.915
ID3707	3707	682	119.297	195.435	258.484	0	0	0	3	1	-10921639	1155.000	826	484	2866	42735	667.973	2.610	0.294	0.787
ID1623	1623	682	119.297	195.435	258.484	0	1	1	3	1	-10921639	1155.000	826	484	2866	42735	667.973	2.610	0.294	0.787
ID3708	3708	683	491.760	435.681	258.786	0	0	0	3	1	-10921639	2804.297	1789	705	8379	103759	2212.691	2.606	0.558	0.908
ID1624	1624	683	491.760	435.681	258.786	0	1	1	3	1	-10921639	2804.297	1789	705	8379	103759	2212.691	2.606	0.558	0.908
ID3709	3709	684	218.574	448.529	259.227	0	0	0	3	1	-10921639	1648.730	1240	432	4900	61003	1098.728	2.574	0.392	0.845
ID1625	1625	684	218.574	448.529	259.227	0	1	1	3	1	-10921639	1648.730	1240	432	4900	61003	1098.728	2.574	0.392	0.845
ID3710	3710	685	522.430	233.542	259.863	0	0	0	3	1	-10921639	3134.676	2465	697	8771	115983	2194.016	2.623	0.573	1.041
ID1626	1626	685	522.430	233.542	259.863	0	1	1	3	1	-10921639	3134.676	2465	697	8771	115983	2194.016	2.623	0.573	1.041
ID3711	3711	686	277.731	58.984	261.181	0	0	0	3	1	-10921639	2132.514	1623	660	6207	78903	1408.981	2.567	0.377	0.828
ID1627	1627	686	277.731	58.984	261.181	0	1	1	3	1	-10921639	2132.514	1623	660	6207	78903	1408.981	2.567	0.377	0.828
ID3712	3712	687	108.250	347.618	261.267	0	0	0	3	1	-10921639	1050.865	871	363	2347	38882	472.746	2.569	0.272	0.952
ID1628	1628	687	108.250	347.618	261.267	0	1	1	3	1	-10921639	1050.865	871	363	2347	38882	472.746	2.569	0.272	0.952
ID3713	3713	688	161.929	402.369	261.152	0	0	0	3	1	-10921639	2128.189	1789	941	5321	78743	1057.588	2.513	0.110	0.399
ID1629	1629	688	161.929	402.369	261.152	0	1	1	3	1	-10921639	2128.189	1789	941	5321	78743	1057.588	2.513	0.110	0.399
ID3714	3714	689	937.701	128.321	261.809	0	0	0	3	1	-10921639	5996.973	5318	1993	13759	221888	3451.125	4.703	0.604	1.308
ID1630	1630	689	937.701	128.321	261.809	0	1	1	3	1	-10921639	5996.973	5318	1993	13759	221888	3451.125	4.703	0.604	1.308
ID3715	3715	690	170.411	162.770	262.263	0	0	0	3	1	-10921639	1374.297	986	474	3971	50849	878.725	2.598	0.395	0.886
ID1631	1631	690	170.411	162.770	262.263	0	1	1	3	1	-10921639	1374.297	986	474	3971	50849	878.725	2.598	0.395	0.886
ID3716	3716	691	213.041	14.891	263.215	0	0	0	3	1	-10921639	1707.162	1305	645	4503	63165	1037.473	2.536	0.345	0.843
ID1632	1632	691	213.041	14.891	263.215	0	1	1	3	1	-10921639	1707.162	1305	645	4503	63165	1037.473	2.536	0.345	0.843
ID3717	3717	692	467.532	393.121	263.538	0	0	0	3	1	-10921639	2909.784	1821	858	8275	107662	2087.209	2.548	0.494	0.922
ID1633	1633	692	467.532	393.121	263.538	0	1	1	3	1	-10921639	2909.784	1821	858	8275	107662	2087.209	2.548	0.494	0.922
ID3718	3718	693	300.590	27.322	265.269	0	0	0	3	1	-10921639	2019.135	1386	642	6201	74708	1433.502	2.606	0.468	0.898
ID1634	1634	693	300.590	27.322	265.269	0	1	1	3	1	-10921639	2019.135	1386	642	6201	74708	1433.502	2.606	0.468	0.898
ID3719	3719	694	99.150	281.741	264.660	0	0	0	3	1	-10921639	1209.297	980	635	2475	44744	502.804	2.595	0.197	0.791
ID1635	1635	694	99.150	281.741	264.660	0	1	1	3	1	-10921639	1209.297	980	635	2475	44744	502.804	2.595	0.197	0.791
ID3720	3720	695	351.571	402.775	265.869	0	0	0	3	1	-10921639	2620.514	2026	890	7496	96959	1706.836	2.566	0.341	0.782
ID1636	1636	695	351.571	402.775	265.869	0	1	1	3	1	-10921639	2620.514	2026	890	7496	96959	1706.836	2.566	0.341	0.782
ID3721	3721	696	308.840	62.936	267.371	0	0	0	3	1	-10921639	2201.459	1532	735	6096	81454	1477.003	2.552	0.405	0.860
ID1637	1637	696	308.840	62.936	267.371	0	1	1	3	1	-10921639	2201.459	1532	735	6096	81454	1477.003	2.552	0.405	0.860
ID3722	3722	697	176.513	324.507	268.383	0	0	0	3	1	-10921639	1475.730	1034	429	3885	54602	955.816	2.609	0.393	0.872
ID1638	1638	697	176.513	324.507	268.383	0	1	1	3	1	-10921639	1475.730	1034	429	3885	54602	955.816	2.609	0.393	0.872
ID3723	3723	698	378.470	7.047	268.879	0	0	0	3	1	-10921639	2735.486	2017	966	7379	101213	1760.540	2.596	0.375	0.848
ID1639	1639	698	378.470	7.047	268.879	0	1	1	3	1	-10921639	2735.486	2017	966	7379	101213	1760.540	2.596	0.375	0.848
ID3724	3724	699	79.324	420.115	270.093	0	0	0	3	1	-10921639	1282.054	1142	448	2813	47436	610.357	2.504	0.117	0.442
ID1640	1640	699	79.324	420.115	270.093	0	1	1	3	1	-10921639	1282.054	1142	448	2813	47436	610.357	2.504	0.117	0.442
ID3725	3725	700	239.353	465.405	270.096	0	0	0	3	1	-10921639	1736.351	1235	534	5023	64245	1132.760	2.604	0.437	0.932
ID1641	1641	700	239.353	465.405	270.096	0	1	1	3	1	-10921639	1736.351	1235	534	5023	64245	1132.760	2.604	0.437	0.932
ID3726	3726	701	73.963	121.914	270.724	0	0	0	3	1	-10921639	1313.676	1178	706	2421	48606	444.177	2.567	0.077	0.421
ID1642	1642	701	73.963	121.914	270.724	0	1	1	3	1	-10921639	1313.676	1178	706	2421	48606	444.177	2.567	0.077	0.421
ID3727	3727	702	204.793	445.327	270.995	0	0	0	3	1	-10921639	1553.595	1289	626	3854	57483	886.082	2.638	0.367	0.942
ID1643	1643	702	204.793	445.327	270.995	0	1	1	3	1	-10921639	1553.595	1289	626	3854	57483	886.082	2.638	0.367	0.942
ID3728	3728	703	1004.953	142.250	272.269	0	0	0	3	1	-10921639	5631.108	4122	1669	15561	208351	3866.291	2.611	0.636	1.133
ID1644	1644	703	1004.953	142.250	272.269	0	1	1	3	1	-10921639	5631.108	4122	1669	15561	208351	3866.291	2.611	0.636	1.133
ID3729	3729	704	190.953	270.689	271.696	0	0	0	3	1	-10921639	1565.108	1246	585	3869	57909	864.959	2.570	0.351	0.940
ID1645	1645	704	190.953	270.689	271.696	0	1	1	3	1	-10921639	1565.108	1246	585	3869	57909	864.959	2.570	0.351	0.940
ID3730	3730	705	85.081	434.417	271.876	0	0	0	3	1	-10921639	1206.486	1128	724	2184	44640	426.078	2.565	0.168	0.813
ID1646	1646	705	85.081	434.417	271.876	0	1	1	3	1	-10921639	1206.486	1128	724	2184	44640	426.078	2.565	0.168	0.813
ID3731	3731	706	173.016	2.961	272.617	0	0	0	3	1	-10921639	2178.108	1696	927	5097	80590	1096.952	11.400	0.056	0.211
ID1647	1647	706	173.016	2.961	272.617	0	1	1	3	1	-10921639	2178.108	1696	927	5097	80590	1096.952	11.400	0.056	0.211
ID3732	3732	707	178.826	174.478	272.871	0	0	0	3	1	-10921639	1470.243	1072	646	4062	54399	935.764	2.580	0.380	0.865
ID1648	1648	707	178.826	174.478	272.871	0	1	1	3	1	-10921639	1470.243	1072	646	4062	54399	935.764	2.580	0.380	0.865
ID3733	3733	708	271.083	204.068	273.220	0	0	0	3	1	-10921639	1777.676	1249	568	5052	65774	1255.125	2.541	0.471	0.907
ID1649	1649	708	271.083	204.068	273.220	0	1	1	3	1	-10921639	1777.676	1249	568	5052	65774	1255.125	2.541	0.471	0.907
ID3734	3734	709	405.845	294.555	272.486	0	0	0	3	1	-10921639	2746.027	1750	849	7314	101603	1977.643	2.583	0.476	0.895
ID1650	1650	709	405.845	294.555	272.486	0	1	1	3	1	-10921639	2746.027	1750	849	7314	101603	1977.643	2.583	0.476	0.895
ID3735	3735	710	566.654	285.174	275.049	0	0	0	3	1	-10921639	3728.514	3122	1160	8897	137955	2222.538	2.606	0.464	1.063
ID1651	1651	710	566.654	285.174	275.049	0	1	1	3	1	-10921639	3728.514	3122	1160	8897	137955	2222.538	2.606	0.464	1.063
ID3736	3736	711	208.926	45.106	275.812	0	0	0	3	1	-10921639	1839.135	1510	693	4826	68048	1098.322	2.557	0.265	0.702
ID1652	1652	711	208.926	45.106	275.812	0	1	1	3	1	-10921639	1839.135	1510	693	4826	68048	1098.322	2.557	0.265	0.702
ID3737	3737	712	190.179	183.047	276.266	0	0	0	3	1	-10921639	1498.351	1196	534	3470	55439	805.597	2.647	0.349	0.962
ID1653	1653	712	190.179	183.047	276.266	0	1	1	3	1	-10921639	1498.351	1196	534	3470	55439	805.597	2.647	0.349	0.962
ID3738	3738	713	226.600	370.969	275.994	0	0	0	3	1	-10921639	1803.622	1380	626	5453	66734	1193.784	2.558	0.312	0.719
ID1654	1654	713	226.600	370.969	275.994	0	1	1	3	1	-10921639	1803.622	1380	626	5453	66734	1193.784	2.558	0.312	0.719
ID3739	3739	714	484.409	423.268	276.343	0	0	0	3	1	-10921639	3177.405	2333	814	9193	117564	2217.741	2.576	0.437	0.871
ID1655	1655	714	484.409	423.268	276.343	0	1	1	3	1	-10921639	3177.405	2333	814	9193	117564	2217.741	2.576	0.437	0.871
ID3740	3740	715	281.104	473.958	275.789	0	0	0	3	1	-10921639	2030.784	1439	718	5357	75139	1305.653	2.569	0.405	0.897
ID1656	1656	715	281.104	473.958	275.789	0	1	1	3	1	-10921639	2030.784	1439	718	5357	75139	1305.653	2.569	0.405	0.897
ID3741	3741	716	286.088	124.368	276.989	0	0	0	3	1	-10921639	2070.297	1619	717	5181	76601	1253.968	2.610	0.375	0.901
ID1657	1657	716	286.088	124.368	276.989	0	1	1	3	1	-10921639	2070.297	1619	717	5181	76601	1253.968	2.610	0.375	0.901
ID3742	3742	717	276.114	317.552	276.817	0	0	0	3	1	-10921639	1908.081	1311	732	5104	70599	1291.036	2.623	0.444	0.909
ID1658	1658	717	276.114	317.552	276.817	0	1	1	3	1	-10921639	1908.081	1311	732	5104	70599	1291.036	2.623	0.444	0.909
ID3743	3743	718	446.967	486.553	276.893	0	0	0	3	1	-10921639	2731.514	1646	668	8168	101066	2099.623	2.585	0.531	0.903
ID1659	1659	718	446.967	486.553	276.893	0	1	1	3	1	-10921639	2731.514	1646	668	8168	101066	2099.623	2.585	0.531	0.903
ID3744	3744	719	757.621	507.666	276.795	0	0	0	3	1	-10921639	4470.595	3027	1157	13597	165412	3661.485	2.573	0.458	0.767
ID1660	1660	719	757.621	507.666	276.795	0	1	1	3	1	-10921639	4470.595	3027	1157	13597	165412	3661.485	2.573	0.458	0.767
ID3745	3745	720	226.800	5.839	278.187	0	0	0	3	1	-10921639	2047.946	1586	767	5856	75774	1310.083	2.598	0.303	0.726
ID1661	1661	720	226.800	5.839	278.187	0	1	1	3	1	-10921639	2047.946	1586	767	5856	75774	1310.083	2.598	0.303	0.726
ID3746	3746	721	190.106	99.830	279.320	0	0	0	3	1	-10921639	1339.459	919	516	3491	49560	820.263	2.549	0.428	0.979
ID1662	1662	721	190.106	99.830	279.320	0	1	1	3	1	-10921639	1339.459	919	516	3491	49560	820.263	2.549	0.428	0.979
ID3747	3747	722	378.492	465.662	280.003	0	0	0	3	1	-10921639	2545.811	1863	921	8465	94195	1865.030	2.575	0.512	0.925
ID1663	1663	722	378.492	465.662	280.003	0	1	1	3	1	-10921639	2545.811	1863	921	8465	94195	1865.030	2.575	0.512	0.925
ID3748	3748	723	371.082	259.324	280.822	0	0	0	3	1	-10921639	2289.514	1635	832	6198	84712	1621.310	2.566	0.504	0.946
ID1664	1664	723	371.082	259.324	280.822	0	1	1	3	1	-10921639	2289.514	1635	832	6198	84712	1621.310	2.566	0.504	0.946
ID3749	3749	724	133.459	355.313	280.629	0	0	0	3	1	-10921639	1280.784	958	542	3299	47389	724.364	2.577	0.335	0.887
ID1665	1665	724	133.459	355.313	280.629	0	1	1	3	1	-10921639	1280.784	958	542	3299	47389	724.364	2.577	0.335	0.887
ID3750	3750	725	913.216	435.794	280.956	0	0	0	3	1	-10921639	4972.027	3715	1267	15265	183965	3975.593	2.587	0.633	0.970
ID1666	1666	725	913.216	435.794	280.956	0	1	1	3	1	-10921639	4972.027	3715	1267	15265	183965	3975.593	2.587	0.633	0.970
ID3751	3751	726	67.464	14.956	282.257	0	0	0	3	1	-10921639	944.027	845	544	2086	34929	347.697	2.580	0.177	0.816
ID1667	1667	726	67.464	14.956	282.257	0	1	1	3	1	-10921639	944.027	845	544	2086	34929	347.697	2.580	0.177	0.816
ID3752	3752	727	245.862	43.186	282.107	0	0	0	3	1	-10921639	1910.892	1639	712	5159	70703	1166.352	2.581	0.296	0.748
ID1668	1668	727	245.862	43.186	282.107	0	1	1	3	1	-10921639	1910.892	1639	712	5159	70703	1166.352	2.581	0.296	0.748
ID3753	3753	728	245.144	64.883	281.582	0	0	0	3	1	-10921639	2074.784	1543	707	5554	76767	1301.951	11.400	0.315	0.763
ID1669	1669	728	245.144	64.883	281.582	0	1	1	3	1	-10921639	2074.784	1543	707	5554	76767	1301.951	11.400	0.315	0.763
ID3754	3754	729	59.962	85.180	282.215	0	0	0	3	1	-10921639	770.757	662	439	1751	28518	324.383	2.566	0.178	0.719
ID1670	1670	729	59.962	85.180	282.215	0	1	1	3	1	-10921639	770.757	662	439	1751	28518	324.383	2.566	0.178	0.719
ID3755	3755	730	303.807	303.809	283.331	0	0	0	3	1	-10921639	2136.405	1573	705	6066	79047	1521.731	2.568	0.437	0.854
ID1671	1671	730	303.807	303.809	283.331	0	1	1	3	1	-10921639	2136.405	1573	705	6066	79047	1521.731	2.568	0.437	0.854
ID3756	3756	731	372.316	373.401	283.334	0	0	0	3	1	-10921639	2782.541	2012	995	8176	102954	1895.110	2.616	0.365	0.786
ID1672	1672	731	372.316	373.401	283.334	0	1	1	3	1	-10921639	2782.541	2012	995	8176	102954	1895.110	2.616	0.365	0.786
ID3757	3757	732	253.707	189.452	283.611	0	0	0	3	1	-10921639	2121.459	1635	894	5493	78494	1269.781	2.562	0.386	0.931
ID1673	1673	732	253.707	189.452	283.611	0	1	1	3	1	-10921639	2121.459	1635	894	5493	78494	1269.781	2.562	0.386	0.931
ID3758	3758	733	234.565	69.200	285.412	0	0	0	3	1	-10921639	1974.541	1526	698	5267	73058	1172.639	11.400	0.295	0.767
ID1674	1674	733	234.565	69.200	285.412	0	1	1	3	1	-10921639	1974.541	1526	698	5267	73058	1172.639	11.400	0.295	0.767
ID3759	3759	734	318.809	135.732	284.797	0	0	0	3	1	-10921639	2261.000	1777	585	6306	83657	1482.798	2.599	0.475	0.982
ID1675	1675	734	318.809	135.732	284.797	0	1	1	3	1	-10921639	2261.000	1777	585	6306	83657	1482.798	2.599	0.475	0.982
ID3760	3760	735	319.419	173.905	285.101	0	0	0	3	1	-10921639	2162.838	1658	620	7117	80025	1544.453	2.551	0.471	0.897
ID1676	1676	735	319.419	173.905	285.101	0	1	1	3	1	-10921639	2162.838	1658	620	7117	80025	1544.453	2.551	0.471	0.897
ID3761	3761	736	260.929	200.218	284.738	0	0	0	3	1	-10921639	2130.973	1647	673	5509	78846	1261.250	2.575	0.327	0.833
ID1677	1677	736	260.929	200.218	284.738	0	1	1	3	1	-10921639	2130.973	1647	673	5509	78846	1261.250	2.575	0.327	0.833
ID3762	3762	737	62.840	57.461	285.854	0	0	0	3	1	-10921639	1016.514	969	594	1942	37611	354.854	2.727	0.162	0.800
ID1678	1678	737	62.840	57.461	285.854	0	1	1	3	1	-10921639	1016.514	969	594	1942	37611	354.854	2.727	0.162	0.800
ID3763	3763	738	714.266	340.201	288.223	0	0	0	3	1	-10921639	3902.865	2691	936	13413	144406	3248.245	2.589	0.622	0.922
ID1679	1679	738	714.266	340.201	288.223	0	1	1	3	1	-10921639	3902.865	2691	936	13413	144406	3248.245	2.589	0.622	0.922
ID3764	3764	739	92.253	276.224	289.418	0	0	0	3	1	-10921639	1224.459	1051	666	2420	45305	490.699	2.561	0.161	0.691
ID1680	1680	739	92.253	276.224	289.418	0	1	1	3	1	-10921639	1224.459	1051	666	2420	45305	490.699	2.561	0.161	0.691
ID3765	3765	740	295.255	499.782	288.659	0	0	0	3	1	-10921639	2340.892	1663	821	6587	86613	1519.110	2.575	0.345	0.790
ID1681	1681	740	295.255	499.782	288.659	0	1	1	3	1	-10921639	2340.892	1663	821	6587	86613	1519.110	2.575	0.345	0.790
ID3766	3766	741	256.964	383.582	289.738	0	0	0	3	1	-10921639	1983.973	1427	709	4876	73407	1237.912	2.568	0.372	0.869
ID1682	1682	741	256.964	383.582	289.738	0	1	1	3	1	-10921639	1983.973	1427	709	4876	73407	1237.912	2.568	0.372	0.869
ID3767	3767	742	31.845	354.322	291.349	0	0	0	3	1	-10921639	774.568	753	466	1466	28659	185.643	2.488	0.106	0.797
ID1683	1683	742	31.845	354.322	291.349	0	1	1	3	1	-10921639	774.568	753	466	1466	28659	185.643	2.488	0.106	0.797
ID3768	3768	743	362.483	27.172	291.826	0	0	0	3	1	-10921639	2235.081	1655	681	6602	82698	1560.327	2.579	0.482	0.932
ID1684	1684	743	362.483	27.172	291.826	0	1	1	3	1	-10921639	2235.081	1655	681	6602	82698	1560.327	2.579	0.482	0.932
ID3769	3769	744	764.346	197.056	292.116	0	0	0	3	1	-10921639	4914.892	4323	1441	10407	181851	2678.414	4.711	0.544	1.293
ID1685	1685	744	764.346	197.056	292.116	0	1	1	3	1	-10921639	4914.892	4323	1441	10407	181851	2678.414	4.711	0.544	1.293
ID3770	3770	745	608.865	292.220	292.176	0	0	0	3	1	-10921639	3867.189	2462	1141	11561	143086	2886.036	2.586	0.465	0.850
ID1686	1686	745	608.865	292.220	292.176	0	1	1	3	1	-10921639	3867.189	2462	1141	11561	143086	2886.036	2.586	0.465	0.850
ID3771	3771	746	267.213	374.476	291.854	0	0	0	3	1	-10921639	2066.946	1495	762	4963	76477	1276.292	2.597	0.391	0.911
ID1687	1687	746	267.213	374.476	291.854	0	1	1	3	1	-10921639	2066.946	1495	762	4963	76477	1276.292	2.597	0.391	0.911
ID3772	3772	747	430.918	183.218	293.692	0	0	0	3	1	-10921639	2780.378	1790	781	8413	102874	2052.495	2.567	0.485	0.885
ID1688	1688	747	430.918	183.218	293.692	0	1	1	3	1	-10921639	2780.378	1790	781	8413	102874	2052.495	2.567	0.485	0.885
ID3773	3773	748	443.189	408.043	294.464	0	0	0	3	1	-10921639	2913.459	1863	783	9240	107798	2272.176	2.567	0.490	0.844
ID1689	1689	748	443.189	408.043	294.464	0	1	1	3	1	-10921639	2913.459	1863	783	9240	107798	2272.176	2.567	0.490	0.844
ID3774	3774	749	149.917	9.188	294.834	0	0	0	3	1	-10921639	1225.568	1008	442	3118	45346	659.187	2.559	0.344	0.951
ID1690	1690	749	149.917	9.188	294.834	0	1	1	3	1	-10921639	1225.568	1008	442	3118	45346	659.187	2.559	0.344	0.951
ID3775	3775	750	157.922	62.557	295.100	0	0	0	3	1	-10921639	1369.568	1130	564	3687	50674	743.988	2.568	0.325	0.904
ID1691	1691	750	157.922	62.557	295.100	0	1	1	3	1	-10921639	1369.568	1130	564	3687	50674	743.988	2.568	0.325	0.904
ID3776	3776	751	60.486	77.279	295.181	0	0	0	3	1	-10921639	772.649	713	422	1404	28588	275.517	2.574	0.166	0.800
ID1692	1692	751	60.486	77.279	295.181	0	1	1	3	1	-10921639	772.649	713	422	1404	28588	275.517	2.574	0.166	0.800
ID3777	3777	752	299.053	396.752	295.377	0	0	0	3	1	-10921639	2363.919	1775	757	6492	87465	1593.363	2.572	0.389	0.830
ID1693	1693	752	299.053	396.752	295.377	0	1	1	3	1	-10921639	2363.919	1775	757	6492	87465	1593.363	2.572	0.389	0.830
ID3778	3778	753	188.937	483.502	294.944	0	0	0	3	1	-10921639	1719.811	1316	578	4609	63633	1018.116	2.552	0.271	0.721
ID1694	1694	753	188.937	483.502	294.944	0	1	1	3	1	-10921639	1719.811	1316	578	4609	63633	1018.116	2.552	0.271	0.721
ID3779	3779	754	918.867	496.686	296.057	0	0	0	3	1	-10921639	5147.649	3850	1309	15243	190463	3694.571	2.600	0.580	1.023
ID1695	1695	754	918.867	496.686	296.057	0	1	1	3	1	-10921639	5147.649	3850	1309	15243	190463	3694.571	2.600	0.580	1.023
ID3780	3780	755	380.057	121.977	296.911	0	0	0	3	1	-10921639	2295.351	1873	575	7852	84928	1719.464	2.579	0.542	0.939
ID1696	1696	755	380.057	121.977	296.911	0	1	1	3	1	-10921639	2295.351	1873	575	7852	84928	1719.464	2.579	0.542	0.939
ID3781	3781	756	232.347	236.643	296.619	0	0	0	3	1	-10921639	1897.459	1466	764	4677	70206	1105.093	2.595	0.354	0.898
ID1697	1697	756	232.347	236.643	296.619	0	1	1	3	1	-10921639	1897.459	1466	764	4677	70206	1105.093	2.595	0.354	0.898
ID3782	3782	757	42.950	269.620	296.649	0	0	0	3	1	-10921639	2114.622	2101	797	4024	78241	835.919	2.514	0.002	0.009
ID1698	1698	757	42.950	269.620	296.649	0	1	1	3	1	-10921639	2114.622	2101	797	4024	78241	835.919	2.514	0.002	0.009
ID3783	3783	758	608.857	226.674	297.994	0	0	0	3	1	-10921639	3451.973	2566	921	10252	127723	2691.054	2.595	0.564	0.925
ID1699	1699	758	608.857	226.674	297.994	0	1	1	3	1	-10921639	3451.973	2566	921	10252	127723	2691.054	2.595	0.564	0.925
ID3784	3784	759	71.611	280.209	298.312	0	0	0	3	1	-10921639	2078.081	1854	1045	4057	76889	883.901	11.400	0.087	0.378
ID1700	1700	759	71.611	280.209	298.312	0	1	1	3	1	-10921639	2078.081	1854	1045	4057	76889	883.901	11.400	0.087	0.378
ID3785	3785	760	316.064	295.149	298.141	0	0	0	3	1	-10921639	2725.757	2097	724	8083	100853	1733.653	2.558	0.256	0.640
ID1701	1701	760	316.064	295.149	298.141	0	1	1	3	1	-10921639	2725.757	2097	724	8083	100853	1733.653	2.558	0.256	0.640
ID3786	3786	761	187.070	303.332	298.425	0	0	0	3	1	-10921639	1703.703	1388	724	4179	63037	957.351	2.551	0.285	0.788
ID1702	1702	761	187.070	303.332	298.425	0	1	1	3	1	-10921639	1703.703	1388	724	4179	63037	957.351	2.551	0.285	0.788
ID3787	3787	762	507.252	41.038	300.336	0	0	0	3	1	-10921639	3474.297	2976	702	9340	128549	2276.043	2.564	0.428	0.915
ID1703	1703	762	507.252	41.038	300.336	0	1	1	3	1	-10921639	3474.297	2976	702	9340	128549	2276.043	2.564	0.428	0.915
ID3788	3788	763	516.126	322.907	299.785	0	0	0	3	1	-10921639	2990.270	2075	610	9985	110640	2357.974	2.569	0.568	0.919
ID1704	1704	763	516.126	322.907	299.785	0	1	1	3	1	-10921639	2990.270	2075	610	9985	110640	2357.974	2.569	0.568	0.919
ID3789	3789	764	348.108	386.787	299.705	0	0	0	3	1	-10921639	2481.486	1908	1046	6464	91815	1621.446	2.619	0.407	0.886
ID1705	1705	764	348.108	386.787	299.705	0	1	1	3	1	-10921639	2481.486	1908	1046	6464	91815	1621.446	2.619	0.407	0.886
ID3790	3790	765	139.548	487.986	299.707	0	0	0	3	1	-10921639	1719.027	1434	772	4184	63604	826.826	11.400	0.203	0.702
ID1706	1706	765	139.548	487.986	299.707	0	1	1	3	1	-10921639	1719.027	1434	772	4184	63604	826.826	11.400	0.203	0.702
ID3791	3791	766	298.665	446.948	301.696	0	0	0	3	1	-10921639	2111.297	1444	869	6271	78118	1391.901	2.576	0.445	0.934
ID1707	1707	766	298.665	446.948	301.696	0	1	1	3	1	-10921639	2111.297	1444	869	6271	78118	1391.901	2.576	0.445	0.934
ID3792	3792	767	628.599	406.831	302.649	0	0	0	3	1	-10921639	4028.027	3039	1294	10612	149037	2680.707	2.588	0.508	1.012
ID1708	1708	767	628.599	406.831	302.649	0	1	1	3	1	-10921639	4028.027	3039	1294	10612	149037	2680.707	2.588	0.508	1.012
ID3793	3793	768	275.930	178.752	304.241	0	0	0	3	1	-10921639	1950.703	1398	711	5495	72176	1336.244	2.562	0.428	0.875
ID1709	1709	768	275.930	178.752	304.241	0	1	1	3	1	-10921639	1950.703	1398	711	5495	72176	1336.244	2.562	0.428	0.875
ID3794	3794	769	1762.706	274.277	303.620	0	0	0	3	1	-10921639	10518.216	9309	3663	16143	389174	4828.646	4.689	0.530	1.510
ID1710	1710	769	1762.706	274.277	303.620	0	1	1	3	1	-10921639	10518.216	9309	3663	16143	389174	4828.646	4.689	0.530	1.510
ID3795	3795	770	264.339	396.941	304.058	0	0	0	3	1	-10921639	2819.946	2663	1363	5868	104338	1238.880	2.635	0.295	1.036
ID1711	1711	770	264.339	396.941	304.058	0	1	1	3	1	-10921639	2819.946	2663	1363	5868	104338	1238.880	2.635	0.295	1.036
ID3796	3796	771	345.329	428.749	304.335	0	0	0	3	1	-10921639	2370.838	1515	686	6324	87721	1596.431	2.572	0.387	0.829
ID1712	1712	771	345.329	428.749	304.335	0	1	1	3	1	-10921639	2370.838	1515	686	6324	87721	1596.431	2.572	0.387	0.829
ID3797	3797	772	324.818	240.446	304.964	0	0	0	3	1	-10921639	2454.973	1876	1028	7041	90834	1598.368	2.542	0.405	0.886
ID1713	1713	772	324.818	240.446	304.964	0	1	1	3	1	-10921639	2454.973	1876	1028	7041	90834	1598.368	2.542	0.405	0.886
ID3798	3798	773	797.084	266.192	304.867	0	0	0	3	1	-10921639	6962.135	5404	2790	16143	257599	3921.688	2.589	0.244	0.697
ID1714	1714	773	797.084	266.192	304.867	0	1	1	3	1	-10921639	6962.135	5404	2790	16143	257599	3921.688	2.589	0.244	0.697
ID3799	3799	774	58.059	511.000	305.000	0	0	0	3	1	-10921639	1125.135	896	627	3262	41630	571.311	2.466	0.264	0.824
ID1715	1715	774	58.059	511.000	305.000	0	1	1	3	1	-10921639	1125.135	896	627	3262	41630	571.311	2.466	0.264	0.824
ID3800	3800	775	261.745	69.105	305.965	0	0	0	3	1	-10921639	1862.541	1506	787	5001	68914	1132.143	2.566	0.452	1.025
ID1716	1716	775	261.745	69.105	305.965	0	1	1	3	1	-10921639	1862.541	1506	787	5001	68914	1132.143	2.566	0.452	1.025
ID3801	3801	776	434.969	436.259	305.572	0	0	0	3	1	-10921639	2889.243	1752	778	8359	106902	2114.678	2.592	0.462	0.864
ID1717	1717	776	434.969	436.259	305.572	0	1	1	3	1	-10921639	2889.243	1752	778	8359	106902	2114.678	2.592	0.462	0.864
ID3802	3802	777	197.168	464.671	306.059	0	0	0	3	1	-10921639	1510.351	1066	594	4046	55883	942.635	2.589	0.324	0.784
ID1718	1718	777	197.168	464.671	306.059	0	1	1	3	1	-10921639	1510.351	1066	594	4046	55883	942.635	2.589	0.324	0.784
ID3803	3803	778	355.306	493.155	305.920	0	0	0	3	1	-10921639	2470.811	1843	963	7199	91420	1664.518	2.550	0.442	0.910
ID1719	1719	778	355.306	493.155	305.920	0	1	1	3	1	-10921639	2470.811	1843	963	7199	91420	1664.518	2.550	0.442	0.910
ID3804	3804	779	718.748	259.255	307.069	0	0	0	3	1	-10921639	5451.000	4135	1875	15071	201687	3592.117	2.574	0.344	0.777
ID1720	1720	779	718.748	259.255	307.069	0	1	1	3	1	-10921639	5451.000	4135	1875	15071	201687	3592.117	2.574	0.344	0.777
ID3805	3805	780	381.735	138.554	307.656	0	0	0	3	1	-10921639	2413.865	1625	647	6835	89313	1781.257	2.578	0.550	0.961
ID1721	1721	780	381.735	138.554	307.656	0	1	1	3	1	-10921639	2413.865	1625	647	6835	89313	1781.257	2.578	0.550	0.961
ID3806	3806	781	436.352	53.031	308.697	0	0	0	3	1	-10921639	2803.081	1805	1074	8453	103714	2099.154	2.560	0.519	0.912
ID1722	1722	781	436.352	53.031	308.697	0	1	1	3	1	-10921639	2803.081	1805	1074	8453	103714	2099.154	2.560	0.519	0.912
ID3807	3807	782	214.544	159.095	310.141	0	0	0	3	1	-10921639	1556.730	1182	497	4482	57599	1063.857	2.549	0.424	0.871
ID1723	1723	782	214.544	159.095	310.141	0	1	1	3	1	-10921639	1556.730	1182	497	4482	57599	1063.857	2.549	0.424	0.871
ID3808	3808	783	572.290	391.248	310.372	0	0	0	3	1	-10921639	3777.649	2411	958	11212	139773	2890.600	2.567	0.444	0.804
ID1724	1724	783	572.290	391.248	310.372	0	1	1	3	1	-10921639	3777.649	2411	958	11212	139773	2890.600	2.567	0.444	0.804
ID3809	3809	784	147.071	266.210	310.795	0	0	0	3	1	-10921639	3190.514	2886	1328	6884	118049	1486.273	2.524	0.021	0.089
ID1725	1725	784	147.071	266.210	310.795	0	1	1	3	1	-10921639	3190.514	2886	1328	6884	118049	1486.273	2.524	0.021	0.089
ID3810	3810	785	315.457	401.993	311.459	0	0	0	3	1	-10921639	2721.108	1876	884	6910	100681	1598.845	2.589	0.286	0.757
ID1726	1726	785	315.457	401.993	311.459	0	1	1	3	1	-10921639	2721.108	1876	884	6910	100681	1598.845	2.589	0.286	0.757
ID3811	3811	786	152.792	11.060	312.138	0	0	0	3	1	-10921639	1736.784	1488	659	4078	64261	863.905	2.601	0.183	0.621
ID1727	1727	786	152.792	11.060	312.138	0	1	1	3	1	-10921639	1736.784	1488	659	4078	64261	863.905	2.601	0.183	0.621
ID3812	3812	787	71.183	101.173	312.334	0	0	0	3	1	-10921639	921.432	779	360	1996	34093	439.502	2.615	0.146	0.535
ID1728	1728	787	71.183	101.173	312.334	0	1	1	3	1	-10921639	921.432	779	360	1996	34093	439.502	2.615	0.146	0.535
ID3813	3813	788	138.055	197.390	311.610	0	0	0	3	1	-10921639	1295.730	980	567	2966	47942	632.126	2.631	0.288	0.917
ID1729	1729	788	138.055	197.390	311.610	0	1	1	3	1	-10921639	1295.730	980	567	2966	47942	632.126	2.631	0.288	0.917
ID3814	3814	789	427.393	370.150	312.476	0	0	0	3	1	-10921639	2867.541	1900	802	8374	106099	2069.627	2.548	0.413	0.810
ID1730	1730	789	427.393	370.150	312.476	0	1	1	3	1	-10921639	2867.541	1900	802	8374	106099	2069.627	2.548	0.413	0.810
ID3815	3815	790	279.413	454.229	312.118	0	0	0	3	1	-10921639	1963.027	1471	773	5161	72632	1267.339	2.558	0.437	0.943
ID1731	1731	790	279.413	454.229	312.118	0	1	1	3	1	-10921639	1963.027	1471	773	5161	72632	1267.339	2.558	0.437	0.943
ID3816	3816	791	443.039	362.562	312.921	0	0	0	3	1	-10921639	3223.027	2155	1044	9281	119252	2230.551	2.582	0.355	0.757
ID1732	1732	791	443.039	362.562	312.921	0	1	1	3	1	-10921639	3223.027	2155	1044	9281	119252	2230.551	2.582	0.355	0.757
ID3817	3817	792	180.809	463.496	313.398	0	0	0	3	1	-10921639	1664.243	1294	778	4071	61577	901.150	2.622	0.295	0.841
ID1733	1733	792	180.809	463.496	313.398	0	1	1	3	1	-10921639	1664.243	1294	778	4071	61577	901.150	2.622	0.295	0.841
ID3818	3818	793	211.152	107.579	313.606	0	0	0	3	1	-10921639	1498.730	1082	494	3961	55453	1005.190	2.597	0.408	0.864
ID1734	1734	793	211.152	107.579	313.606	0	1	1	3	1	-10921639	1498.730	1082	494	3961	55453	1005.190	2.597	0.408	0.864
ID3819	3819	794	402.882	338.293	313.553	0	0	0	3	1	-10921639	2684.432	1795	941	7690	99324	1846.709	2.568	0.477	0.940
ID1735	1735	794	402.882	338.293	313.553	0	1	1	3	1	-10921639	2684.432	1795	941	7690	99324	1846.709	2.568	0.477	0.940
ID3820	3820	795	984.339	233.593	315.941	0	0	0	3	1	-10921639	5517.108	3468	1612	16143	204133	4236.674	2.587	0.571	0.947
ID1736	1736	795	984.339	233.593	315.941	0	1	1	3	1	-10921639	5517.108	3468	1612	16143	204133	4236.674	2.587	0.571	0.947
ID3821	3821	796	128.114	32.363	317.323	0	0	0	3	1	-10921639	1628.216	1278	704	3681	60244	726.817	2.579	0.155	0.602
ID1737	1737	796	128.114	32.363	317.323	0	1	1	3	1	-10921639	1628.216	1278	704	3681	60244	726.817	2.579	0.155	0.602
ID3822	3822	797	343.968	357.628	316.956	0	0	0	3	1	-10921639	2788.405	2070	1014	7994	103171	1828.781	11.400	0.279	0.665
ID1738	1738	797	343.968	357.628	316.956	0	1	1	3	1	-10921639	2788.405	2070	1014	7994	103171	1828.781	11.400	0.279	0.665
ID3823	3823	798	320.799	399.261	317.131	0	0	0	3	1	-10921639	2593.054	1920	981	6771	95943	1593.210	2.588	0.292	0.736
ID1739	1739	798	320.799	399.261	317.131	0	1	1	3	1	-10921639	2593.054	1920	981	6771	95943	1593.210	2.588	0.292	0.736
ID3824	3824	799	802.509	20.606	318.200	0	0	0	3	1	-10921639	5818.541	5177	1497	12685	215286	3218.349	4.672	0.455	1.131
ID1740	1740	799	802.509	20.606	318.200	0	1	1	3	1	-10921639	5818.541	5177	1497	12685	215286	3218.349	4.672	0.455	1.131
ID3825	3825	800	102.207	154.919	318.074	0	0	0	3	1	-10921639	1073.595	896	531	2213	39723	500.637	2.624	0.235	0.815
ID1741	1741	800	102.207	154.919	318.074	0	1	1	3	1	-10921639	1073.595	896	531	2213	39723	500.637	2.624	0.235	0.815
ID3826	3826	801	437.190	296.151	318.474	0	0	0	3	1	-10921639	3218.216	2428	887	8917	119074	2229.092	2.583	0.368	0.776
ID1742	1742	801	437.190	296.151	318.474	0	1	1	3	1	-10921639	3218.216	2428	887	8917	119074	2229.092	2.583	0.368	0.776
ID3827	3827	802	266.666	184.876	318.908	0	0	0	3	1	-10921639	1875.649	1470	655	5412	69399	1247.298	2.579	0.434	0.910
ID1743	1743	802	266.666	184.876	318.908	0	1	1	3	1	-10921639	1875.649	1470	655	5412	69399	1247.298	2.579	0.434	0.910
ID3828	3828	803	385.965	205.962	318.963	0	0	0	3	1	-10921639	2465.378	1822	756	7956	91219	1801.792	2.608	0.488	0.897
ID1744	1744	803	385.965	205.962	318.963	0	1	1	3	1	-10921639	2465.378	1822	756	7956	91219	1801.792	2.608	0.488	0.897
ID3829	3829	804	525.494	249.669	319.161	0	0	0	3	1	-10921639	3927.865	3705	1320	7307	145331	1714.398	4.704	0.454	1.432
ID1745	1745	804	525.494	249.669	319.161	0	1	1	3	1	-10921639	3927.865	3705	1320	7307	145331	1714.398	4.704	0.454	1.432
ID3830	3830	805	85.140	279.539	319.251	0	0	0	3	1	-10921639	1304.676	1146	655	2714	48273	465.178	2.541	0.154	0.748
ID1746	1746	805	85.140	279.539	319.251	0	1	1	3	1	-10921639	1304.676	1146	655	2714	48273	465.178	2.541	0.154	0.748
ID3831	3831	806	557.390	14.255	319.544	0	0	0	3	1	-10921639	4562.081	3681	1469	11217	168797	2793.748	2.593	0.333	0.816
ID1747	1747	806	557.390	14.255	319.544	0	1	1	3	1	-10921639	4562.081	3681	1469	11217	168797	2793.748	2.593	0.333	0.816
ID3832	3832	807	244.274	487.890	319.525	0	0	0	3	1	-10921639	2369.973	1774	1006	6370	87689	1402.434	2.549	0.293	0.767
ID1748	1748	807	244.274	487.890	319.525	0	1	1	3	1	-10921639	2369.973	1774	1006	6370	87689	1402.434	2.549	0.293	0.767
ID3833	3833	808	228.479	390.349	321.265	0	0	0	3	1	-10921639	2024.000	1596	990	5247	74888	1096.395	2.573	0.294	0.839
ID1749	1749	808	228.479	390.349	321.265	0	1	1	3	1	-10921639	2024.000	1596	990	5247	74888	1096.395	2.573	0.294	0.839
ID3834	3834	809	1175.711	49.080	321.785	0	0	0	3	1	-10921639	6121.946	4105	1319	16143	226512	4774.377	2.606	0.637	0.998
ID1750	1750	809	1175.711	49.080	321.785	0	1	1	3	1	-10921639	6121.946	4105	1319	16143	226512	4774.377	2.606	0.637	0.998
ID3835	3835	810	686.595	78.745	321.945	0	0	0	3	1	-10921639	3752.351	2535	1063	11900	138837	3019.146	2.577	0.621	0.953
ID1751	1751	810	686.595	78.745	321.945	0	1	1	3	1	-10921639	3752.351	2535	1063	11900	138837	3019.146	2.577	0.621	0.953
ID3836	3836	811	178.747	32.653	323.058	0	0	0	3	1	-10921639	1845.973	1527	820	4296	68301	889.519	2.553	0.190	0.663
ID1752	1752	811	178.747	32.653	323.058	0	1	1	3	1	-10921639	1845.973	1527	820	4296	68301	889.519	2.553	0.190	0.663
ID3837	3837	812	137.005	223.750	323.314	0	0	0	3	1	-10921639	1436.000	1186	630	2852	53132	621.457	2.637	0.240	0.894
ID1753	1753	812	137.005	223.750	323.314	0	1	1	3	1	-10921639	1436.000	1186	630	2852	53132	621.457	2.637	0.240	0.894
ID3838	3838	813	158.350	354.129	322.714	0	0	0	3	1	-10921639	1960.757	1508	1001	4692	72548	1032.923	11.400	0.182	0.585
ID1754	1754	813	158.350	354.129	322.714	0	1	1	3	1	-10921639	1960.757	1508	1001	4692	72548	1032.923	11.400	0.182	0.585
ID3839	3839	814	217.040	383.507	323.293	0	0	0	3	1	-10921639	1871.297	1435	932	4645	69238	980.642	2.555	0.268	0.806
ID1755	1755	814	217.040	383.507	323.293	0	1	1	3	1	-10921639	1871.297	1435	932	4645	69238	980.642	2.555	0.268	0.806
ID3840	3840	815	367.569	465.014	323.271	0	0	0	3	1	-10921639	2686.054	2387	624	6021	99384	1379.694	4.669	0.450	1.209
ID1756	1756	815	367.569	465.014	323.271	0	1	1	3	1	-10921639	2686.054	2387	624	6021	99384	1379.694	4.669	0.450	1.209
ID3841	3841	816	1131.583	480.375	322.738	0	0	0	3	1	-10921639	6152.649	4103	1608	16143	227648	4725.196	2.610	0.626	1.002
ID1757	1757	816	1131.583	480.375	322.738	0	1	1	3	1	-10921639	6152.649	4103	1608	16143	227648	4725.196	2.610	0.626	1.002
ID3842	3842	817	399.315	163.898	324.051	0	0	0	3	1	-10921639	2582.378	1976	757	7927	95548	1909.419	2.563	0.512	0.916
ID1758	1758	817	399.315	163.898	324.051	0	1	1	3	1	-10921639	2582.378	1976	757	7927	95548	1909.419	2.563	0.512	0.916
ID3843	3843	818	301.945	299.998	323.870	0	0	0	3	1	-10921639	2530.486	1918	987	7091	93628	1595.564	2.575	0.311	0.753
ID1759	1759	818	301.945	299.998	323.870	0	1	1	3	1	-10921639	2530.486	1918	987	7091	93628	1595.564	2.575	0.311	0.753
ID3844	3844	819	458.688	6.106	325.880	0	0	0	3	1	-10921639	3085.432	2161	1110	9386	114161	2151.322	2.569	0.464	0.909
ID1760	1760	819	458.688	6.106	325.880	0	1	1	3	1	-10921639	3085.432	2161	1110	9386	114161	2151.322	2.569	0.464	0.909
ID3845	3845	820	293.337	111.279	325.919	0	0	0	3	1	-10921639	1847.162	1354	610	5279	68345	1312.537	2.586	0.489	0.925
ID1761	1761	820	293.337	111.279	325.919	0	1	1	3	1	-10921639	1847.162	1354	610	5279	68345	1312.537	2.586	0.489	0.925
ID3846	3846	821	505.926	336.835	326.372	0	0	0	3	1	-10921639	3126.324	2003	840	9325	115674	2371.769	2.581	0.528	0.911
ID1762	1762	821	505.926	336.835	326.372	0	1	1	3	1	-10921639	3126.324	2003	840	9325	115674	2371.769	2.581	0.528	0.911
ID3847	3847	822	152.645	350.997	326.961	0	0	0	3	1	-10921639	1712.892	1436	717	4155	63377	861.906	11.400	0.187	0.627
ID1763	1763	822	152.645	350.997	326.961	0	1	1	3	1	-10921639	1712.892	1436	717	4155	63377	861.906	11.400	0.187	0.627
ID3848	3848	823	312.421	424.477	327.867	0	0	0	3	1	-10921639	2038.946	1448	714	5984	75441	1415.502	2.607	0.452	0.897
ID1764	1764	823	312.421	424.477	327.867	0	1	1	3	1	-10921639	2038.946	1448	714	5984	75441	1415.502	2.607	0.452	0.897
ID3849	3849	824	197.316	501.252	327.731	0	0	0	3	1	-10921639	1608.378	1226	654	4195	59510	933.035	2.610	0.358	0.909
ID1765	1765	824	197.316	501.252	327.731	0	1	1	3	1	-10921639	1608.378	1226	654	4195	59510	933.035	2.610	0.358	0.909
ID3850	3850	825	94.077	172.499	329.076	0	0	0	3	1	-10921639	1182.973	1053	682	2638	43770	482.650	2.524	0.220	0.883
ID1766	1766	825	94.077	172.499	329.076	0	1	1	3	1	-10921639	1182.973	1053	682	2638	43770	482.650	2.524	0.220	0.883
ID3851	3851	826	238.733	206.208	329.110	0	0	0	3	1	-10921639	1993.946	1521	760	5082	73776	1176.987	2.554	0.320	0.822
ID1767	1767	826	238.733	206.208	329.110	0	1	1	3	1	-10921639	1993.946	1521	760	5082	73776	1176.987	2.554	0.320	0.822
ID3852	3852	827	159.120	246.673	328.854	0	0	0	3	1	-10921639	1761.514	1446	810	4014	65176	846.282	2.531	0.175	0.621
ID1768	1768	827	159.120	246.673	328.854	0	1	1	3	1	-10921639	1761.514	1446	810	4014	65176	846.282	2.531	0.175	0.621
ID3853	3853	828	344.070	131.920	330.034	0	0	0	3	1	-10921639	2168.892	1667	661	6629	80249	1531.535	2.602	0.526	0.977
ID1769	1769	828	344.070	131.920	330.034	0	1	1	3	1	-10921639	2168.892	1667	661	6629	80249	1531.535	2.602	0.526	0.977
ID3854	3854	829	190.259	183.245	329.534	0	0	0	3	1	-10921639	1691.459	1238	729	5017	62584	1113.989	2.605	0.367	0.815
ID1770	1770	829	190.259	183.245	329.534	0	1	1	3	1	-10921639	1691.459	1238	729	5017	62584	1113.989	2.605	0.367	0.815
ID3855	3855	830	182.601	229.212	330.121	0	0	0	3	1	-10921639	1715.351	1244	913	4262	63468	865.332	2.542	0.284	0.878
ID1771	1771	830	182.601	229.212	330.121	0	1	1	3	1	-10921639	1715.351	1244	913	4262	63468	865.332	2.542	0.284	0.878
ID3856	3856	831	292.397	237.828	329.820	0	0	0	3	1	-10921639	2382.730	2015	1049	6326	88161	1399.504	2.564	0.358	0.898
ID1772	1772	831	292.397	237.828	329.820	0	1	1	3	1	-10921639	2382.730	2015	1049	6326	88161	1399.504	2.564	0.358	0.898
ID3857	3857	832	285.355	293.014	329.536	0	0	0	3	1	-10921639	2217.730	1493	937	5695	82056	1369.236	2.580	0.377	0.887
ID1773	1773	832	285.355	293.014	329.536	0	1	1	3	1	-10921639	2217.730	1493	937	5695	82056	1369.236	2.580	0.377	0.887
ID3858	3858	833	108.284	313.712	331.062	0	0	0	3	1	-10921639	1863.405	1566	816	4227	68946	845.056	10.757	0.002	0.010
ID1774	1774	833	108.284	313.712	331.062	0	1	1	3	1	-10921639	1863.405	1566	816	4227	68946	845.056	10.757	0.002	0.010
ID3859	3859	834	199.072	260.380	331.540	0	0	0	3	1	-10921639	1884.757	1490	923	4716	69736	1001.626	2.580	0.326	0.926
ID1775	1775	834	199.072	260.380	331.540	0	1	1	3	1	-10921639	1884.757	1490	923	4716	69736	1001.626	2.580	0.326	0.926
ID3860	3860	835	749.877	319.344	332.871	0	0	0	3	1	-10921639	4483.081	2912	1108	14383	165874	3578.072	2.579	0.548	0.887
ID1776	1776	835	749.877	319.344	332.871	0	1	1	3	1	-10921639	4483.081	2912	1108	14383	165874	3578.072	2.579	0.548	0.887
ID3861	3861	836	249.649	371.048	333.195	0	0	0	3	1	-10921639	1907.378	1328	749	5558	70573	1162.288	2.572	0.379	0.902
ID1777	1777	836	249.649	371.048	333.195	0	1	1	3	1	-10921639	1907.378	1328	749	5558	70573	1162.288	2.572	0.379	0.902
ID3862	3862	837	536.606	470.485	333.148	0	0	0	3	1	-10921639	3409.622	3481	1084	7643	126156	1925.407	4.690	0.517	1.208
ID1778	1778	837	536.606	470.485	333.148	0	1	1	3	1	-10921639	3409.622	3481	1084	7643	126156	1925.407	4.690	0.517	1.208
ID3863	3863	838	299.952	161.499	334.391	0	0	0	3	1	-10921639	2166.378	1379	829	5511	80156	1402.161	2.602	0.431	0.931
ID1779	1779	838	299.952	161.499	334.391	0	1	1	3	1	-10921639	2166.378	1379	829	5511	80156	1402.161	2.602	0.431	0.931
ID3864	3864	839	754.621	412.965	333.501	0	0	0	3	1	-10921639	4302.649	2699	1097	13297	159198	3487.690	2.590	0.617	0.942
ID1780	1780	839	754.621	412.965	333.501	0	1	1	3	1	-10921639	4302.649	2699	1097	13297	159198	3487.690	2.590	0.617	0.942
ID3865	3865	840	599.740	26.739	334.775	0	0	0	3	1	-10921639	3713.973	2568	1165	10469	137417	2663.673	2.564	0.528	0.964
ID1781	1781	840	599.740	26.739	334.775	0	1	1	3	1	-10921639	3713.973	2568	1165	10469	137417	2663.673	2.564	0.528	0.964
ID3866	3866	841	969.278	42.968	334.878	0	0	0	3	1	-10921639	5850.054	4756	1578	16143	216452	4023.390	2.586	0.549	1.031
ID1782	1782	841	969.278	42.968	334.878	0	1	1	3	1	-10921639	5850.054	4756	1578	16143	216452	4023.390	2.586	0.549	1.031
ID3867	3867	842	272.307	244.196	335.227	0	0	0	3	1	-10921639	2400.595	1784	950	6573	88822	1456.251	2.590	0.230	0.617
ID1783	1783	842	272.307	244.196	335.227	0	1	1	3	1	-10921639	2400.595	1784	950	6573	88822	1456.251	2.590	0.230	0.617
ID3868	3868	843	355.709	278.246	334.500	0	0	0	3	1	-10921639	2888.703	2689	1202	5486	106882	1245.288	4.672	0.392	1.308
ID1784	1784	843	355.709	278.246	334.500	0	1	1	3	1	-10921639	2888.703	2689	1202	5486	106882	1245.288	4.672	0.392	1.308
ID3869	3869	844	645.847	202.712	336.108	0	0	0	3	1	-10921639	4178.297	3160	1061	12850	154597	3073.725	2.577	0.444	0.835
ID1785	1785	844	645.847	202.712	336.108	0	1	1	3	1	-10921639	4178.297	3160	1061	12850	154597	3073.725	2.577	0.444	0.835
ID3870	3870	845	106.539	268.123	336.136	0	0	0	3	1	-10921639	1629.432	1493	905	3275	60289	627.881	2.541	0.156	0.699
ID1786	1786	845	106.539	268.123	336.136	0	1	1	3	1	-10921639	1629.432	1493	905	3275	60289	627.881	2.541	0.156	0.699
ID3871	3871	846	323.006	347.804	336.766	0	0	0	3	1	-10921639	2434.378	1843	827	6512	90072	1449.839	2.563	0.378	0.922
ID1787	1787	846	323.006	347.804	336.766	0	1	1	3	1	-10921639	2434.378	1843	827	6512	90072	1449.839	2.563	0.378	0.922
ID3872	3872	847	268.884	339.509	337.969	0	0	0	3	1	-10921639	2155.838	1601	865	5529	79766	1318.961	2.582	0.356	0.857
ID1788	1788	847	268.884	339.509	337.969	0	1	1	3	1	-10921639	2155.838	1601	865	5529	79766	1318.961	2.582	0.356	0.857
ID3873	3873	848	398.413	95.577	339.989	0	0	0	3	1	-10921639	2779.757	2315	900	7805	102851	1840.864	2.563	0.409	0.877
ID1789	1789	848	398.413	95.577	339.989	0	1	1	3	1	-10921639	2779.757	2315	900	7805	102851	1840.864	2.563	0.409	0.877
ID3874	3874	849	447.947	185.154	340.167	0	0	0	3	1	-10921639	2949.378	2114	974	8772	109127	2113.527	2.581	0.417	0.821
ID1790	1790	849	447.947	185.154	340.167	0	1	1	3	1	-10921639	2949.378	2114	974	8772	109127	2113.527	2.581	0.417	0.821
ID3875	3875	850	627.067	364.924	339.672	0	0	0	3	1	-10921639	3699.838	2602	1161	11205	136894	2736.563	2.593	0.541	0.950
ID1791	1791	850	627.067	364.924	339.672	0	1	1	3	1	-10921639	3699.838	2602	1161	11205	136894	2736.563	2.593	0.541	0.950
ID3876	3876	851	741.003	499.782	340.001	0	0	0	3	1	-10921639	4432.595	3878	1201	9855	164006	2595.345	2.609	0.571	1.241
ID1792	1792	851	741.003	499.782	340.001	0	1	1	3	1	-10921639	4432.595	3878	1201	9855	164006	2595.345	2.609	0.571	1.241
ID3877	3877	852	296.067	86.479	341.193	0	0	0	3	1	-10921639	2343.081	1748	891	6531	86694	1543.698	2.585	0.398	0.865
ID1793	1793	852	296.067	86.479	341.193	0	1	1	3	1	-10921639	2343.081	1748	891	6531	86694	1543.698	2.585	0.398	0.865
ID3878	3878	853	330.535	240.695	340.670	0	0	0	3	1	-10921639	2499.081	1768	1014	6707	92466	1567.777	2.573	0.349	0.825
ID1794	1794	853	330.535	240.695	340.670	0	1	1	3	1	-10921639	2499.081	1768	1014	6707	92466	1567.777	2.573	0.349	0.825
ID3879	3879	854	431.405	70.280	341.678	0	0	0	3	1	-10921639	2765.000	1900	862	7486	102305	1938.753	2.580	0.521	0.977
ID1795	1795	854	431.405	70.280	341.678	0	1	1	3	1	-10921639	2765.000	1900	862	7486	102305	1938.753	2.580	0.521	0.977
ID3880	3880	855	843.174	152.868	341.915	0	0	0	3	1	-10921639	4643.838	3308	1323	15277	171822	3704.584	2.601	0.630	0.969
ID1796	1796	855	843.174	152.868	341.915	0	1	1	3	1	-10921639	4643.838	3308	1323	15277	171822	3704.584	2.601	0.630	0.969
ID3881	3881	856	538.846	294.184	342.279	0	0	0	3	1	-10921639	3842.270	3688	1060	7520	142164	1974.798	4.697	0.491	1.281
ID1797	1797	856	538.846	294.184	342.279	0	1	1	3	1	-10921639	3842.270	3688	1060	7520	142164	1974.798	4.697	0.491	1.281
ID3882	3882	857	275.166	2.812	342.686	0	0	0	3	1	-10921639	2132.703	1785	779	5120	78910	1211.651	2.609	0.327	0.868
ID1798	1798	857	275.166	2.812	342.686	0	1	1	3	1	-10921639	2132.703	1785	779	5120	78910	1211.651	2.609	0.327	0.868
ID3883	3883	858	264.032	115.085	343.172	0	0	0	3	1	-10921639	2256.459	1974	791	3943	83489	990.682	4.681	0.294	1.034
ID1799	1799	858	264.032	115.085	343.172	0	1	1	3	1	-10921639	2256.459	1974	791	3943	83489	990.682	4.681	0.294	1.034
ID3884	3884	859	553.185	354.987	342.809	0	0	0	3	1	-10921639	3520.919	2320	1228	11151	130274	2618.361	2.579	0.514	0.913
ID1800	1800	859	553.185	354.987	342.809	0	1	1	3	1	-10921639	3520.919	2320	1228	11151	130274	2618.361	2.579	0.514	0.913
ID3885	3885	860	379.964	439.724	343.684	0	0	0	3	1	-10921639	2352.270	1608	757	7411	87034	1778.773	2.569	0.517	0.901
ID1801	1801	860	379.964	439.724	343.684	0	1	1	3	1	-10921639	2352.270	1608	757	7411	87034	1778.773	2.569	0.517	0.901
ID3886	3886	861	232.904	509.148	344.442	0	0	0	3	1	-10921639	2302.297	1938	865	6064	85185	1404.330	8.423	0.322	0.798
ID1802	1802	861	232.904	509.148	344.442	0	1	1	3	1	-10921639	2302.297	1938	865	6064	85185	1404.330	8.423	0.322	0.798
ID3887	3887	862	93.872	126.767	346.000	0	0	0	3	1	-10921639	1095.108	883	522	2435	40519	500.737	2.523	0.221	0.791
ID1803	1803	862	93.872	126.767	346.000	0	1	1	3	1	-10921639	1095.108	883	522	2435	40519	500.737	2.523	0.221	0.791
ID3888	3888	863	151.201	192.594	345.912	0	0	0	3	1	-10921639	1744.297	1446	912	3710	64539	737.316	2.672	0.223	0.863
ID1804	1804	863	151.201	192.594	345.912	0	1	1	3	1	-10921639	1744.297	1446	912	3710	64539	737.316	2.672	0.223	0.863
ID3889	3889	864	480.639	206.696	346.103	0	0	0	3	1	-10921639	3543.297	2919	1230	8748	131102	2046.301	2.615	0.393	0.977
ID1805	1805	864	480.639	206.696	346.103	0	1	1	3	1	-10921639	3543.297	2919	1230	8748	131102	2046.301	2.615	0.393	0.977
ID3890	3890	865	1766.994	275.804	346.319	0	0	0	3	1	-10921639	9212.514	7305	2534	16143	340863	5259.257	4.664	0.602	1.317
ID1806	1806	865	1766.994	275.804	346.319	0	1	1	3	1	-10921639	9212.514	7305	2534	16143	340863	5259.257	4.664	0.602	1.317
ID3891	3891	866	410.247	323.768	346.145	0	0	0	3	1	-10921639	2524.081	1832	829	7965	93391	1907.828	2.558	0.507	0.890
ID1807	1807	866	410.247	323.768	346.145	0	1	1	3	1	-10921639	2524.081	1832	829	7965	93391	1907.828	2.558	0.507	0.890
ID3892	3892	867	217.959	16.037	347.187	0	0	0	3	1	-10921639	1728.135	1387	661	5047	63941	1056.298	2.567	0.387	0.913
ID1808	1808	867	217.959	16.037	347.187	0	1	1	3	1	-10921639	1728.135	1387	661	5047	63941	1056.298	2.567	0.387	0.913
ID3893	3893	868	285.713	182.599	346.545	0	0	0	3	1	-10921639	2425.514	1808	788	6687	89744	1630.972	2.593	0.343	0.760
ID1809	1809	868	285.713	182.599	346.545	0	1	1	3	1	-10921639	2425.514	1808	788	6687	89744	1630.972	2.593	0.343	0.760
ID3894	3894	869	175.854	116.280	348.309	0	0	0	3	1	-10921639	2413.054	2008	901	5176	89283	1129.774	2.551	0.188	0.676
ID1810	1810	869	175.854	116.280	348.309	0	1	1	3	1	-10921639	2413.054	2008	901	5176	89283	1129.774	2.551	0.188	0.676
ID3895	3895	870	246.496	256.944	348.266	0	0	0	3	1	-10921639	2051.811	1650	793	5178	75917	1191.885	2.573	0.320	0.834
ID1811	1811	870	246.496	256.944	348.266	0	1	1	3	1	-10921639	2051.811	1650	793	5178	75917	1191.885	2.573	0.320	0.834
ID3896	3896	871	253.839	41.894	349.618	0	0	0	3	1	-10921639	1919.216	1394	819	5529	71011	1186.298	2.589	0.417	0.952
ID1812	1812	871	253.839	41.894	349.618	0	1	1	3	1	-10921639	1919.216	1394	819	5529	71011	1186.298	2.589	0.417	0.952
ID3897	3897	872	209.795	96.350	349.867	0	0	0	3	1	-10921639	2010.838	1466	860	5069	74401	1065.820	2.560	0.262	0.783
ID1813	1813	872	209.795	96.350	349.867	0	1	1	3	1	-10921639	2010.838	1466	860	5069	74401	1065.820	2.560	0.262	0.783
ID3898	3898	873	233.558	109.702	350.246	0	0	0	3	1	-10921639	2214.865	1823	920	5340	81950	1172.650	2.593	0.263	0.787
ID1814	1814	873	233.558	109.702	350.246	0	1	1	3	1	-10921639	2214.865	1823	920	5340	81950	1172.650	2.593	0.263	0.787
ID3899	3899	874	312.544	200.925	349.748	0	0	0	3	1	-10921639	2671.243	1866	1088	7569	98836	1695.387	2.578	0.291	0.710
ID1815	1815	874	312.544	200.925	349.748	0	1	1	3	1	-10921639	2671.243	1866	1088	7569	98836	1695.387	2.578	0.291	0.710
ID3900	3900	875	40.748	157.978	351.338	0	0	0	3	1	-10921639	824.892	775	438	1511	30521	216.489	2.578	0.119	0.808
ID1816	1816	875	40.748	157.978	351.338	0	1	1	3	1	-10921639	824.892	775	438	1511	30521	216.489	2.578	0.119	0.808
ID3901	3901	876	328.191	63.307	352.410	0	0	0	3	1	-10921639	2333.784	1506	647	6856	86350	1703.731	2.607	0.460	0.863
ID1817	1817	876	328.191	63.307	352.410	0	1	1	3	1	-10921639	2333.784	1506	647	6856	86350	1703.731	2.607	0.460	0.863
ID3902	3902	877	335.646	477.201	352.278	0	0	0	3	1	-10921639	2731.622	1942	863	8462	101070	1994.017	11.400	0.286	0.610
ID1818	1818	877	335.646	477.201	352.278	0	1	1	3	1	-10921639	2731.622	1942	863	8462	101070	1994.017	11.400	0.286	0.610
ID3903	3903	878	135.940	401.293	352.729	0	0	0	3	1	-10921639	1260.703	939	569	3629	46646	710.860	2.561	0.317	0.855
ID1819	1819	878	135.940	401.293	352.729	0	1	1	3	1	-10921639	1260.703	939	569	3629	46646	710.860	2.561	0.317	0.855
ID3904	3904	879	152.924	495.193	352.565	0	0	0	3	1	-10921639	1426.054	1076	595	3600	52764	778.378	2.623	0.309	0.866
ID1820	1820	879	152.924	495.193	352.565	0	1	1	3	1	-10921639	1426.054	1076	595	3600	52764	778.378	2.623	0.309	0.866
ID3905	3905	880	227.929	82.965	354.297	0	0	0	3	1	-10921639	1864.892	1465	788	5024	69001	1125.111	2.558	0.363	0.883
ID1821	1821	880	227.929	82.965	354.297	0	1	1	3	1	-10921639	1864.892	1465	788	5024	69001	1125.111	2.558	0.363	0.883
ID3906	3906	881	87.876	99.653	354.307	0	0	0	3	1	-10921639	1790.514	1465	769	4121	66249	832.601	11.400	0.035	0.145
ID1822	1822	881	87.876	99.653	354.307	0	1	1	3	1	-10921639	1790.514	1465	769	4121	66249	832.601	11.400	0.035	0.145
ID3907	3907	882	504.563	263.152	354.197	0	0	0	3	1	-10921639	3414.703	2415	1349	10402	126344	2318.256	2.566	0.456	0.923
ID1823	1823	882	504.563	263.152	354.197	0	1	1	3	1	-10921639	3414.703	2415	1349	10402	126344	2318.256	2.566	0.456	0.923
ID3908	3908	883	487.690	352.623	353.971	0	0	0	3	1	-10921639	3291.865	2197	1122	9842	121799	2397.603	2.541	0.447	0.848
ID1824	1824	883	487.690	352.623	353.971	0	1	1	3	1	-10921639	3291.865	2197	1122	9842	121799	2397.603	2.541	0.447	0.848
ID3909	3909	884	425.838	439.782	353.891	0	0	0	3	1	-10921639	2596.405	1790	835	7971	96067	1987.948	2.558	0.528	0.903
ID1825	1825	884	425.838	439.782	353.891	0	1	1	3	1	-10921639	2596.405	1790	835	7971	96067	1987.948	2.558	0.528	0.903
ID3910	3910	885	93.722	9.971	354.705	0	0	0	3	1	-10921639	1060.784	936	567	1939	39249	380.904	2.616	0.229	1.036
ID1826	1826	885	93.722	9.971	354.705	0	1	1	3	1	-10921639	1060.784	936	567	1939	39249	380.904	2.616	0.229	1.036
ID3911	3911	886	358.183	118.814	355.330	0	0	0	3	1	-10921639	2981.649	2207	951	8109	110321	1902.719	2.560	0.270	0.666
ID1827	1827	886	358.183	118.814	355.330	0	1	1	3	1	-10921639	2981.649	2207	951	8109	110321	1902.719	2.560	0.270	0.666
ID3912	3912	887	362.116	240.699	355.420	0	0	0	3	1	-10921639	2495.405	1646	919	6889	92330	1752.765	2.563	0.468	0.908
ID1828	1828	887	362.116	240.699	355.420	0	1	1	3	1	-10921639	2495.405	1646	919	6889	92330	1752.765	2.563	0.468	0.908
ID3913	3913	888	262.765	308.842	355.260	0	0	0	3	1	-10921639	1767.838	1248	519	5618	65410	1177.304	2.597	0.430	0.903
ID1829	1829	888	262.765	308.842	355.260	0	1	1	3	1	-10921639	1767.838	1248	519	5618	65410	1177.304	2.597	0.430	0.903
ID3914	3914	889	397.327	345.402	354.887	0	0	0	3	1	-10921639	2733.351	1823	990	7591	101134	1910.244	2.567	0.415	0.840
ID1830	1830	889	397.327	345.402	354.887	0	1	1	3	1	-10921639	2733.351	1823	990	7591	101134	1910.244	2.567	0.415	0.840
ID3915	3915	890	462.346	480.305	356.292	0	0	0	3	1	-10921639	3414.784	2862	1026	9185	126347	2179.045	2.576	0.375	0.854
ID1831	1831	890	462.346	480.305	356.292	0	1	1	3	1	-10921639	3414.784	2862	1026	9185	126347	2179.045	2.576	0.375	0.854
ID3916	3916	891	246.846	125.457	356.876	0	0	0	3	1	-10921639	2452.730	1978	1041	6709	90751	1463.265	2.539	0.186	0.526
ID1832	1832	891	246.846	125.457	356.876	0	1	1	3	1	-10921639	2452.730	1978	1041	6709	90751	1463.265	2.539	0.186	0.526
ID3917	3917	892	278.551	461.699	357.039	0	0	0	3	1	-10921639	1879.919	1447	571	4846	69557	1191.812	2.605	0.448	0.976
ID1833	1833	892	278.551	461.699	357.039	0	1	1	3	1	-10921639	1879.919	1447	571	4846	69557	1191.812	2.605	0.448	0.976
ID3918	3918	893	259.273	270.168	358.102	0	0	0	3	1	-10921639	2249.054	1834	959	5256	83215	1205.611	2.608	0.284	0.825
ID1834	1834	893	259.273	270.168	358.102	0	1	1	3	1	-10921639	2249.054	1834	959	5256	83215	1205.611	2.608	0.284	0.825
ID3919	3919	894	118.326	359.141	358.353	0	0	0	3	1	-10921639	1464.351	1203	693	3162	54181	616.158	2.564	0.208	0.819
ID1835	1835	894	118.326	359.141	358.353	0	1	1	3	1	-10921639	1464.351	1203	693	3162	54181	616.158	2.564	0.208	0.819
ID3920	3920	895	251.444	72.958	358.959	0	0	0	3	1	-10921639	1918.270	1521	916	4992	70976	1073.397	2.631	0.364	0.954
ID1836	1836	895	251.444	72.958	358.959	0	1	1	3	1	-10921639	1918.270	1521	916	4992	70976	1073.397	2.631	0.364	0.954
ID3921	3921	896	220.803	103.531	359.053	0	0	0	3	1	-10921639	2296.568	1792	937	5815	84973	1287.059	2.570	0.224	0.654
ID1837	1837	896	220.803	103.531	359.053	0	1	1	3	1	-10921639	2296.568	1792	937	5815	84973	1287.059	2.570	0.224	0.654
ID3922	3922	897	346.177	200.841	358.576	0	0	0	3	1	-10921639	2453.514	1633	946	6843	90780	1690.156	2.583	0.438	0.885
ID1838	1838	897	346.177	200.841	358.576	0	1	1	3	1	-10921639	2453.514	1633	946	6843	90780	1690.156	2.583	0.438	0.885
ID3923	3923	898	454.406	215.700	359.073	0	0	0	3	1	-10921639	2746.000	1908	754	8671	101602	2071.697	2.587	0.524	0.911
ID1839	1839	898	454.406	215.700	359.073	0	1	1	3	1	-10921639	2746.000	1908	754	8671	101602	2071.697	2.587	0.524	0.911
ID3924	3924	899	67.737	377.968	359.136	0	0	0	3	1	-10921639	839.568	682	445	1883	31064	383.461	2.601	0.207	0.752
ID1840	1840	899	67.737	377.968	359.136	0	1	1	3	1	-10921639	839.568	682	445	1883	31064	383.461	2.601	0.207	0.752
ID3925	3925	900	401.758	290.522	359.810	0	0	0	3	1	-10921639	2669.892	1797	750	7755	98786	1938.268	2.614	0.501	0.920
ID1841	1841	900	401.758	290.522	359.810	0	1	1	3	1	-10921639	2669.892	1797	750	7755	98786	1938.268	2.614	0.501	0.920
ID3926	3926	901	167.925	0.000	361.000	0	0	0	3	1	-10921639	1618.649	1383	602	3444	59890	873.372	4.706	0.424	1.103
ID1842	1842	901	167.925	0.000	361.000	0	1	1	3	1	-10921639	1618.649	1383	602	3444	59890	873.372	4.706	0.424	1.103
ID3927	3927	902	187.181	97.802	360.843	0	0	0	3	1	-10921639	2246.162	2195	867	4822	83108	1008.333	2.601	0.169	0.644
ID1843	1843	902	187.181	97.802	360.843	0	1	1	3	1	-10921639	2246.162	2195	867	4822	83108	1008.333	2.601	0.169	0.644
ID3928	3928	903	394.218	410.776	360.945	0	0	0	3	1	-10921639	2800.351	2034	876	8172	103613	1937.987	2.584	0.383	0.800
ID1844	1844	903	394.218	410.776	360.945	0	1	1	3	1	-10921639	2800.351	2034	876	8172	103613	1937.987	2.584	0.383	0.800
ID3929	3929	904	355.944	121.076	362.196	0	0	0	3	1	-10921639	3022.027	2362	1045	8650	111815	1965.488	2.537	0.261	0.636
ID1845	1845	904	355.944	121.076	362.196	0	1	1	3	1	-10921639	3022.027	2362	1045	8650	111815	1965.488	2.537	0.261	0.636
ID3930	3930	905	227.163	146.352	361.927	0	0	0	3	1	-10921639	1638.432	1184	657	4685	60622	1109.975	2.583	0.424	0.879
ID1846	1846	905	227.163	146.352	361.927	0	1	1	3	1	-10921639	1638.432	1184	657	4685	60622	1109.975	2.583	0.424	0.879
ID3931	3931	906	200.494	253.251	362.139	0	0	0	3	1	-10921639	1845.432	1428	698	4359	68281	978.791	2.584	0.257	0.771
ID1847	1847	906	200.494	253.251	362.139	0	1	1	3	1	-10921639	1845.432	1428	698	4359	68281	978.791	2.584	0.257	0.771
ID3932	3932	907	323.935	404.130	362.128	0	0	0	3	1	-10921639	2376.703	1728	787	7097	87938	1611.082	2.562	0.337	0.744
ID1848	1848	907	323.935	404.130	362.128	0	1	1	3	1	-10921639	2376.703	1728	787	7097	87938	1611.082	2.562	0.337	0.744
ID3933	3933	908	253.435	501.460	361.835	0	0	0	3	1	-10921639	1809.486	1182	632	5272	66951	1257.373	2.559	0.422	0.854
ID1849	1849	908	253.435	501.460	361.835	0	1	1	3	1	-10921639	1809.486	1182	632	5272	66951	1257.373	2.559	0.422	0.854
ID3934	3934	909	321.031	19.005	363.173	0	0	0	3	1	-10921639	2126.703	1487	604	5604	78688	1396.335	2.574	0.460	0.960
ID1850	1850	909	321.031	19.005	363.173	0	1	1	3	1	-10921639	2126.703	1487	604	5604	78688	1396.335	2.574	0.460	0.960
ID3935	3935	910	313.070	59.094	362.609	0	0	0	3	1	-10921639	2105.405	1452	824	6269	77900	1378.934	2.635	0.443	0.937
ID1851	1851	910	313.070	59.094	362.609	0	1	1	3	1	-10921639	2105.405	1452	824	6269	77900	1378.934	2.635	0.443	0.937
ID3936	3936	911	195.105	35.246	364.102	0	0	0	3	1	-10921639	1898.486	1689	686	4404	70244	910.938	10.239	0.285	0.924
ID1852	1852	911	195.105	35.246	364.102	0	1	1	3	1	-10921639	1898.486	1689	686	4404	70244	910.938	10.239	0.285	0.924
ID3937	3937	912	173.865	31.496	365.311	0	0	0	3	1	-10921639	1834.459	1689	616	4080	67875	918.139	10.251	0.200	0.665
ID1853	1853	912	173.865	31.496	365.311	0	1	1	3	1	-10921639	1834.459	1689	616	4080	67875	918.139	10.251	0.200	0.665
ID3938	3938	913	424.369	419.663	365.453	0	0	0	3	1	-10921639	2766.270	1783	803	7835	102352	2008.015	2.577	0.482	0.896
ID1854	1854	913	424.369	419.663	365.453	0	1	1	3	1	-10921639	2766.270	1783	803	7835	102352	2008.015	2.577	0.482	0.896
ID3939	3939	914	292.733	247.126	366.742	0	0	0	3	1	-10921639	2422.703	1638	1058	6882	89640	1521.585	2.591	0.372	0.864
ID1855	1855	914	292.733	247.126	366.742	0	1	1	3	1	-10921639	2422.703	1638	1058	6882	89640	1521.585	2.591	0.372	0.864
ID3940	3940	915	99.210	365.990	366.715	0	0	0	3	1	-10921639	1062.054	877	492	2319	39296	504.368	2.554	0.243	0.825
ID1856	1856	915	99.210	365.990	366.715	0	1	1	3	1	-10921639	1062.054	877	492	2319	39296	504.368	2.554	0.243	0.825
ID3941	3941	916	61.834	0.000	368.000	0	0	0	3	1	-10921639	972.730	804	503	2786	35991	549.728	2.525	0.217	0.632
ID1857	1857	916	61.834	0.000	368.000	0	1	1	3	1	-10921639	972.730	804	503	2786	35991	549.728	2.525	0.217	0.632
ID3942	3942	917	278.482	112.154	368.486	0	0	0	3	1	-10921639	2220.216	1567	931	5929	82148	1398.998	2.562	0.382	0.877
ID1858	1858	917	278.482	112.154	368.486	0	1	1	3	1	-10921639	2220.216	1567	931	5929	82148	1398.998	2.562	0.382	0.877
ID3943	3943	918	205.547	218.903	368.090	0	0	0	3	1	-10921639	1717.622	1319	742	4648	63552	1050.587	2.563	0.342	0.834
ID1859	1859	918	205.547	218.903	368.090	0	1	1	3	1	-10921639	1717.622	1319	742	4648	63552	1050.587	2.563	0.342	0.834
ID3944	3944	919	215.302	74.230	369.220	0	0	0	3	1	-10921639	2273.730	1834	752	5887	84128	1302.055	2.597	0.181	0.536
ID1860	1860	919	215.302	74.230	369.220	0	1	1	3	1	-10921639	2273.730	1834	752	5887	84128	1302.055	2.597	0.181	0.536
ID3945	3945	920	194.720	263.110	368.578	0	0	0	3	1	-10921639	2090.568	1630	890	5476	77351	1159.343	2.543	0.176	0.541
ID1861	1861	920	194.720	263.110	368.578	0	1	1	3	1	-10921639	2090.568	1630	890	5476	77351	1159.343	2.543	0.176	0.541
ID3946	3946	921	212.899	410.749	368.721	0	0	0	3	1	-10921639	1967.784	1440	780	5180	72808	1142.799	2.591	0.322	0.839
ID1862	1862	921	212.899	410.749	368.721	0	1	1	3	1	-10921639	1967.784	1440	780	5180	72808	1142.799	2.591	0.322	0.839
ID3947	3947	922	98.572	458.530	369.162	0	0	0	3	1	-10921639	1203.108	1004	611	2664	44515	513.262	2.516	0.210	0.813
ID1863	1863	922	98.572	458.530	369.162	0	1	1	3	1	-10921639	1203.108	1004	611	2664	44515	513.262	2.516	0.210	0.813
ID3948	3948	923	127.011	27.051	369.944	0	0	0	3	1	-10921639	1391.946	1077	711	3088	51502	690.996	11.400	0.183	0.622
ID1864	1864	923	127.011	27.051	369.944	0	1	1	3	1	-10921639	1391.946	1077	711	3088	51502	690.996	11.400	0.183	0.622
ID3949	3949	924	402.126	348.979	370.704	0	0	0	3	1	-10921639	2554.189	1882	863	7825	94505	1914.006	2.543	0.523	0.916
ID1865	1865	924	402.126	348.979	370.704	0	1	1	3	1	-10921639	2554.189	1882	863	7825	94505	1914.006	2.543	0.523	0.916
ID3950	3950	925	340.686	388.219	371.493	0	0	0	3	1	-10921639	2642.378	2081	733	7116	97768	1673.214	10.245	0.320	0.765
ID1866	1866	925	340.686	388.219	371.493	0	1	1	3	1	-10921639	2642.378	2081	733	7116	97768	1673.214	10.245	0.320	0.765
ID3951	3951	926	448.289	449.262	371.005	0	0	0	3	1	-10921639	3762.108	3063	1256	8567	139198	1978.111	4.693	0.401	1.088
ID1867	1867	926	448.289	449.262	371.005	0	1	1	3	1	-10921639	3762.108	3063	1256	8567	139198	1978.111	4.693	0.401	1.088
ID3952	3952	927	860.607	79.962	372.104	0	0	0	3	1	-10921639	5035.703	3950	1092	15922	186321	3890.385	2.595	0.555	0.924
ID1868	1868	927	860.607	79.962	372.104	0	1	1	3	1	-10921639	5035.703	3950	1092	15922	186321	3890.385	2.595	0.555	0.924
ID3953	3953	928	391.224	257.683	371.651	0	0	0	3	1	-10921639	2944.000	2250	1131	8125	108928	1879.205	2.581	0.372	0.850
ID1869	1869	928	391.224	257.683	371.651	0	1	1	3	1	-10921639	2944.000	2250	1131	8125	108928	1879.205	2.581	0.372	0.850
ID3954	3954	929	168.796	315.625	371.541	0	0	0	3	1	-10921639	1446.568	1111	497	4058	53523	886.723	2.634	0.383	0.903
ID1870	1870	929	168.796	315.625	371.541	0	1	1	3	1	-10921639	1446.568	1111	497	4058	53523	886.723	2.634	0.383	0.903
ID3955	3955	930	211.361	169.643	372.974	0	0	0	3	1	-10921639	1458.297	1028	451	3828	53957	976.282	2.563	0.408	0.866
ID1871	1871	930	211.361	169.643	372.974	0	1	1	3	1	-10921639	1458.297	1028	451	3828	53957	976.282	2.563	0.408	0.866
ID3956	3956	931	131.343	212.941	373.321	0	0	0	3	1	-10921639	1553.622	1245	691	4160	57484	821.260	2.563	0.160	0.523
ID1872	1872	931	131.343	212.941	373.321	0	1	1	3	1	-10921639	1553.622	1245	691	4160	57484	821.260	2.563	0.160	0.523
ID3957	3957	932	461.469	488.384	372.566	0	0	0	3	1	-10921639	2935.108	1980	947	8677	108599	2205.542	2.615	0.548	0.942
ID1873	1873	932	461.469	488.384	372.566	0	1	1	3	1	-10921639	2935.108	1980	947	8677	108599	2205.542	2.615	0.548	0.942
ID3958	3958	933	77.568	64.256	374.129	0	0	0	3	1	-10921639	1089.297	942	597	1973	40304	349.028	2.620	0.172	0.915
ID1874	1874	933	77.568	64.256	374.129	0	1	1	3	1	-10921639	1089.297	942	597	1973	40304	349.028	2.620	0.172	0.915
ID3959	3959	934	220.511	121.995	374.613	0	0	0	3	1	-10921639	1769.541	1301	709	4665	65473	1079.265	2.573	0.377	0.898
ID1875	1875	934	220.511	121.995	374.613	0	1	1	3	1	-10921639	1769.541	1301	709	4665	65473	1079.265	2.573	0.377	0.898
ID3960	3960	935	290.261	249.141	375.324	0	0	0	3	1	-10921639	2319.486	1676	1025	6214	85821	1431.323	2.555	0.349	0.839
ID1876	1876	935	290.261	249.141	375.324	0	1	1	3	1	-10921639	2319.486	1676	1025	6214	85821	1431.323	2.555	0.349	0.839
ID3961	3961	936	289.802	305.644	375.128	0	0	0	3	1	-10921639	1912.000	1270	532	5669	70744	1364.602	2.574	0.467	0.891
ID1877	1877	936	289.802	305.644	375.128	0	1	1	3	1	-10921639	1912.000	1270	532	5669	70744	1364.602	2.574	0.467	0.891
ID3962	3962	937	346.344	387.879	375.083	0	0	0	3	1	-10921639	2989.027	2466	934	6793	110594	1731.185	8.435	0.379	0.950
ID1878	1878	937	346.344	387.879	375.083	0	1	1	3	1	-10921639	2989.027	2466	934	6793	110594	1731.185	8.435	0.379	0.950
ID3963	3963	938	192.016	418.969	374.850	0	0	0	3	1	-10921639	1661.892	1332	721	4740	61490	971.489	2.545	0.352	0.891
ID1879	1879	938	192.016	418.969	374.850	0	1	1	3	1	-10921639	1661.892	1332	721	4740	61490	971.489	2.545	0.352	0.891
ID3964	3964	939	147.040	472.994	374.934	0	0	0	3	1	-10921639	1316.459	1036	597	3382	48709	714.477	2.544	0.336	0.926
ID1880	1880	939	147.040	472.994	374.934	0	1	1	3	1	-10921639	1316.459	1036	597	3382	48709	714.477	2.544	0.336	0.926
ID3965	3965	940	515.142	505.732	375.021	0	0	0	3	1	-10921639	3831.649	3535	1442	7972	141771	1956.631	4.703	0.495	1.298
ID1881	1881	940	515.142	505.732	375.021	0	1	1	3	1	-10921639	3831.649	3535	1442	7972	141771	1956.631	4.703	0.495	1.298
ID3966	3966	941	365.859	151.155	376.437	0	0	0	3	1	-10921639	2579.378	2283	692	5013	95437	1320.756	4.688	0.496	1.295
ID1882	1882	941	365.859	151.155	376.437	0	1	1	3	1	-10921639	2579.378	2283	692	5013	95437	1320.756	4.688	0.496	1.295
ID3967	3967	942	230.185	193.093	378.430	0	0	0	3	1	-10921639	1919.459	1422	596	5266	71020	1243.458	2.597	0.366	0.827
ID1883	1883	942	230.185	193.093	378.430	0	1	1	3	1	-10921639	1919.459	1422	596	5266	71020	1243.458	2.597	0.366	0.827
ID3968	3968	943	262.044	289.500	378.043	0	0	0	3	1	-10921639	1801.784	1249	641	4980	66666	1199.125	2.534	0.423	0.893
ID1884	1884	943	262.044	289.500	378.043	0	1	1	3	1	-10921639	1801.784	1249	641	4980	66666	1199.125	2.534	0.423	0.893
ID3969	3969	944	135.734	13.071	379.478	0	0	0	3	1	-10921639	1707.459	1499	712	4080	63176	879.528	2.631	0.200	0.647
ID1885	1885	944	135.734	13.071	379.478	0	1	1	3	1	-10921639	1707.459	1499	712	4080	63176	879.528	2.631	0.200	0.647
ID3970	3970	945	139.718	130.590	379.192	0	0	0	3	1	-10921639	1301.568	1011	588	3401	48158	718.462	2.585	0.331	0.901
ID1886	1886	945	139.718	130.590	379.192	0	1	1	3	1	-10921639	1301.568	1011	588	3401	48158	718.462	2.585	0.331	0.901
ID3971	3971	946	212.787	213.719	378.909	0	0	0	3	1	-10921639	1766.432	1402	651	4463	65358	1030.139	2.578	0.250	0.685
ID1887	1887	946	212.787	213.719	378.909	0	1	1	3	1	-10921639	1766.432	1402	651	4463	65358	1030.139	2.578	0.250	0.685
ID3972	3972	947	383.093	269.347	379.297	0	0	0	3	1	-10921639	2568.324	1776	799	7229	95028	1846.089	2.558	0.485	0.908
ID1888	1888	947	383.093	269.347	379.297	0	1	1	3	1	-10921639	2568.324	1776	799	7229	95028	1846.089	2.558	0.485	0.908
ID3973	3973	948	513.083	359.928	379.793	0	0	0	3	1	-10921639	3016.243	1868	967	9647	111601	2325.733	2.589	0.555	0.926
ID1889	1889	948	513.083	359.928	379.793	0	1	1	3	1	-10921639	3016.243	1868	967	9647	111601	2325.733	2.589	0.555	0.926
ID3974	3974	949	420.181	86.163	381.113	0	0	0	3	1	-10921639	2757.973	2085	981	8321	102045	1923.070	2.574	0.491	0.945
ID1890	1890	949	420.181	86.163	381.113	0	1	1	3	1	-10921639	2757.973	2085	981	8321	102045	1923.070	2.574	0.491	0.945
ID3975	3975	950	1112.284	236.124	381.365	0	0	0	3	1	-10921639	7080.135	5312	1321	16143	261965	4824.218	2.617	0.361	0.778
ID1891	1891	950	1112.284	236.124	381.365	0	1	1	3	1	-10921639	7080.135	5312	1321	16143	261965	4824.218	2.617	0.361	0.778
ID3976	3976	951	395.017	20.724	382.947	0	0	0	3	1	-10921639	3619.189	3158	1327	9176	133910	1932.834	2.547	0.244	0.735
ID1892	1892	951	395.017	20.724	382.947	0	1	1	3	1	-10921639	3619.189	3158	1327	9176	133910	1932.834	2.547	0.244	0.735
ID3977	3977	952	512.681	28.009	382.794	0	0	0	3	1	-10921639	3604.757	3000	1107	10029	133376	2296.418	2.597	0.423	0.933
ID1893	1893	952	512.681	28.009	382.794	0	1	1	3	1	-10921639	3604.757	3000	1107	10029	133376	2296.418	2.597	0.423	0.933
ID3978	3978	953	15.649	39.526	382.651	0	0	0	3	1	-10921639	750.919	714	507	1163	27784	168.964	2.597	0.017	0.151
ID1894	1894	953	15.649	39.526	382.651	0	1	1	3	1	-10921639	750.919	714	507	1163	27784	168.964	2.597	0.017	0.151
ID3979	3979	954	263.386	56.932	382.938	0	0	0	3	1	-10921639	1992.676	1507	806	5423	73729	1262.530	2.562	0.368	0.849
ID1895	1895	954	263.386	56.932	382.938	0	1	1	3	1	-10921639	1992.676	1507	806	5423	73729	1262.530	2.562	0.368	0.849
ID3980	3980	955	185.803	5.302	383.761	0	0	0	3	1	-10921639	2101.514	1961	794	4123	77756	853.082	4.655	0.306	1.155
ID1896	1896	955	185.803	5.302	383.761	0	1	1	3	1	-10921639	2101.514	1961	794	4123	77756	853.082	4.655	0.306	1.155
ID3981	3981	956	116.733	51.310	385.142	0	0	0	3	1	-10921639	1386.703	1146	602	3507	51308	698.134	2.536	0.166	0.567
ID1897	1897	956	116.733	51.310	385.142	0	1	1	3	1	-10921639	1386.703	1146	602	3507	51308	698.134	2.536	0.166	0.567
ID3982	3982	957	199.770	73.804	384.775	0	0	0	3	1	-10921639	1832.649	1543	940	4887	67808	979.530	2.564	0.296	0.854
ID1898	1898	957	199.770	73.804	384.775	0	1	1	3	1	-10921639	1832.649	1543	940	4887	67808	979.530	2.564	0.296	0.854
ID3983	3983	958	187.375	158.490	385.463	0	0	0	3	1	-10921639	1482.189	1108	579	3622	54841	904.046	2.618	0.378	0.900
ID1899	1899	958	187.375	158.490	385.463	0	1	1	3	1	-10921639	1482.189	1108	579	3622	54841	904.046	2.618	0.378	0.900
ID3984	3984	959	1016.714	187.747	385.340	0	0	0	3	1	-10921639	5993.000	4276	1164	16143	221741	4286.200	2.584	0.556	0.999
ID1900	1900	959	1016.714	187.747	385.340	0	1	1	3	1	-10921639	5993.000	4276	1164	16143	221741	4286.200	2.584	0.556	0.999
ID3985	3985	960	680.848	234.121	385.027	0	0	0	3	1	-10921639	7553.595	7088	2777	14587	279483	3106.525	8.923	0.298	1.116
ID1901	1901	960	680.848	234.121	385.027	0	1	1	3	1	-10921639	7553.595	7088	2777	14587	279483	3106.525	8.923	0.298	1.116
ID3986	3986	961	98.687	13.099	386.255	0	0	0	3	1	-10921639	1833.243	1598	947	3834	67830	713.579	2.587	0.026	0.130
ID1902	1902	961	98.687	13.099	386.255	0	1	1	3	1	-10921639	1833.243	1598	947	3834	67830	713.579	2.587	0.026	0.130
ID3987	3987	962	132.696	334.374	385.982	0	0	0	3	1	-10921639	1179.162	987	439	2839	43629	617.910	2.572	0.310	0.903
ID1903	1903	962	132.696	334.374	385.982	0	1	1	3	1	-10921639	1179.162	987	439	2839	43629	617.910	2.572	0.310	0.903
ID3988	3988	963	226.498	365.515	386.540	0	0	0	3	1	-10921639	1918.270	1344	808	4977	70976	1201.202	2.573	0.354	0.836
ID1904	1904	963	226.498	365.515	386.540	0	1	1	3	1	-10921639	1918.270	1344	808	4977	70976	1201.202	2.573	0.354	0.836
ID3989	3989	964	345.721	470.394	387.067	0	0	0	3	1	-10921639	2228.595	1530	782	6946	82458	1667.518	2.583	0.504	0.896
ID1905	1905	964	345.721	470.394	387.067	0	1	1	3	1	-10921639	2228.595	1530	782	6946	82458	1667.518	2.583	0.504	0.896
ID3990	3990	965	249.699	19.301	387.542	0	0	0	3	1	-10921639	2833.216	2245	1122	7437	104829	1636.126	2.572	0.165	0.491
ID1906	1906	965	249.699	19.301	387.542	0	1	1	3	1	-10921639	2833.216	2245	1122	7437	104829	1636.126	2.572	0.165	0.491
ID3991	3991	966	105.735	145.044	388.010	0	0	0	3	1	-10921639	1098.405	930	594	2228	40641	502.797	2.627	0.249	0.871
ID1907	1907	966	105.735	145.044	388.010	0	1	1	3	1	-10921639	1098.405	930	594	2228	40641	502.797	2.627	0.249	0.871
ID3992	3992	967	153.487	321.419	387.533	0	0	0	3	1	-10921639	1272.486	945	477	3325	47082	711.110	2.544	0.359	0.946
ID1908	1908	967	153.487	321.419	387.533	0	1	1	3	1	-10921639	1272.486	945	477	3325	47082	711.110	2.544	0.359	0.946
ID3993	3993	968	373.339	405.103	390.359	0	0	0	3	1	-10921639	2207.351	1302	629	7195	81672	1714.055	2.587	0.525	0.887
ID1909	1909	968	373.339	405.103	390.359	0	1	1	3	1	-10921639	2207.351	1302	629	7195	81672	1714.055	2.587	0.525	0.887
ID3994	3994	969	47.837	5.928	391.492	0	0	0	3	1	-10921639	1146.216	1060	537	1921	42410	334.076	2.563	0.064	0.415
ID1910	1910	969	47.837	5.928	391.492	0	1	1	3	1	-10921639	1146.216	1060	537	1921	42410	334.076	2.563	0.064	0.415
ID3995	3995	970	409.721	78.623	390.996	0	0	0	3	1	-10921639	2673.324	1814	934	7676	98913	1832.554	2.567	0.474	0.938
ID1911	1911	970	409.721	78.623	390.996	0	1	1	3	1	-10921639	2673.324	1814	934	7676	98913	1832.554	2.567	0.474	0.938
ID3996	3996	971	118.040	231.113	390.545	0	0	0	3	1	-10921639	2404.865	2004	891	6291	88980	1339.698	11.400	0.070	0.234
ID1912	1912	971	118.040	231.113	390.545	0	1	1	3	1	-10921639	2404.865	2004	891	6291	88980	1339.698	11.400	0.070	0.234
ID3997	3997	972	206.813	289.073	393.319	0	0	0	3	1	-10921639	2154.568	1809	879	4836	79719	1073.764	10.773	0.230	0.752
ID1913	1913	972	206.813	289.073	393.319	0	1	1	3	1	-10921639	2154.568	1809	879	4836	79719	1073.764	10.773	0.230	0.752
ID3998	3998	973	112.834	462.882	392.606	0	0	0	3	1	-10921639	1210.919	1043	622	2408	44804	543.983	11.400	0.211	0.776
ID1914	1914	973	112.834	462.882	392.606	0	1	1	3	1	-10921639	1210.919	1043	622	2408	44804	543.983	11.400	0.211	0.776
ID3999	3999	974	306.531	39.075	393.803	0	0	0	3	1	-10921639	2753.865	2238	1066	6937	101893	1534.584	2.563	0.275	0.774
ID1915	1915	974	306.531	39.075	393.803	0	1	1	3	1	-10921639	2753.865	2238	1066	6937	101893	1534.584	2.563	0.275	0.774
ID4000	4000	975	190.629	132.557	394.045	0	0	0	3	1	-10921639	1614.324	1112	618	4609	59730	996.480	2.669	0.364	0.865
ID1916	1916	975	190.629	132.557	394.045	0	1	1	3	1	-10921639	1614.324	1112	618	4609	59730	996.480	2.669	0.364	0.865
ID4001	4001	976	291.489	341.079	393.540	0	0	0	3	1	-10921639	2160.865	1558	773	6035	79952	1384.104	2.570	0.422	0.927
ID1917	1917	976	291.489	341.079	393.540	0	1	1	3	1	-10921639	2160.865	1558	773	6035	79952	1384.104	2.570	0.422	0.927
ID4002	4002	977	220.018	28.148	394.970	0	0	0	3	1	-10921639	2155.027	1860	928	4637	79736	1032.269	2.562	0.221	0.756
ID1918	1918	977	220.018	28.148	394.970	0	1	1	3	1	-10921639	2155.027	1860	928	4637	79736	1032.269	2.562	0.221	0.756
ID4003	4003	978	348.797	34.760	395.428	0	0	0	3	1	-10921639	3183.973	2501	976	7586	117807	1841.678	2.563	0.299	0.797
ID1919	1919	978	348.797	34.760	395.428	0	1	1	3	1	-10921639	3183.973	2501	976	7586	117807	1841.678	2.563	0.299	0.797
ID4004	4004	979	320.962	151.319	395.389	0	0	0	3	1	-10921639	2121.081	1516	699	6152	78480	1498.736	2.577	0.500	0.943
ID1920	1920	979	320.962	151.319	395.389	0	1	1	3	1	-10921639	2121.081	1516	699	6152	78480	1498.736	2.577	0.500	0.943
ID4005	4005	980	177.458	198.728	395.294	0	0	0	3	1	-10921639	1455.243	1192	573	3807	53844	838.987	2.631	0.342	0.883
ID1921	1921	980	177.458	198.728	395.294	0	1	1	3	1	-10921639	1455.243	1192	573	3807	53844	838.987	2.631	0.342	0.883
ID4006	4006	981	724.266	349.997	395.456	0	0	0	3	1	-10921639	4174.216	2557	875	12907	154446	3314.106	2.575	0.546	0.890
ID1922	1922	981	724.266	349.997	395.456	0	1	1	3	1	-10921639	4174.216	2557	875	12907	154446	3314.106	2.575	0.546	0.890
ID4007	4007	982	322.358	366.803	394.721	0	0	0	3	1	-10921639	2212.000	1751	654	6155	81844	1474.843	2.619	0.443	0.921
ID1923	1923	982	322.358	366.803	394.721	0	1	1	3	1	-10921639	2212.000	1751	654	6155	81844	1474.843	2.619	0.443	0.921
ID4008	4008	983	894.010	103.836	396.435	0	0	0	3	1	-10921639	5020.973	4266	1055	12973	185776	3399.609	2.577	0.604	1.112
ID1924	1924	983	894.010	103.836	396.435	0	1	1	3	1	-10921639	5020.973	4266	1055	12973	185776	3399.609	2.577	0.604	1.112
ID4009	4009	984	203.025	283.302	395.579	0	0	0	3	1	-10921639	2230.541	1605	1104	5190	82530	1190.300	2.579	0.195	0.613
ID1925	1925	984	203.025	283.302	395.579	0	1	1	3	1	-10921639	2230.541	1605	1104	5190	82530	1190.300	2.579	0.195	0.613
ID4010	4010	985	303.747	503.302	396.138	0	0	0	3	1	-10921639	1954.703	1359	686	5840	72324	1412.261	2.569	0.480	0.898
ID1926	1926	985	303.747	503.302	396.138	0	1	1	3	1	-10921639	1954.703	1359	686	5840	72324	1412.261	2.569	0.480	0.898
ID4011	4011	986	451.675	431.867	396.622	0	0	0	3	1	-10921639	2616.027	1621	830	7951	96793	1998.412	2.566	0.560	0.940
ID1927	1927	986	451.675	431.867	396.622	0	1	1	3	1	-10921639	2616.027	1621	830	7951	96793	1998.412	2.566	0.560	0.940
ID4012	4012	987	301.777	447.429	397.225	0	0	0	3	1	-10921639	2028.595	1392	492	5910	75058	1497.426	2.593	0.488	0.888
ID1928	1928	987	301.777	447.429	397.225	0	1	1	3	1	-10921639	2028.595	1392	492	5910	75058	1497.426	2.593	0.488	0.888
ID4013	4013	988	236.784	467.669	397.916	0	0	0	3	1	-10921639	1759.595	1266	677	5104	65105	1187.646	2.578	0.403	0.851
ID1929	1929	988	236.784	467.669	397.916	0	1	1	3	1	-10921639	1759.595	1266	677	5104	65105	1187.646	2.578	0.403	0.851
ID4014	4014	989	851.876	275.261	398.636	0	0	0	3	1	-10921639	5134.703	4122	1460	12469	189984	3333.721	2.599	0.558	1.103
ID1930	1930	989	851.876	275.261	398.636	0	1	1	3	1	-10921639	5134.703	4122	1460	12469	189984	3333.721	2.599	0.558	1.103
ID4015	4015	990	296.825	381.897	399.358	0	0	0	3	1	-10921639	1936.514	1267	649	5748	71651	1365.678	2.570	0.488	0.931
ID1931	1931	990	296.825	381.897	399.358	0	1	1	3	1	-10921639	1936.514	1267	649	5748	71651	1365.678	2.570	0.488	0.931
ID4016	4016	991	212.798	136.922	400.344	0	0	0	3	1	-10921639	1748.676	1279	668	4802	64701	1135.166	2.576	0.351	0.801
ID1932	1932	991	212.798	136.922	400.344	0	1	1	3	1	-10921639	1748.676	1279	668	4802	64701	1135.166	2.576	0.351	0.801
ID4017	4017	992	385.708	319.233	399.534	0	0	0	3	1	-10921639	2420.351	1611	730	6890	89553	1783.073	2.606	0.538	0.950
ID1933	1933	992	385.708	319.233	399.534	0	1	1	3	1	-10921639	2420.351	1611	730	6890	89553	1783.073	2.606	0.538	0.950
ID4018	4018	993	576.516	300.936	401.143	0	0	0	3	1	-10921639	3391.054	2624	785	11921	125469	2764.259	2.587	0.576	0.897
ID1934	1934	993	576.516	300.936	401.143	0	1	1	3	1	-10921639	3391.054	2624	785	11921	125469	2764.259	2.587	0.576	0.897
ID4019	4019	994	102.712	75.988	402.459	0	0	0	3	1	-10921639	1316.973	1002	581	3363	48728	695.519	2.543	0.170	0.551
ID1935	1935	994	102.712	75.988	402.459	0	1	1	3	1	-10921639	1316.973	1002	581	3363	48728	695.519	2.543	0.170	0.551
ID4020	4020	995	42.873	439.889	402.156	0	0	0	3	1	-10921639	851.946	828	472	1449	31522	239.944	2.615	0.116	0.740
ID1936	1936	995	42.873	439.889	402.156	0	1	1	3	1	-10921639	851.946	828	472	1449	31522	239.944	2.615	0.116	0.740
ID4021	4021	996	189.247	13.288	403.141	0	0	0	3	1	-10921639	1758.297	1608	767	3351	65057	792.269	2.595	0.309	1.049
ID1937	1937	996	189.247	13.288	403.141	0	1	1	3	1	-10921639	1758.297	1608	767	3351	65057	792.269	2.595	0.309	1.049
ID4022	4022	997	192.836	178.762	403.533	0	0	0	3	1	-10921639	1820.973	1422	678	4644	67376	1061.587	10.218	0.243	0.670
ID1938	1938	997	192.836	178.762	403.533	0	1	1	3	1	-10921639	1820.973	1422	678	4644	67376	1061.587	10.218	0.243	0.670
ID4023	4023	998	269.238	184.149	404.315	0	0	0	3	1	-10921639	2035.595	1577	749	5485	75317	1249.899	2.561	0.318	0.786
ID1939	1939	998	269.238	184.149	404.315	0	1	1	3	1	-10921639	2035.595	1577	749	5485	75317	1249.899	2.561	0.318	0.786
ID4024	4024	999	233.254	398.693	405.398	0	0	0	3	1	-10921639	1786.324	1271	447	5055	66094	1193.143	2.566	0.324	0.733
[truncated: 79,915 more rows]
