# Supplementary material for: Flexible linkers in CaMKII control the balance between activating and inhibitory autophosphorylation
Source: eLife. 2020 Mar 9;9:e53670. doi: 10.7554/eLife.53670 (PMC7141811; doi:10.7554/eLife.53670)
Supplement: Source code 1. — A readme file and a test dataset is included for clarity. [file elife-53670-code1.zip › source-code-file/Track statistics488.csv]

Label	NUMBER_SPOTS	NUMBER_GAPS	LONGEST_GAP	NUMBER_SPLITS	NUMBER_MERGES	NUMBER_COMPLEX	TRACK_DURATION	TRACK_START	TRACK_STOP	TRACK_DISPLACEMENT	TRACK_INDEX	TRACK_ID	TRACK_X_LOCATION	TRACK_Y_LOCATION	TRACK_Z_LOCATION	TRACK_MEAN_SPEED	TRACK_MAX_SPEED	TRACK_MIN_SPEED	TRACK_MEDIAN_SPEED	TRACK_STD_SPEED	TRACK_MEAN_QUALITY	TRACK_MAX_QUALITY	TRACK_MIN_QUALITY	TRACK_MEDIAN_QUALITY	TRACK_STD_QUALITY
Track_0	2	0	0	0	0	0	1	0	1	0	0	0	120.421	362.236	0	0	0	0	0	NaN	216.976	216.976	216.976	216.976	0
Track_1	2	0	0	0	0	0	1	0	1	0	1	1	58.506	362.098	0	0	0	0	0	NaN	206.477	206.477	206.477	206.477	0
Track_2	2	0	0	0	0	0	1	0	1	0	2	2	410.957	360.627	0	0	0	0	0	NaN	187.762	187.762	187.762	187.762	0
Track_3	2	0	0	0	0	0	1	0	1	0	3	3	290.358	359.665	0	0	0	0	0	NaN	192.464	192.464	192.464	192.464	0
Track_4	2	0	0	0	0	0	1	0	1	0	4	4	98.086	360.201	0	0	0	0	0	NaN	198.990	198.990	198.990	198.990	0
Track_5	2	0	0	0	0	0	1	0	1	0	5	5	0.000	360.000	0	0	0	0	0	NaN	136.431	136.431	136.431	136.431	0
Track_6	2	0	0	0	0	0	1	0	1	0	6	6	377.873	358.790	0	0	0	0	0	NaN	238.588	238.588	238.588	238.588	0
Track_7	2	0	0	0	0	0	1	0	1	0	7	7	215.280	358.752	0	0	0	0	0	NaN	160.682	160.682	160.682	160.682	0
Track_8	2	0	0	0	0	0	1	0	1	0	8	8	419.547	365.146	0	0	0	0	0	NaN	237.366	237.366	237.366	237.366	0
Track_9	2	0	0	0	0	0	1	0	1	0	9	9	31.190	364.687	0	0	0	0	0	NaN	236.870	236.870	236.870	236.870	0
Track_10	2	0	0	0	0	0	1	0	1	0	10	10	34.598	363.775	0	0	0	0	0	NaN	292.446	292.446	292.446	292.446	0
Track_11	2	0	0	0	0	0	1	0	1	0	11	11	18.292	362.850	0	0	0	0	0	NaN	224.965	224.965	224.965	224.965	0
Track_12	2	0	0	0	0	0	1	0	1	0	12	12	501.493	361.583	0	0	0	0	0	NaN	228.339	228.339	228.339	228.339	0
Track_13	2	0	0	0	0	0	1	0	1	0	13	13	403.923	361.860	0	0	0	0	0	NaN	113.724	113.724	113.724	113.724	0
Track_14	2	0	0	0	0	0	1	0	1	0	14	14	253.046	361.787	0	0	0	0	0	NaN	264.768	264.768	264.768	264.768	0
Track_15	2	0	0	0	0	0	1	0	1	0	15	15	145.881	361.715	0	0	0	0	0	NaN	470.021	470.021	470.021	470.021	0
Track_16	2	0	0	0	0	0	1	0	1	0	16	16	262.980	368.336	0	0	0	0	0	NaN	319.450	319.450	319.450	319.450	0
Track_17	2	0	0	0	0	0	1	0	1	0	17	17	218.541	367.740	0	0	0	0	0	NaN	326.947	326.947	326.947	326.947	0
Track_18	2	0	0	0	0	0	1	0	1	0	18	18	111.726	368.098	0	0	0	0	0	NaN	413.623	413.623	413.623	413.623	0
Track_19	2	0	0	0	0	0	1	0	1	0	19	19	450.105	366.953	0	0	0	0	0	NaN	424.087	424.087	424.087	424.087	0
Track_20	2	0	0	0	0	0	1	0	1	0	20	20	0.000	367.000	0	0	0	0	0	NaN	24.844	24.844	24.844	24.844	0
Track_21	2	0	0	0	0	0	1	0	1	0	21	21	365.997	366.121	0	0	0	0	0	NaN	198.622	198.622	198.622	198.622	0
Track_22	2	0	0	0	0	0	1	0	1	0	22	22	246.977	366.374	0	0	0	0	0	NaN	374.150	374.150	374.150	374.150	0
Track_23	2	0	0	0	0	0	1	0	1	0	23	23	119.667	365.698	0	0	0	0	0	NaN	220.128	220.128	220.128	220.128	0
Track_24	2	0	0	0	0	0	1	0	1	0	24	24	388.188	371.422	0	0	0	0	0	NaN	283.257	283.257	283.257	283.257	0
Track_25	2	0	0	0	0	0	1	0	1	0	25	25	315.553	371.120	0	0	0	0	0	NaN	220.364	220.364	220.364	220.364	0
Track_26	2	0	0	0	0	0	1	0	1	0	26	26	257.456	371.223	0	0	0	0	0	NaN	265.327	265.327	265.327	265.327	0
Track_27	2	0	0	0	0	0	1	0	1	0	27	27	348.851	370.450	0	0	0	0	0	NaN	219.661	219.661	219.661	219.661	0
Track_28	2	0	0	0	0	0	1	0	1	0	28	28	458.840	368.875	0	0	0	0	0	NaN	149.700	149.700	149.700	149.700	0
Track_29	2	0	0	0	0	0	1	0	1	0	29	29	73.777	368.987	0	0	0	0	0	NaN	235.742	235.742	235.742	235.742	0
Track_30	2	0	0	0	0	0	1	0	1	0	30	30	26.395	369.222	0	0	0	0	0	NaN	168.745	168.745	168.745	168.745	0
Track_31	2	0	0	0	0	0	1	0	1	0	31	31	410.794	368.309	0	0	0	0	0	NaN	169.836	169.836	169.836	169.836	0
Track_32	2	0	0	0	0	0	1	0	1	0	32	32	418.722	374.482	0	0	0	0	0	NaN	85.724	85.724	85.724	85.724	0
Track_33	2	0	0	0	0	0	1	0	1	0	33	33	212.644	373.681	0	0	0	0	0	NaN	65.776	65.776	65.776	65.776	0
Track_34	2	0	0	0	0	0	1	0	1	0	34	34	121.365	374.204	0	0	0	0	0	NaN	199.127	199.127	199.127	199.127	0
Track_35	2	0	0	0	0	0	1	0	1	0	35	35	63.655	373.651	0	0	0	0	0	NaN	224.672	224.672	224.672	224.672	0
Track_36	2	0	0	0	0	0	1	0	1	0	36	36	169.368	372.649	0	0	0	0	0	NaN	173.794	173.794	173.794	173.794	0
Track_37	2	0	0	0	0	0	1	0	1	0	37	37	488.609	372.253	0	0	0	0	0	NaN	204.358	204.358	204.358	204.358	0
Track_38	2	0	0	0	0	0	1	0	1	0	38	38	449.165	371.584	0	0	0	0	0	NaN	308.274	308.274	308.274	308.274	0
Track_39	2	0	0	0	0	0	1	0	1	0	39	39	79.477	371.689	0	0	0	0	0	NaN	286.611	286.611	286.611	286.611	0
Track_40	2	0	0	0	0	0	1	0	1	0	40	40	289.348	377.501	0	0	0	0	0	NaN	209.312	209.312	209.312	209.312	0
Track_41	2	0	0	0	0	0	1	0	1	0	41	41	192.635	378.078	0	0	0	0	0	NaN	241.785	241.785	241.785	241.785	0
Track_42	2	0	0	0	0	0	1	0	1	0	42	42	150.734	376.285	0	0	0	0	0	NaN	571.292	571.292	571.292	571.292	0
Track_43	2	0	0	0	0	0	1	0	1	0	43	43	505.635	375.143	0	0	0	0	0	NaN	229.390	229.390	229.390	229.390	0
Track_44	2	0	0	0	0	0	1	0	1	0	44	44	473.657	375.251	0	0	0	0	0	NaN	217.197	217.197	217.197	217.197	0
Track_45	2	0	0	0	0	0	1	0	1	0	45	45	387.855	374.588	0	0	0	0	0	NaN	291.699	291.699	291.699	291.699	0
Track_46	2	0	0	0	0	0	1	0	1	0	46	46	305.365	374.890	0	0	0	0	0	NaN	190.662	190.662	190.662	190.662	0
Track_47	2	0	0	0	0	0	1	0	1	0	47	47	248.859	374.934	0	0	0	0	0	NaN	386.643	386.643	386.643	386.643	0
Track_48	2	0	0	0	0	0	1	0	1	0	48	48	235.783	381.124	0	0	0	0	0	NaN	521.482	521.482	521.482	521.482	0
Track_49	2	0	0	0	0	0	1	0	1	0	49	49	85.545	380.881	0	0	0	0	0	NaN	229.339	229.339	229.339	229.339	0
Track_50	2	0	0	0	0	0	1	0	1	0	50	50	401.988	379.787	0	0	0	0	0	NaN	27.010	27.010	27.010	27.010	0
Track_51	2	0	0	0	0	0	1	0	1	0	51	51	359.911	379.368	0	0	0	0	0	NaN	192.282	192.282	192.282	192.282	0
Track_52	2	0	0	0	0	0	1	0	1	0	52	52	269.225	378.964	0	0	0	0	0	NaN	186.889	186.889	186.889	186.889	0
Track_53	2	0	0	0	0	0	1	0	1	0	53	53	213.339	378.586	0	0	0	0	0	NaN	163.518	163.518	163.518	163.518	0
Track_54	2	0	0	0	0	0	1	0	1	0	54	54	130.096	378.906	0	0	0	0	0	NaN	206.151	206.151	206.151	206.151	0
Track_55	2	0	0	0	0	0	1	0	1	0	55	55	12.475	378.973	0	0	0	0	0	NaN	141.847	141.847	141.847	141.847	0
Track_56	2	0	0	0	0	0	1	0	1	0	56	56	158.121	385.239	0	0	0	0	0	NaN	198.277	198.277	198.277	198.277	0
Track_57	2	0	0	0	0	0	1	0	1	0	57	57	73.190	384.537	0	0	0	0	0	NaN	186.936	186.936	186.936	186.936	0
Track_58	2	0	0	0	0	0	1	0	1	0	58	58	50.481	384.781	0	0	0	0	0	NaN	217.842	217.842	217.842	217.842	0
Track_59	2	0	0	0	0	0	1	0	1	0	59	59	56.398	382.514	0	0	0	0	0	NaN	198.299	198.299	198.299	198.299	0
Track_60	2	0	0	0	0	0	1	0	1	0	60	60	26.785	382.629	0	0	0	0	0	NaN	381.344	381.344	381.344	381.344	0
Track_61	2	0	0	0	0	0	1	0	1	0	61	61	21.229	382.873	0	0	0	0	0	NaN	315.003	315.003	315.003	315.003	0
Track_62	2	0	0	0	0	0	1	0	1	0	62	62	4.516	383.390	0	0	0	0	0	NaN	187.113	187.113	187.113	187.113	0
Track_63	2	0	0	0	0	0	1	0	1	0	63	63	39.233	382.313	0	0	0	0	0	NaN	240.694	240.694	240.694	240.694	0
Track_64	2	0	0	0	0	0	1	0	1	0	64	64	470.523	386.882	0	0	0	0	0	NaN	136.084	136.084	136.084	136.084	0
Track_65	2	0	0	0	0	0	1	0	1	0	65	65	321.179	387.280	0	0	0	0	0	NaN	240.285	240.285	240.285	240.285	0
Track_66	2	0	0	0	0	0	1	0	1	0	66	66	18.520	387.298	0	0	0	0	0	NaN	120.965	120.965	120.965	120.965	0
Track_67	2	0	0	0	0	0	1	0	1	0	67	67	365.259	386.340	0	0	0	0	0	NaN	92.278	92.278	92.278	92.278	0
Track_68	2	0	0	0	0	0	1	0	1	0	68	68	334.479	385.729	0	0	0	0	0	NaN	216.211	216.211	216.211	216.211	0
Track_69	2	0	0	0	0	0	1	0	1	0	69	69	234.352	385.571	0	0	0	0	0	NaN	890.666	890.666	890.666	890.666	0
Track_70	2	0	0	0	0	0	1	0	1	0	70	70	12.376	386.007	0	0	0	0	0	NaN	183.047	183.047	183.047	183.047	0
Track_71	2	0	0	0	0	0	1	0	1	0	71	71	187.210	385.166	0	0	0	0	0	NaN	1089.920	1089.920	1089.920	1089.920	0
Track_72	2	0	0	0	0	0	1	0	1	0	72	72	341.050	393.080	0	0	0	0	0	NaN	164.797	164.797	164.797	164.797	0
Track_73	2	0	0	0	0	0	1	0	1	0	73	73	288.829	392.801	0	0	0	0	0	NaN	285.789	285.789	285.789	285.789	0
Track_74	2	0	0	0	0	0	1	0	1	0	74	74	38.698	393.493	0	0	0	0	0	NaN	365.514	365.514	365.514	365.514	0
Track_75	2	0	0	0	0	0	1	0	1	0	75	75	462.871	392.161	0	0	0	0	0	NaN	252.596	252.596	252.596	252.596	0
Track_76	2	0	0	0	0	0	1	0	1	0	76	76	77.944	390.609	0	0	0	0	0	NaN	144.835	144.835	144.835	144.835	0
Track_77	2	0	0	0	0	0	1	0	1	0	77	77	405.236	390.192	0	0	0	0	0	NaN	281.778	281.778	281.778	281.778	0
Track_78	2	0	0	0	0	0	1	0	1	0	78	78	230.669	390.509	0	0	0	0	0	NaN	92.838	92.838	92.838	92.838	0
Track_79	2	0	0	0	0	0	1	0	1	0	79	79	144.353	387.643	0	0	0	0	0	NaN	377.353	377.353	377.353	377.353	0
Track_80	2	0	0	0	0	0	1	0	1	0	80	80	349.678	395.024	0	0	0	0	0	NaN	443.676	443.676	443.676	443.676	0
Track_81	2	0	0	0	0	0	1	0	1	0	81	81	283.149	395.299	0	0	0	0	0	NaN	167.103	167.103	167.103	167.103	0
Track_82	2	0	0	0	0	0	1	0	1	0	82	82	198.376	395.048	0	0	0	0	0	NaN	193.143	193.143	193.143	193.143	0
Track_83	2	0	0	0	0	0	1	0	1	0	83	83	150.761	394.976	0	0	0	0	0	NaN	292.024	292.024	292.024	292.024	0
Track_84	2	0	0	0	0	0	1	0	1	0	84	84	33.824	395.111	0	0	0	0	0	NaN	287.415	287.415	287.415	287.415	0
Track_85	2	0	0	0	0	0	1	0	1	0	85	85	27.450	394.666	0	0	0	0	0	NaN	184.579	184.579	184.579	184.579	0
Track_86	2	0	0	0	0	0	1	0	1	0	86	86	366.954	394.304	0	0	0	0	0	NaN	99.317	99.317	99.317	99.317	0
Track_87	2	0	0	0	0	0	1	0	1	0	87	87	131.884	393.932	0	0	0	0	0	NaN	315.850	315.850	315.850	315.850	0
Track_88	2	0	0	0	0	0	1	0	1	0	88	88	336.805	399.173	0	0	0	0	0	NaN	234.733	234.733	234.733	234.733	0
Track_89	2	0	0	0	0	0	1	0	1	0	89	89	319.102	399.389	0	0	0	0	0	NaN	294.251	294.251	294.251	294.251	0
Track_90	2	0	0	0	0	0	1	0	1	0	90	90	467.849	397.592	0	0	0	0	0	NaN	410.954	410.954	410.954	410.954	0
Track_91	2	0	0	0	0	0	1	0	1	0	91	91	275.378	398.130	0	0	0	0	0	NaN	472.876	472.876	472.876	472.876	0
Track_92	2	0	0	0	0	0	1	0	1	0	92	92	447.482	396.794	0	0	0	0	0	NaN	246.607	246.607	246.607	246.607	0
Track_93	2	0	0	0	0	0	1	0	1	0	93	93	102.999	396.523	0	0	0	0	0	NaN	699.783	699.783	699.783	699.783	0
Track_94	2	0	0	0	0	0	1	0	1	0	94	94	503.666	395.924	0	0	0	0	0	NaN	231.528	231.528	231.528	231.528	0
Track_95	2	0	0	0	0	0	1	0	1	0	95	95	431.861	396.404	0	0	0	0	0	NaN	231.701	231.701	231.701	231.701	0
Track_96	2	0	0	0	0	0	1	0	1	0	96	96	398.783	405.089	0	0	0	0	0	NaN	340.809	340.809	340.809	340.809	0
Track_97	2	0	0	0	0	0	1	0	1	0	97	97	183.725	403.987	0	0	0	0	0	NaN	178.662	178.662	178.662	178.662	0
Track_98	2	0	0	0	0	0	1	0	1	0	98	98	178.294	403.090	0	0	0	0	0	NaN	202.806	202.806	202.806	202.806	0
Track_99	2	0	0	0	0	0	1	0	1	0	99	99	75.076	402.282	0	0	0	0	0	NaN	146.348	146.348	146.348	146.348	0
Track_100	2	0	0	0	0	0	1	0	1	0	100	100	14.666	402.141	0	0	0	0	0	NaN	226.723	226.723	226.723	226.723	0
Track_101	2	0	0	0	0	0	1	0	1	0	101	101	300.685	400.907	0	0	0	0	0	NaN	477.028	477.028	477.028	477.028	0
Track_102	2	0	0	0	0	0	1	0	1	0	102	102	136.619	400.026	0	0	0	0	0	NaN	305.894	305.894	305.894	305.894	0
Track_103	2	0	0	0	0	0	1	0	1	0	103	103	381.742	398.969	0	0	0	0	0	NaN	189.845	189.845	189.845	189.845	0
Track_104	2	0	0	0	0	0	1	0	1	0	104	104	483.600	407.075	0	0	0	0	0	NaN	352.562	352.562	352.562	352.562	0
Track_105	2	0	0	0	0	0	1	0	1	0	105	105	404.214	407.433	0	0	0	0	0	NaN	205.265	205.265	205.265	205.265	0
Track_106	2	0	0	0	0	0	1	0	1	0	106	106	269.680	406.890	0	0	0	0	0	NaN	312.662	312.662	312.662	312.662	0
Track_107	2	0	0	0	0	0	1	0	1	0	107	107	71.837	407.007	0	0	0	0	0	NaN	54.838	54.838	54.838	54.838	0
Track_108	2	0	0	0	0	0	1	0	1	0	108	108	279.434	406.128	0	0	0	0	0	NaN	275.086	275.086	275.086	275.086	0
Track_109	2	0	0	0	0	0	1	0	1	0	109	109	262.668	405.998	0	0	0	0	0	NaN	425.138	425.138	425.138	425.138	0
Track_110	2	0	0	0	0	0	1	0	1	0	110	110	51.516	406.099	0	0	0	0	0	NaN	233.296	233.296	233.296	233.296	0
Track_111	2	0	0	0	0	0	1	0	1	0	111	111	38.216	406.044	0	0	0	0	0	NaN	548.224	548.224	548.224	548.224	0
Track_112	2	0	0	0	0	0	1	0	1	0	112	112	126.014	411.283	0	0	0	0	0	NaN	291.807	291.807	291.807	291.807	0
Track_113	2	0	0	0	0	0	1	0	1	0	113	113	83.014	411.085	0	0	0	0	0	NaN	418.478	418.478	418.478	418.478	0
Track_114	2	0	0	0	0	0	1	0	1	0	114	114	130.681	409.753	0	0	0	0	0	NaN	569.214	569.214	569.214	569.214	0
Track_115	2	0	0	0	0	0	1	0	1	0	115	115	416.211	409.373	0	0	0	0	0	NaN	211.730	211.730	211.730	211.730	0
Track_116	2	0	0	0	0	0	1	0	1	0	116	116	108.695	408.850	0	0	0	0	0	NaN	180.616	180.616	180.616	180.616	0
Track_117	2	0	0	0	0	0	1	0	1	0	117	117	364.699	408.250	0	0	0	0	0	NaN	98.771	98.771	98.771	98.771	0
Track_118	2	0	0	0	0	0	1	0	1	0	118	118	222.041	408.387	0	0	0	0	0	NaN	354.306	354.306	354.306	354.306	0
Track_119	2	0	0	0	0	0	1	0	1	0	119	119	495.820	407.334	0	0	0	0	0	NaN	143.368	143.368	143.368	143.368	0
Track_120	2	0	0	0	0	0	1	0	1	0	120	120	275.133	414.973	0	0	0	0	0	NaN	317.635	317.635	317.635	317.635	0
Track_121	2	0	0	0	0	0	1	0	1	0	121	121	102.182	413.647	0	0	0	0	0	NaN	114.951	114.951	114.951	114.951	0
Track_122	2	0	0	0	0	0	1	0	1	0	122	122	367.532	413.190	0	0	0	0	0	NaN	71.022	71.022	71.022	71.022	0
Track_123	2	0	0	0	0	0	1	0	1	0	123	123	191.456	412.866	0	0	0	0	0	NaN	124.196	124.196	124.196	124.196	0
Track_124	2	0	0	0	0	0	1	0	1	0	124	124	354.572	411.602	0	0	0	0	0	NaN	302.263	302.263	302.263	302.263	0
Track_125	2	0	0	0	0	0	1	0	1	0	125	125	89.324	412.273	0	0	0	0	0	NaN	115.136	115.136	115.136	115.136	0
Track_126	2	0	0	0	0	0	1	0	1	0	126	126	5.135	411.866	0	0	0	0	0	NaN	124.937	124.937	124.937	124.937	0
Track_127	2	0	0	0	0	0	1	0	1	0	127	127	290.231	410.863	0	0	0	0	0	NaN	190.468	190.468	190.468	190.468	0
Track_128	2	0	0	0	0	0	1	0	1	0	128	128	474.080	418.706	0	0	0	0	0	NaN	176.533	176.533	176.533	176.533	0
Track_129	2	0	0	0	0	0	1	0	1	0	129	129	24.072	418.811	0	0	0	0	0	NaN	377.616	377.616	377.616	377.616	0
Track_130	2	0	0	0	0	0	1	0	1	0	130	130	245.780	418.064	0	0	0	0	0	NaN	422.993	422.993	422.993	422.993	0
Track_131	2	0	0	0	0	0	1	0	1	0	131	131	465.570	416.753	0	0	0	0	0	NaN	301.161	301.161	301.161	301.161	0
Track_132	2	0	0	0	0	0	1	0	1	0	132	132	416.897	417.161	0	0	0	0	0	NaN	202.069	202.069	202.069	202.069	0
Track_133	2	0	0	0	0	0	1	0	1	0	133	133	387.035	417.499	0	0	0	0	0	NaN	246.953	246.953	246.953	246.953	0
Track_134	2	0	0	0	0	0	1	0	1	0	134	134	493.268	416.288	0	0	0	0	0	NaN	96.707	96.707	96.707	96.707	0
Track_135	2	0	0	0	0	0	1	0	1	0	135	135	376.831	414.558	0	0	0	0	0	NaN	149.013	149.013	149.013	149.013	0
Track_136	2	0	0	0	0	0	1	0	1	0	136	136	438.634	422.212	0	0	0	0	0	NaN	156.260	156.260	156.260	156.260	0
Track_137	2	0	0	0	0	0	1	0	1	0	137	137	266.878	421.711	0	0	0	0	0	NaN	245.632	245.632	245.632	245.632	0
Track_138	2	0	0	0	0	0	1	0	1	0	138	138	231.622	421.935	0	0	0	0	0	NaN	822.793	822.793	822.793	822.793	0
Track_139	2	0	0	0	0	0	1	0	1	0	139	139	218.508	422.411	0	0	0	0	0	NaN	197.276	197.276	197.276	197.276	0
Track_140	2	0	0	0	0	0	1	0	1	0	140	140	122.479	420.945	0	0	0	0	0	NaN	28.207	28.207	28.207	28.207	0
Track_141	2	0	0	0	0	0	1	0	1	0	141	141	336.087	420.183	0	0	0	0	0	NaN	240.221	240.221	240.221	240.221	0
Track_142	2	0	0	0	0	0	1	0	1	0	142	142	298.483	419.950	0	0	0	0	0	NaN	278.419	278.419	278.419	278.419	0
Track_143	2	0	0	0	0	0	1	0	1	0	143	143	238.977	419.666	0	0	0	0	0	NaN	130.334	130.334	130.334	130.334	0
Track_144	2	0	0	0	0	0	1	0	1	0	144	144	90.057	429.073	0	0	0	0	0	NaN	183.653	183.653	183.653	183.653	0
Track_145	2	0	0	0	0	0	1	0	1	0	145	145	205.445	427.836	0	0	0	0	0	NaN	158.594	158.594	158.594	158.594	0
Track_146	2	0	0	0	0	0	1	0	1	0	146	146	96.632	427.503	0	0	0	0	0	NaN	180.034	180.034	180.034	180.034	0
Track_147	2	0	0	0	0	0	1	0	1	0	147	147	321.927	425.770	0	0	0	0	0	NaN	165.519	165.519	165.519	165.519	0
Track_148	2	0	0	0	0	0	1	0	1	0	148	148	474.331	424.046	0	0	0	0	0	NaN	332.585	332.585	332.585	332.585	0
Track_149	2	0	0	0	0	0	1	0	1	0	149	149	78.794	424.287	0	0	0	0	0	NaN	172.016	172.016	172.016	172.016	0
Track_150	2	0	0	0	0	0	1	0	1	0	150	150	52.058	423.553	0	0	0	0	0	NaN	213.143	213.143	213.143	213.143	0
Track_151	2	0	0	0	0	0	1	0	1	0	151	151	425.854	423.520	0	0	0	0	0	NaN	282.573	282.573	282.573	282.573	0
Track_152	2	0	0	0	0	0	1	0	1	0	152	152	210.346	432.462	0	0	0	0	0	NaN	220.593	220.593	220.593	220.593	0
Track_153	2	0	0	0	0	0	1	0	1	0	153	153	6.251	431.934	0	0	0	0	0	NaN	150.724	150.724	150.724	150.724	0
Track_154	2	0	0	0	0	0	1	0	1	0	154	154	356.178	430.841	0	0	0	0	0	NaN	508.203	508.203	508.203	508.203	0
Track_155	2	0	0	0	0	0	1	0	1	0	155	155	252.578	431.041	0	0	0	0	0	NaN	307.119	307.119	307.119	307.119	0
Track_156	2	0	0	0	0	0	1	0	1	0	156	156	237.104	431.098	0	0	0	0	0	NaN	148.009	148.009	148.009	148.009	0
Track_157	2	0	0	0	0	0	1	0	1	0	157	157	163.528	431.229	0	0	0	0	0	NaN	285.027	285.027	285.027	285.027	0
Track_158	2	0	0	0	0	0	1	0	1	0	158	158	315.200	429.808	0	0	0	0	0	NaN	222.165	222.165	222.165	222.165	0
Track_159	2	0	0	0	0	0	1	0	1	0	159	159	230.871	429.610	0	0	0	0	0	NaN	101.122	101.122	101.122	101.122	0
Track_160	2	0	0	0	0	0	1	0	1	0	160	160	320.059	434.575	0	0	0	0	0	NaN	131.392	131.392	131.392	131.392	0
Track_161	2	0	0	0	0	0	1	0	1	0	161	161	22.563	435.052	0	0	0	0	0	NaN	206.888	206.888	206.888	206.888	0
Track_162	2	0	0	0	0	0	1	0	1	0	162	162	441.355	434.163	0	0	0	0	0	NaN	174.809	174.809	174.809	174.809	0
Track_163	2	0	0	0	0	0	1	0	1	0	163	163	79.291	433.912	0	0	0	0	0	NaN	205.939	205.939	205.939	205.939	0
Track_164	2	0	0	0	0	0	1	0	1	0	164	164	467.296	433.457	0	0	0	0	0	NaN	38.287	38.287	38.287	38.287	0
Track_165	2	0	0	0	0	0	1	0	1	0	165	165	303.985	432.963	0	0	0	0	0	NaN	309.336	309.336	309.336	309.336	0
Track_166	2	0	0	0	0	0	1	0	1	0	166	166	171.326	433.550	0	0	0	0	0	NaN	288.735	288.735	288.735	288.735	0
Track_167	2	0	0	0	0	0	1	0	1	0	167	167	37.845	432.925	0	0	0	0	0	NaN	435.168	435.168	435.168	435.168	0
Track_168	2	0	0	0	0	0	1	0	1	0	168	168	7.633	438.792	0	0	0	0	0	NaN	287.520	287.520	287.520	287.520	0
Track_169	2	0	0	0	0	0	1	0	1	0	169	169	3.027	439.055	0	0	0	0	0	NaN	221.435	221.435	221.435	221.435	0
Track_170	2	0	0	0	0	0	1	0	1	0	170	170	506.195	438.103	0	0	0	0	0	NaN	514.256	514.256	514.256	514.256	0
Track_171	2	0	0	0	0	0	1	0	1	0	171	171	452.917	438.035	0	0	0	0	0	NaN	85.990	85.990	85.990	85.990	0
Track_172	2	0	0	0	0	0	1	0	1	0	172	172	311.414	438.063	0	0	0	0	0	NaN	202.956	202.956	202.956	202.956	0
Track_173	2	0	0	0	0	0	1	0	1	0	173	173	73.471	438.305	0	0	0	0	0	NaN	159.573	159.573	159.573	159.573	0
Track_174	2	0	0	0	0	0	1	0	1	0	174	174	274.230	436.599	0	0	0	0	0	NaN	182.912	182.912	182.912	182.912	0
Track_175	2	0	0	0	0	0	1	0	1	0	175	175	397.284	434.708	0	0	0	0	0	NaN	23.962	23.962	23.962	23.962	0
Track_176	2	0	0	0	0	0	1	0	1	0	176	176	407.012	442.581	0	0	0	0	0	NaN	186.938	186.938	186.938	186.938	0
Track_177	2	0	0	0	0	0	1	0	1	0	177	177	159.805	442.830	0	0	0	0	0	NaN	268.202	268.202	268.202	268.202	0
Track_178	2	0	0	0	0	0	1	0	1	0	178	178	233.642	441.690	0	0	0	0	0	NaN	241.992	241.992	241.992	241.992	0
Track_179	2	0	0	0	0	0	1	0	1	0	179	179	49.665	442.266	0	0	0	0	0	NaN	244.564	244.564	244.564	244.564	0
Track_180	2	0	0	0	0	0	1	0	1	0	180	180	188.884	440.842	0	0	0	0	0	NaN	169.545	169.545	169.545	169.545	0
Track_181	2	0	0	0	0	0	1	0	1	0	181	181	367.993	440.199	0	0	0	0	0	NaN	503.422	503.422	503.422	503.422	0
Track_182	2	0	0	0	0	0	1	0	1	0	182	182	293.823	440.149	0	0	0	0	0	NaN	282.672	282.672	282.672	282.672	0
Track_183	2	0	0	0	0	0	1	0	1	0	183	183	60.951	438.527	0	0	0	0	0	NaN	197.897	197.897	197.897	197.897	0
Track_184	2	0	0	0	0	0	1	0	1	0	184	184	175.611	447.988	0	0	0	0	0	NaN	305.463	305.463	305.463	305.463	0
Track_185	2	0	0	0	0	0	1	0	1	0	185	185	344.804	446.685	0	0	0	0	0	NaN	168.612	168.612	168.612	168.612	0
Track_186	2	0	0	0	0	0	1	0	1	0	186	186	255.673	445.959	0	0	0	0	0	NaN	247.493	247.493	247.493	247.493	0
Track_187	2	0	0	0	0	0	1	0	1	0	187	187	127.923	446.427	0	0	0	0	0	NaN	198.041	198.041	198.041	198.041	0
Track_188	2	0	0	0	0	0	1	0	1	0	188	188	106.844	446.500	0	0	0	0	0	NaN	175.026	175.026	175.026	175.026	0
Track_189	2	0	0	0	0	0	1	0	1	0	189	189	441.915	444.129	0	0	0	0	0	NaN	174.389	174.389	174.389	174.389	0
Track_190	2	0	0	0	0	0	1	0	1	0	190	190	272.484	444.053	0	0	0	0	0	NaN	175.415	175.415	175.415	175.415	0
Track_191	2	0	0	0	0	0	1	0	1	0	191	191	262.800	443.860	0	0	0	0	0	NaN	144.416	144.416	144.416	144.416	0
Track_192	2	0	0	0	0	0	1	0	1	0	192	192	287.003	452.209	0	0	0	0	0	NaN	241.578	241.578	241.578	241.578	0
Track_193	2	0	0	0	0	0	1	0	1	0	193	193	407.929	450.818	0	0	0	0	0	NaN	163.602	163.602	163.602	163.602	0
Track_194	2	0	0	0	0	0	1	0	1	0	194	194	397.648	449.786	0	0	0	0	0	NaN	410.912	410.912	410.912	410.912	0
Track_195	2	0	0	0	0	0	1	0	1	0	195	195	305.221	449.686	0	0	0	0	0	NaN	175.688	175.688	175.688	175.688	0
Track_196	2	0	0	0	0	0	1	0	1	0	196	196	487.296	449.022	0	0	0	0	0	NaN	365.149	365.149	365.149	365.149	0
Track_197	2	0	0	0	0	0	1	0	1	0	197	197	444.998	449.444	0	0	0	0	0	NaN	257.852	257.852	257.852	257.852	0
Track_198	2	0	0	0	0	0	1	0	1	0	198	198	240.117	448.712	0	0	0	0	0	NaN	269.642	269.642	269.642	269.642	0
Track_199	2	0	0	0	0	0	1	0	1	0	199	199	76.738	449.131	0	0	0	0	0	NaN	207.657	207.657	207.657	207.657	0
Track_200	2	0	0	0	0	0	1	0	1	0	200	200	324.369	457.954	0	0	0	0	0	NaN	39.495	39.495	39.495	39.495	0
Track_201	2	0	0	0	0	0	1	0	1	0	201	201	244.169	455.603	0	0	0	0	0	NaN	134.754	134.754	134.754	134.754	0
Track_202	2	0	0	0	0	0	1	0	1	0	202	202	155.163	456.339	0	0	0	0	0	NaN	333.719	333.719	333.719	333.719	0
Track_203	2	0	0	0	0	0	1	0	1	0	203	203	454.864	453.211	0	0	0	0	0	NaN	211.531	211.531	211.531	211.531	0
Track_204	2	0	0	0	0	0	1	0	1	0	204	204	190.362	453.023	0	0	0	0	0	NaN	134.478	134.478	134.478	134.478	0
Track_205	2	0	0	0	0	0	1	0	1	0	205	205	91.614	452.924	0	0	0	0	0	NaN	58.665	58.665	58.665	58.665	0
Track_206	2	0	0	0	0	0	1	0	1	0	206	206	179.435	459.068	0	0	0	0	0	NaN	170.928	170.928	170.928	170.928	0
Track_207	2	0	0	0	0	0	1	0	1	0	207	207	441.935	457.617	0	0	0	0	0	NaN	570.086	570.086	570.086	570.086	0
Track_208	2	0	0	0	0	0	1	0	1	0	208	208	35.586	461.095	0	0	0	0	0	NaN	108.588	108.588	108.588	108.588	0
Track_209	2	0	0	0	0	0	1	0	1	0	209	209	428.741	459.785	0	0	0	0	0	NaN	321.719	321.719	321.719	321.719	0
Track_210	2	0	0	0	0	0	1	0	1	0	210	210	423.777	460.285	0	0	0	0	0	NaN	265.292	265.292	265.292	265.292	0
Track_211	2	0	0	0	0	0	1	0	1	0	211	211	354.153	459.165	0	0	0	0	0	NaN	129.884	129.884	129.884	129.884	0
Track_212	2	0	0	0	0	0	1	0	1	0	212	212	283.736	459.107	0	0	0	0	0	NaN	128.580	128.580	128.580	128.580	0
Track_213	2	0	0	0	0	0	1	0	1	0	213	213	191.724	459.168	0	0	0	0	0	NaN	1039.770	1039.770	1039.770	1039.770	0
Track_214	2	0	0	0	0	0	1	0	1	0	214	214	144.084	461.300	0	0	0	0	0	NaN	232.653	232.653	232.653	232.653	0
Track_215	2	0	0	0	0	0	1	0	1	0	215	215	92.358	461.450	0	0	0	0	0	NaN	175.701	175.701	175.701	175.701	0
Track_216	2	0	0	0	0	0	1	0	1	0	216	216	262.450	463.547	0	0	0	0	0	NaN	164.410	164.410	164.410	164.410	0
Track_217	2	0	0	0	0	0	1	0	1	0	217	217	56.408	464.092	0	0	0	0	0	NaN	218.772	218.772	218.772	218.772	0
Track_218	2	0	0	0	0	0	1	0	1	0	218	218	26.957	463.547	0	0	0	0	0	NaN	242.262	242.262	242.262	242.262	0
Track_219	2	0	0	0	0	0	1	0	1	0	219	219	80.108	463.036	0	0	0	0	0	NaN	36.371	36.371	36.371	36.371	0
Track_220	2	0	0	0	0	0	1	0	1	0	220	220	272.853	461.588	0	0	0	0	0	NaN	197.819	197.819	197.819	197.819	0
Track_221	2	0	0	0	0	0	1	0	1	0	221	221	507.834	461.392	0	0	0	0	0	NaN	66.348	66.348	66.348	66.348	0
Track_222	2	0	0	0	0	0	1	0	1	0	222	222	198.500	464.777	0	0	0	0	0	NaN	24.310	24.310	24.310	24.310	0
Track_223	2	0	0	0	0	0	1	0	1	0	223	223	461.989	463.696	0	0	0	0	0	NaN	932.292	932.292	932.292	932.292	0
Track_224	2	0	0	0	0	0	1	0	1	0	224	224	419.162	468.073	0	0	0	0	0	NaN	138.322	138.322	138.322	138.322	0
Track_225	2	0	0	0	0	0	1	0	1	0	225	225	352.696	467.751	0	0	0	0	0	NaN	162.937	162.937	162.937	162.937	0
Track_226	2	0	0	0	0	0	1	0	1	0	226	226	299.116	467.656	0	0	0	0	0	NaN	310.671	310.671	310.671	310.671	0
Track_227	2	0	0	0	0	0	1	0	1	0	227	227	11.578	467.214	0	0	0	0	0	NaN	129.568	129.568	129.568	129.568	0
Track_228	2	0	0	0	0	0	1	0	1	0	228	228	303.530	465.729	0	0	0	0	0	NaN	168.819	168.819	168.819	168.819	0
Track_229	2	0	0	0	0	0	1	0	1	0	229	229	326.099	464.657	0	0	0	0	0	NaN	69.123	69.123	69.123	69.123	0
Track_230	2	0	0	0	0	0	1	0	1	0	230	230	168.488	469.037	0	0	0	0	0	NaN	234.100	234.100	234.100	234.100	0
Track_231	2	0	0	0	0	0	1	0	1	0	231	231	432.060	468.439	0	0	0	0	0	NaN	195.570	195.570	195.570	195.570	0
Track_232	2	0	0	0	0	0	1	0	1	0	232	232	131.625	474.473	0	0	0	0	0	NaN	525.046	525.046	525.046	525.046	0
Track_233	2	0	0	0	0	0	1	0	1	0	233	233	422.937	471.379	0	0	0	0	0	NaN	187.888	187.888	187.888	187.888	0
Track_234	2	0	0	0	0	0	1	0	1	0	234	234	246.187	470.965	0	0	0	0	0	NaN	37.993	37.993	37.993	37.993	0
Track_235	2	0	0	0	0	0	1	0	1	0	235	235	44.372	471.394	0	0	0	0	0	NaN	66.254	66.254	66.254	66.254	0
Track_236	2	0	0	0	0	0	1	0	1	0	236	236	511.000	470.000	0	0	0	0	0	NaN	408.320	408.320	408.320	408.320	0
Track_237	2	0	0	0	0	0	1	0	1	0	237	237	291.220	470.062	0	0	0	0	0	NaN	113.901	113.901	113.901	113.901	0
Track_238	2	0	0	0	0	0	1	0	1	0	238	238	356.143	473.968	0	0	0	0	0	NaN	185.858	185.858	185.858	185.858	0
Track_239	2	0	0	0	0	0	1	0	1	0	239	239	311.805	473.814	0	0	0	0	0	NaN	495.028	495.028	495.028	495.028	0
Track_240	2	0	0	0	0	0	1	0	1	0	240	240	303.145	479.208	0	0	0	0	0	NaN	164.811	164.811	164.811	164.811	0
Track_241	2	0	0	0	0	0	1	0	1	0	241	241	44.538	479.438	0	0	0	0	0	NaN	269.816	269.816	269.816	269.816	0
Track_242	2	0	0	0	0	0	1	0	1	0	242	242	232.252	477.836	0	0	0	0	0	NaN	706.731	706.731	706.731	706.731	0
Track_243	2	0	0	0	0	0	1	0	1	0	243	243	499.712	477.420	0	0	0	0	0	NaN	210.322	210.322	210.322	210.322	0
Track_244	2	0	0	0	0	0	1	0	1	0	244	244	278.864	476.842	0	0	0	0	0	NaN	516.251	516.251	516.251	516.251	0
Track_245	2	0	0	0	0	0	1	0	1	0	245	245	165.410	476.126	0	0	0	0	0	NaN	178.309	178.309	178.309	178.309	0
Track_246	2	0	0	0	0	0	1	0	1	0	246	246	323.673	480.596	0	0	0	0	0	NaN	120.322	120.322	120.322	120.322	0
Track_247	2	0	0	0	0	0	1	0	1	0	247	247	409.034	479.583	0	0	0	0	0	NaN	177.373	177.373	177.373	177.373	0
Track_248	2	0	0	0	0	0	1	0	1	0	248	248	495.835	482.061	0	0	0	0	0	NaN	121.419	121.419	121.419	121.419	0
Track_249	2	0	0	0	0	0	1	0	1	0	249	249	238.971	481.807	0	0	0	0	0	NaN	767.200	767.200	767.200	767.200	0
Track_250	2	0	0	0	0	0	1	0	1	0	250	250	171.304	482.150	0	0	0	0	0	NaN	242.369	242.369	242.369	242.369	0
Track_251	2	0	0	0	0	0	1	0	1	0	251	251	146.036	482.252	0	0	0	0	0	NaN	218.791	218.791	218.791	218.791	0
Track_252	2	0	0	0	0	0	1	0	1	0	252	252	77.342	481.510	0	0	0	0	0	NaN	190.607	190.607	190.607	190.607	0
Track_253	2	0	0	0	0	0	1	0	1	0	253	253	386.949	481.048	0	0	0	0	0	NaN	136.624	136.624	136.624	136.624	0
Track_254	2	0	0	0	0	0	1	0	1	0	254	254	509.117	484.856	0	0	0	0	0	NaN	213.747	213.747	213.747	213.747	0
Track_255	2	0	0	0	0	0	1	0	1	0	255	255	85.050	482.608	0	0	0	0	0	NaN	263.792	263.792	263.792	263.792	0
Track_256	2	0	0	0	0	0	1	0	1	0	256	256	0.000	490.000	0	0	0	0	0	NaN	24.949	24.949	24.949	24.949	0
Track_257	2	0	0	0	0	0	1	0	1	0	257	257	251.365	488.942	0	0	0	0	0	NaN	163.435	163.435	163.435	163.435	0
Track_258	2	0	0	0	0	0	1	0	1	0	258	258	349.949	488.112	0	0	0	0	0	NaN	220.212	220.212	220.212	220.212	0
Track_259	2	0	0	0	0	0	1	0	1	0	259	259	410.150	486.743	0	0	0	0	0	NaN	307.293	307.293	307.293	307.293	0
Track_260	2	0	0	0	0	0	1	0	1	0	260	260	72.165	486.981	0	0	0	0	0	NaN	316.084	316.084	316.084	316.084	0
Track_261	2	0	0	0	0	0	1	0	1	0	261	261	246.044	485.784	0	0	0	0	0	NaN	380.743	380.743	380.743	380.743	0
Track_262	2	0	0	0	0	0	1	0	1	0	262	262	11.828	491.960	0	0	0	0	0	NaN	114.957	114.957	114.957	114.957	0
Track_263	2	0	0	0	0	0	1	0	1	0	263	263	298.926	491.056	0	0	0	0	0	NaN	66.313	66.313	66.313	66.313	0
Track_264	2	0	0	0	0	0	1	0	1	0	264	264	241.230	493.488	0	0	0	0	0	NaN	132.705	132.705	132.705	132.705	0
Track_265	2	0	0	0	0	0	1	0	1	0	265	265	179.951	493.921	0	0	0	0	0	NaN	375.705	375.705	375.705	375.705	0
Track_266	2	0	0	0	0	0	1	0	1	0	266	266	134.014	493.508	0	0	0	0	0	NaN	241.510	241.510	241.510	241.510	0
Track_267	2	0	0	0	0	0	1	0	1	0	267	267	403.250	492.006	0	0	0	0	0	NaN	61.010	61.010	61.010	61.010	0
Track_268	2	0	0	0	0	0	1	0	1	0	268	268	356.530	491.955	0	0	0	0	0	NaN	329.542	329.542	329.542	329.542	0
Track_269	2	0	0	0	0	0	1	0	1	0	269	269	440.593	495.064	0	0	0	0	0	NaN	127.414	127.414	127.414	127.414	0
Track_270	2	0	0	0	0	0	1	0	1	0	270	270	373.915	494.821	0	0	0	0	0	NaN	200.842	200.842	200.842	200.842	0
Track_271	2	0	0	0	0	0	1	0	1	0	271	271	209.984	494.615	0	0	0	0	0	NaN	202.905	202.905	202.905	202.905	0
Track_272	2	0	0	0	0	0	1	0	1	0	272	272	288.584	498.016	0	0	0	0	0	NaN	81.374	81.374	81.374	81.374	0
Track_273	2	0	0	0	0	0	1	0	1	0	273	273	74.837	497.582	0	0	0	0	0	NaN	205.118	205.118	205.118	205.118	0
Track_274	2	0	0	0	0	0	1	0	1	0	274	274	315.224	496.660	0	0	0	0	0	NaN	293.303	293.303	293.303	293.303	0
Track_275	2	0	0	0	0	0	1	0	1	0	275	275	52.084	497.308	0	0	0	0	0	NaN	315.316	315.316	315.316	315.316	0
Track_276	2	0	0	0	0	0	1	0	1	0	276	276	326.633	495.954	0	0	0	0	0	NaN	175.217	175.217	175.217	175.217	0
Track_277	2	0	0	0	0	0	1	0	1	0	277	277	64.141	496.062	0	0	0	0	0	NaN	234.622	234.622	234.622	234.622	0
Track_278	2	0	0	0	0	0	1	0	1	0	278	278	238.106	498.971	0	0	0	0	0	NaN	540.396	540.396	540.396	540.396	0
Track_279	2	0	0	0	0	0	1	0	1	0	279	279	69.087	499.056	0	0	0	0	0	NaN	163.816	163.816	163.816	163.816	0
Track_280	2	0	0	0	0	0	1	0	1	0	280	280	310.016	500.682	0	0	0	0	0	NaN	236.769	236.769	236.769	236.769	0
Track_281	2	0	0	0	0	0	1	0	1	0	281	281	282.151	500.660	0	0	0	0	0	NaN	169.508	169.508	169.508	169.508	0
Track_282	2	0	0	0	0	0	1	0	1	0	282	282	28.486	501.457	0	0	0	0	0	NaN	234.483	234.483	234.483	234.483	0
Track_283	2	0	0	0	0	0	1	0	1	0	283	283	199.944	500.258	0	0	0	0	0	NaN	335.452	335.452	335.452	335.452	0
Track_284	2	0	0	0	0	0	1	0	1	0	284	284	83.318	499.525	0	0	0	0	0	NaN	199.942	199.942	199.942	199.942	0
Track_285	2	0	0	0	0	0	1	0	1	0	285	285	365.627	498.795	0	0	0	0	0	NaN	30.186	30.186	30.186	30.186	0
Track_286	2	0	0	0	0	0	1	0	1	0	286	286	245.756	501.969	0	0	0	0	0	NaN	30.116	30.116	30.116	30.116	0
Track_287	2	0	0	0	0	0	1	0	1	0	287	287	22.031	501.777	0	0	0	0	0	NaN	108.452	108.452	108.452	108.452	0
Track_288	2	0	0	0	0	0	1	0	1	0	288	288	208.009	506.837	0	0	0	0	0	NaN	152.979	152.979	152.979	152.979	0
Track_289	2	0	0	0	0	0	1	0	1	0	289	289	69.811	506.273	0	0	0	0	0	NaN	157.086	157.086	157.086	157.086	0
Track_290	2	0	0	0	0	0	1	0	1	0	290	290	76.200	504.144	0	0	0	0	0	NaN	320.904	320.904	320.904	320.904	0
Track_291	2	0	0	0	0	0	1	0	1	0	291	291	352.711	503.103	0	0	0	0	0	NaN	439.443	439.443	439.443	439.443	0
Track_292	2	0	0	0	0	0	1	0	1	0	292	292	332.966	503.358	0	0	0	0	0	NaN	140.560	140.560	140.560	140.560	0
Track_293	2	0	0	0	0	0	1	0	1	0	293	293	43.125	503.070	0	0	0	0	0	NaN	116.194	116.194	116.194	116.194	0
Track_294	2	0	0	0	0	0	1	0	1	0	294	294	275.964	507.414	0	0	0	0	0	NaN	398.521	398.521	398.521	398.521	0
Track_295	2	0	0	0	0	0	1	0	1	0	295	295	256.516	507.047	0	0	0	0	0	NaN	265.113	265.113	265.113	265.113	0
Track_296	2	0	0	0	0	0	1	0	1	0	296	296	32.000	511.000	0	0	0	0	0	NaN	155.166	155.166	155.166	155.166	0
Track_297	2	0	0	0	0	0	1	0	1	0	297	297	378.437	510.363	0	0	0	0	0	NaN	138.040	138.040	138.040	138.040	0
Track_298	2	0	0	0	0	0	1	0	1	0	298	298	48.300	510.332	0	0	0	0	0	NaN	33.955	33.955	33.955	33.955	0
Track_299	2	0	0	0	0	0	1	0	1	0	299	299	326.902	509.254	0	0	0	0	0	NaN	142.842	142.842	142.842	142.842	0
Track_300	2	0	0	0	0	0	1	0	1	0	300	300	222.663	509.218	0	0	0	0	0	NaN	315.046	315.046	315.046	315.046	0
Track_301	2	0	0	0	0	0	1	0	1	0	301	301	191.866	508.067	0	0	0	0	0	NaN	138.215	138.215	138.215	138.215	0
Track_302	2	0	0	0	0	0	1	0	1	0	302	302	155.000	511.000	0	0	0	0	0	NaN	209.704	209.704	209.704	209.704	0
Track_303	2	0	0	0	0	0	1	0	1	0	303	303	104.000	511.000	0	0	0	0	0	NaN	20.178	20.178	20.178	20.178	0
Track_304	2	0	0	0	0	0	1	0	1	0	304	304	481.000	511.000	0	0	0	0	0	NaN	167.195	167.195	167.195	167.195	0
Track_305	2	0	0	0	0	0	1	0	1	0	305	305	388.000	511.000	0	0	0	0	0	NaN	136.199	136.199	136.199	136.199	0
Track_306	2	0	0	0	0	0	1	0	1	0	306	306	359.000	511.000	0	0	0	0	0	NaN	296.216	296.216	296.216	296.216	0
Track_307	2	0	0	0	0	0	1	0	1	0	307	307	428.723	1.819	0	0	0	0	0	NaN	194.727	194.727	194.727	194.727	0
Track_308	2	0	0	0	0	0	1	0	1	0	308	308	0.000	2.000	0	0	0	0	0	NaN	109.600	109.600	109.600	109.600	0
Track_309	2	0	0	0	0	0	1	0	1	0	309	309	506.000	0.000	0	0	0	0	0	NaN	100.854	100.854	100.854	100.854	0
Track_310	2	0	0	0	0	0	1	0	1	0	310	310	346.000	0.000	0	0	0	0	0	NaN	107.455	107.455	107.455	107.455	0
Track_311	2	0	0	0	0	0	1	0	1	0	311	311	155.000	0.000	0	0	0	0	0	NaN	336.520	336.520	336.520	336.520	0
Track_312	2	0	0	0	0	0	1	0	1	0	312	312	152.000	0.000	0	0	0	0	0	NaN	320.940	320.940	320.940	320.940	0
Track_313	2	0	0	0	0	0	1	0	1	0	313	313	28.000	0.000	0	0	0	0	0	NaN	161.913	161.913	161.913	161.913	0
Track_314	2	0	0	0	0	0	1	0	1	0	314	314	340.256	6.805	0	0	0	0	0	NaN	494.753	494.753	494.753	494.753	0
Track_315	2	0	0	0	0	0	1	0	1	0	315	315	358.611	6.321	0	0	0	0	0	NaN	314.800	314.800	314.800	314.800	0
Track_316	2	0	0	0	0	0	1	0	1	0	316	316	231.789	5.823	0	0	0	0	0	NaN	195.542	195.542	195.542	195.542	0
Track_317	2	0	0	0	0	0	1	0	1	0	317	317	468.228	4.487	0	0	0	0	0	NaN	538.971	538.971	538.971	538.971	0
Track_318	2	0	0	0	0	0	1	0	1	0	318	318	479.841	2.885	0	0	0	0	0	NaN	49.395	49.395	49.395	49.395	0
Track_319	2	0	0	0	0	0	1	0	1	0	319	319	456.206	3.104	0	0	0	0	0	NaN	139.636	139.636	139.636	139.636	0
Track_320	2	0	0	0	0	0	1	0	1	0	320	320	389.371	3.400	0	0	0	0	0	NaN	238.110	238.110	238.110	238.110	0
Track_321	2	0	0	0	0	0	1	0	1	0	321	321	100.333	3.303	0	0	0	0	0	NaN	27.727	27.727	27.727	27.727	0
Track_322	2	0	0	0	0	0	1	0	1	0	322	322	142.501	9.994	0	0	0	0	0	NaN	245.537	245.537	245.537	245.537	0
Track_323	2	0	0	0	0	0	1	0	1	0	323	323	1.440	10.324	0	0	0	0	0	NaN	171.412	171.412	171.412	171.412	0
Track_324	2	0	0	0	0	0	1	0	1	0	324	324	332.889	9.052	0	0	0	0	0	NaN	257.825	257.825	257.825	257.825	0
Track_325	2	0	0	0	0	0	1	0	1	0	325	325	255.431	9.345	0	0	0	0	0	NaN	420.238	420.238	420.238	420.238	0
Track_326	2	0	0	0	0	0	1	0	1	0	326	326	295.058	7.610	0	0	0	0	0	NaN	205.705	205.705	205.705	205.705	0
Track_327	2	0	0	0	0	0	1	0	1	0	327	327	197.298	7.479	0	0	0	0	0	NaN	276.052	276.052	276.052	276.052	0
Track_328	2	0	0	0	0	0	1	0	1	0	328	328	87.720	7.527	0	0	0	0	0	NaN	69.270	69.270	69.270	69.270	0
Track_329	2	0	0	0	0	0	1	0	1	0	329	329	461.929	6.643	0	0	0	0	0	NaN	30.912	30.912	30.912	30.912	0
Track_330	2	0	0	0	0	0	1	0	1	0	330	330	505.786	11.861	0	0	0	0	0	NaN	92.229	92.229	92.229	92.229	0
Track_331	2	0	0	0	0	0	1	0	1	0	331	331	399.809	12.210	0	0	0	0	0	NaN	91.900	91.900	91.900	91.900	0
Track_332	2	0	0	0	0	0	1	0	1	0	332	332	303.761	12.284	0	0	0	0	0	NaN	269.025	269.025	269.025	269.025	0
Track_333	2	0	0	0	0	0	1	0	1	0	333	333	470.737	10.738	0	0	0	0	0	NaN	452.796	452.796	452.796	452.796	0
Track_334	2	0	0	0	0	0	1	0	1	0	334	334	448.829	10.719	0	0	0	0	0	NaN	222.108	222.108	222.108	222.108	0
Track_335	2	0	0	0	0	0	1	0	1	0	335	335	127.018	11.231	0	0	0	0	0	NaN	473.296	473.296	473.296	473.296	0
Track_336	2	0	0	0	0	0	1	0	1	0	336	336	101.168	11.055	0	0	0	0	0	NaN	201.114	201.114	201.114	201.114	0
Track_337	2	0	0	0	0	0	1	0	1	0	337	337	287.618	10.095	0	0	0	0	0	NaN	94.687	94.687	94.687	94.687	0
Track_338	2	0	0	0	0	0	1	0	1	0	338	338	174.505	15.666	0	0	0	0	0	NaN	194.846	194.846	194.846	194.846	0
Track_339	2	0	0	0	0	0	1	0	1	0	339	339	38.001	16.147	0	0	0	0	0	NaN	115.478	115.478	115.478	115.478	0
Track_340	2	0	0	0	0	0	1	0	1	0	340	340	415.836	14.714	0	0	0	0	0	NaN	322.987	322.987	322.987	322.987	0
Track_341	2	0	0	0	0	0	1	0	1	0	341	341	69.144	15.331	0	0	0	0	0	NaN	128.587	128.587	128.587	128.587	0
Track_342	2	0	0	0	0	0	1	0	1	0	342	342	27.250	14.727	0	0	0	0	0	NaN	250.662	250.662	250.662	250.662	0
Track_343	2	0	0	0	0	0	1	0	1	0	343	343	454.965	14.219	0	0	0	0	0	NaN	150.587	150.587	150.587	150.587	0
Track_344	2	0	0	0	0	0	1	0	1	0	344	344	261.265	14.318	0	0	0	0	0	NaN	317.316	317.316	317.316	317.316	0
Track_345	2	0	0	0	0	0	1	0	1	0	345	345	498.913	13.235	0	0	0	0	0	NaN	185.756	185.756	185.756	185.756	0
Track_346	2	0	0	0	0	0	1	0	1	0	346	346	319.389	17.997	0	0	0	0	0	NaN	254.654	254.654	254.654	254.654	0
Track_347	2	0	0	0	0	0	1	0	1	0	347	347	183.193	18.157	0	0	0	0	0	NaN	646.518	646.518	646.518	646.518	0
Track_348	2	0	0	0	0	0	1	0	1	0	348	348	437.221	17.476	0	0	0	0	0	NaN	112.858	112.858	112.858	112.858	0
Track_349	2	0	0	0	0	0	1	0	1	0	349	349	345.304	16.913	0	0	0	0	0	NaN	368.885	368.885	368.885	368.885	0
Track_350	2	0	0	0	0	0	1	0	1	0	350	350	314.131	17.492	0	0	0	0	0	NaN	489.298	489.298	489.298	489.298	0
Track_351	2	0	0	0	0	0	1	0	1	0	351	351	255.912	16.922	0	0	0	0	0	NaN	78.277	78.277	78.277	78.277	0
Track_352	2	0	0	0	0	0	1	0	1	0	352	352	249.330	17.342	0	0	0	0	0	NaN	245.345	245.345	245.345	245.345	0
Track_353	2	0	0	0	0	0	1	0	1	0	353	353	35.519	17.434	0	0	0	0	0	NaN	119.517	119.517	119.517	119.517	0
Track_354	2	0	0	0	0	0	1	0	1	0	354	354	398.813	20.253	0	0	0	0	0	NaN	353.297	353.297	353.297	353.297	0
Track_355	2	0	0	0	0	0	1	0	1	0	355	355	301.388	20.182	0	0	0	0	0	NaN	239.468	239.468	239.468	239.468	0
Track_356	2	0	0	0	0	0	1	0	1	0	356	356	25.256	20.160	0	0	0	0	0	NaN	105.119	105.119	105.119	105.119	0
Track_357	2	0	0	0	0	0	1	0	1	0	357	357	482.572	18.877	0	0	0	0	0	NaN	266.322	266.322	266.322	266.322	0
Track_358	2	0	0	0	0	0	1	0	1	0	358	358	291.760	18.778	0	0	0	0	0	NaN	39.370	39.370	39.370	39.370	0
Track_359	2	0	0	0	0	0	1	0	1	0	359	359	194.755	18.619	0	0	0	0	0	NaN	281.324	281.324	281.324	281.324	0
Track_360	2	0	0	0	0	0	1	0	1	0	360	360	503.231	17.569	0	0	0	0	0	NaN	380.140	380.140	380.140	380.140	0
Track_361	2	0	0	0	0	0	1	0	1	0	361	361	374.274	17.533	0	0	0	0	0	NaN	238.274	238.274	238.274	238.274	0
Track_362	2	0	0	0	0	0	1	0	1	0	362	362	190.700	25.348	0	0	0	0	0	NaN	193.317	193.317	193.317	193.317	0
Track_363	2	0	0	0	0	0	1	0	1	0	363	363	471.156	23.582	0	0	0	0	0	NaN	340.725	340.725	340.725	340.725	0
Track_364	2	0	0	0	0	0	1	0	1	0	364	364	331.681	23.073	0	0	0	0	0	NaN	476.989	476.989	476.989	476.989	0
Track_365	2	0	0	0	0	0	1	0	1	0	365	365	254.396	22.313	0	0	0	0	0	NaN	217.343	217.343	217.343	217.343	0
Track_366	2	0	0	0	0	0	1	0	1	0	366	366	165.896	21.826	0	0	0	0	0	NaN	35.518	35.518	35.518	35.518	0
Track_367	2	0	0	0	0	0	1	0	1	0	367	367	455.659	21.122	0	0	0	0	0	NaN	237.537	237.537	237.537	237.537	0
Track_368	2	0	0	0	0	0	1	0	1	0	368	368	111.689	20.479	0	0	0	0	0	NaN	428.587	428.587	428.587	428.587	0
Track_369	2	0	0	0	0	0	1	0	1	0	369	369	91.339	21.022	0	0	0	0	0	NaN	137.729	137.729	137.729	137.729	0
Track_370	2	0	0	0	0	0	1	0	1	0	370	370	293.015	27.056	0	0	0	0	0	NaN	184.141	184.141	184.141	184.141	0
Track_371	2	0	0	0	0	0	1	0	1	0	371	371	104.905	26.749	0	0	0	0	0	NaN	289.854	289.854	289.854	289.854	0
Track_372	2	0	0	0	0	0	1	0	1	0	372	372	82.482	27.471	0	0	0	0	0	NaN	234.757	234.757	234.757	234.757	0
Track_373	2	0	0	0	0	0	1	0	1	0	373	373	456.139	26.463	0	0	0	0	0	NaN	132.463	132.463	132.463	132.463	0
Track_374	2	0	0	0	0	0	1	0	1	0	374	374	121.527	26.074	0	0	0	0	0	NaN	178.016	178.016	178.016	178.016	0
Track_375	2	0	0	0	0	0	1	0	1	0	375	375	500.091	25.463	0	0	0	0	0	NaN	22.797	22.797	22.797	22.797	0
Track_376	2	0	0	0	0	0	1	0	1	0	376	376	323.702	24.648	0	0	0	0	0	NaN	197.947	197.947	197.947	197.947	0
Track_377	2	0	0	0	0	0	1	0	1	0	377	377	206.040	25.063	0	0	0	0	0	NaN	406.323	406.323	406.323	406.323	0
Track_378	2	0	0	0	0	0	1	0	1	0	378	378	312.018	29.548	0	0	0	0	0	NaN	235.534	235.534	235.534	235.534	0
Track_379	2	0	0	0	0	0	1	0	1	0	379	379	273.798	29.695	0	0	0	0	0	NaN	196.707	196.707	196.707	196.707	0
Track_380	2	0	0	0	0	0	1	0	1	0	380	380	379.626	28.468	0	0	0	0	0	NaN	327.286	327.286	327.286	327.286	0
Track_381	2	0	0	0	0	0	1	0	1	0	381	381	245.801	29.284	0	0	0	0	0	NaN	420.422	420.422	420.422	420.422	0
Track_382	2	0	0	0	0	0	1	0	1	0	382	382	34.347	29.156	0	0	0	0	0	NaN	107.329	107.329	107.329	107.329	0
Track_383	2	0	0	0	0	0	1	0	1	0	383	383	389.639	28.378	0	0	0	0	0	NaN	117.300	117.300	117.300	117.300	0
Track_384	2	0	0	0	0	0	1	0	1	0	384	384	268.108	28.011	0	0	0	0	0	NaN	393.121	393.121	393.121	393.121	0
Track_385	2	0	0	0	0	0	1	0	1	0	385	385	12.129	27.974	0	0	0	0	0	NaN	129.076	129.076	129.076	129.076	0
Track_386	2	0	0	0	0	0	1	0	1	0	386	386	274.115	33.821	0	0	0	0	0	NaN	341.081	341.081	341.081	341.081	0
Track_387	2	0	0	0	0	0	1	0	1	0	387	387	490.205	32.682	0	0	0	0	0	NaN	346.391	346.391	346.391	346.391	0
Track_388	2	0	0	0	0	0	1	0	1	0	388	388	137.623	32.561	0	0	0	0	0	NaN	122.946	122.946	122.946	122.946	0
Track_389	2	0	0	0	0	0	1	0	1	0	389	389	321.984	32.058	0	0	0	0	0	NaN	185.828	185.828	185.828	185.828	0
Track_390	2	0	0	0	0	0	1	0	1	0	390	390	128.540	32.490	0	0	0	0	0	NaN	112.438	112.438	112.438	112.438	0
Track_391	2	0	0	0	0	0	1	0	1	0	391	391	61.965	30.883	0	0	0	0	0	NaN	295.272	295.272	295.272	295.272	0
Track_392	2	0	0	0	0	0	1	0	1	0	392	392	23.188	30.957	0	0	0	0	0	NaN	273.337	273.337	273.337	273.337	0
Track_393	2	0	0	0	0	0	1	0	1	0	393	393	431.064	29.837	0	0	0	0	0	NaN	114.694	114.694	114.694	114.694	0
Track_394	2	0	0	0	0	0	1	0	1	0	394	394	194.543	36.829	0	0	0	0	0	NaN	466.775	466.775	466.775	466.775	0
Track_395	2	0	0	0	0	0	1	0	1	0	395	395	25.768	37.477	0	0	0	0	0	NaN	166.979	166.979	166.979	166.979	0
Track_396	2	0	0	0	0	0	1	0	1	0	396	396	501.241	36.132	0	0	0	0	0	NaN	350.059	350.059	350.059	350.059	0
Track_397	2	0	0	0	0	0	1	0	1	0	397	397	257.975	35.931	0	0	0	0	0	NaN	473.931	473.931	473.931	473.931	0
Track_398	2	0	0	0	0	0	1	0	1	0	398	398	203.702	36.148	0	0	0	0	0	NaN	212.504	212.504	212.504	212.504	0
Track_399	2	0	0	0	0	0	1	0	1	0	399	399	448.122	35.213	0	0	0	0	0	NaN	191.876	191.876	191.876	191.876	0
Track_400	2	0	0	0	0	0	1	0	1	0	400	400	284.218	35.109	0	0	0	0	0	NaN	308.098	308.098	308.098	308.098	0
Track_401	2	0	0	0	0	0	1	0	1	0	401	401	357.103	33.924	0	0	0	0	0	NaN	580.120	580.120	580.120	580.120	0
Track_402	2	0	0	0	0	0	1	0	1	0	402	402	94.369	40.273	0	0	0	0	0	NaN	440.752	440.752	440.752	440.752	0
Track_403	2	0	0	0	0	0	1	0	1	0	403	403	68.196	39.799	0	0	0	0	0	NaN	135.697	135.697	135.697	135.697	0
Track_404	2	0	0	0	0	0	1	0	1	0	404	404	7.851	40.213	0	0	0	0	0	NaN	276.196	276.196	276.196	276.196	0
Track_405	2	0	0	0	0	0	1	0	1	0	405	405	399.471	39.448	0	0	0	0	0	NaN	167.359	167.359	167.359	167.359	0
Track_406	2	0	0	0	0	0	1	0	1	0	406	406	108.784	39.325	0	0	0	0	0	NaN	155.372	155.372	155.372	155.372	0
Track_407	2	0	0	0	0	0	1	0	1	0	407	407	219.932	37.541	0	0	0	0	0	NaN	32.694	32.694	32.694	32.694	0
Track_408	2	0	0	0	0	0	1	0	1	0	408	408	211.515	38.382	0	0	0	0	0	NaN	23.017	23.017	23.017	23.017	0
Track_409	2	0	0	0	0	0	1	0	1	0	409	409	231.668	36.995	0	0	0	0	0	NaN	233.774	233.774	233.774	233.774	0
Track_410	2	0	0	0	0	0	1	0	1	0	410	410	379.091	43.499	0	0	0	0	0	NaN	194.412	194.412	194.412	194.412	0
Track_411	2	0	0	0	0	0	1	0	1	0	411	411	311.652	43.133	0	0	0	0	0	NaN	277.790	277.790	277.790	277.790	0
Track_412	2	0	0	0	0	0	1	0	1	0	412	412	18.715	43.224	0	0	0	0	0	NaN	238.056	238.056	238.056	238.056	0
Track_413	2	0	0	0	0	0	1	0	1	0	413	413	346.082	41.723	0	0	0	0	0	NaN	204.792	204.792	204.792	204.792	0
Track_414	2	0	0	0	0	0	1	0	1	0	414	414	244.021	41.940	0	0	0	0	0	NaN	231.027	231.027	231.027	231.027	0
Track_415	2	0	0	0	0	0	1	0	1	0	415	415	149.151	42.152	0	0	0	0	0	NaN	358.808	358.808	358.808	358.808	0
Track_416	2	0	0	0	0	0	1	0	1	0	416	416	435.127	40.007	0	0	0	0	0	NaN	281.006	281.006	281.006	281.006	0
Track_417	2	0	0	0	0	0	1	0	1	0	417	417	292.531	40.375	0	0	0	0	0	NaN	486.503	486.503	486.503	486.503	0
Track_418	2	0	0	0	0	0	1	0	1	0	418	418	265.818	48.556	0	0	0	0	0	NaN	389.521	389.521	389.521	389.521	0
Track_419	2	0	0	0	0	0	1	0	1	0	419	419	173.642	46.776	0	0	0	0	0	NaN	319.200	319.200	319.200	319.200	0
Track_420	2	0	0	0	0	0	1	0	1	0	420	420	72.790	47.393	0	0	0	0	0	NaN	231.268	231.268	231.268	231.268	0
Track_421	2	0	0	0	0	0	1	0	1	0	421	421	10.000	47.000	0	0	0	0	0	NaN	191.796	191.796	191.796	191.796	0
Track_422	2	0	0	0	0	0	1	0	1	0	422	422	440.101	44.658	0	0	0	0	0	NaN	250.873	250.873	250.873	250.873	0
Track_423	2	0	0	0	0	0	1	0	1	0	423	423	389.344	45.301	0	0	0	0	0	NaN	105.158	105.158	105.158	105.158	0
Track_424	2	0	0	0	0	0	1	0	1	0	424	424	366.573	44.482	0	0	0	0	0	NaN	624.328	624.328	624.328	624.328	0
Track_425	2	0	0	0	0	0	1	0	1	0	425	425	113.101	43.787	0	0	0	0	0	NaN	153.155	153.155	153.155	153.155	0
Track_426	2	0	0	0	0	0	1	0	1	0	426	426	456.512	49.657	0	0	0	0	0	NaN	150.863	150.863	150.863	150.863	0
Track_427	2	0	0	0	0	0	1	0	1	0	427	427	452.869	49.921	0	0	0	0	0	NaN	186.416	186.416	186.416	186.416	0
Track_428	2	0	0	0	0	0	1	0	1	0	428	428	296.496	50.410	0	0	0	0	0	NaN	217.237	217.237	217.237	217.237	0
Track_429	2	0	0	0	0	0	1	0	1	0	429	429	189.457	50.476	0	0	0	0	0	NaN	257.303	257.303	257.303	257.303	0
Track_430	2	0	0	0	0	0	1	0	1	0	430	430	49.174	50.287	0	0	0	0	0	NaN	178.508	178.508	178.508	178.508	0
Track_431	2	0	0	0	0	0	1	0	1	0	431	431	469.826	49.078	0	0	0	0	0	NaN	139.592	139.592	139.592	139.592	0
Track_432	2	0	0	0	0	0	1	0	1	0	432	432	208.293	48.820	0	0	0	0	0	NaN	582.030	582.030	582.030	582.030	0
Track_433	2	0	0	0	0	0	1	0	1	0	433	433	9.118	48.982	0	0	0	0	0	NaN	205.880	205.880	205.880	205.880	0
Track_434	2	0	0	0	0	0	1	0	1	0	434	434	46.517	54.658	0	0	0	0	0	NaN	130.878	130.878	130.878	130.878	0
Track_435	2	0	0	0	0	0	1	0	1	0	435	435	303.309	53.928	0	0	0	0	0	NaN	405.638	405.638	405.638	405.638	0
Track_436	2	0	0	0	0	0	1	0	1	0	436	436	277.864	54.031	0	0	0	0	0	NaN	519.179	519.179	519.179	519.179	0
Track_437	2	0	0	0	0	0	1	0	1	0	437	437	511.000	52.000	0	0	0	0	0	NaN	141.897	141.897	141.897	141.897	0
Track_438	2	0	0	0	0	0	1	0	1	0	438	438	484.741	51.426	0	0	0	0	0	NaN	145.999	145.999	145.999	145.999	0
Track_439	2	0	0	0	0	0	1	0	1	0	439	439	368.711	50.828	0	0	0	0	0	NaN	32.893	32.893	32.893	32.893	0
Track_440	2	0	0	0	0	0	1	0	1	0	440	440	362.815	51.100	0	0	0	0	0	NaN	292.478	292.478	292.478	292.478	0
Track_441	2	0	0	0	0	0	1	0	1	0	441	441	355.350	50.928	0	0	0	0	0	NaN	255.259	255.259	255.259	255.259	0
Track_442	2	0	0	0	0	0	1	0	1	0	442	442	104.882	57.258	0	0	0	0	0	NaN	209.447	209.447	209.447	209.447	0
Track_443	2	0	0	0	0	0	1	0	1	0	443	443	507.739	55.718	0	0	0	0	0	NaN	115.363	115.363	115.363	115.363	0
Track_444	2	0	0	0	0	0	1	0	1	0	444	444	329.640	55.977	0	0	0	0	0	NaN	309.189	309.189	309.189	309.189	0
Track_445	2	0	0	0	0	0	1	0	1	0	445	445	236.844	56.200	0	0	0	0	0	NaN	202.553	202.553	202.553	202.553	0
Track_446	2	0	0	0	0	0	1	0	1	0	446	446	183.809	55.754	0	0	0	0	0	NaN	259.965	259.965	259.965	259.965	0
Track_447	2	0	0	0	0	0	1	0	1	0	447	447	251.529	55.059	0	0	0	0	0	NaN	170.841	170.841	170.841	170.841	0
Track_448	2	0	0	0	0	0	1	0	1	0	448	448	225.673	55.217	0	0	0	0	0	NaN	459.554	459.554	459.554	459.554	0
Track_449	2	0	0	0	0	0	1	0	1	0	449	449	122.635	54.595	0	0	0	0	0	NaN	493.855	493.855	493.855	493.855	0
Track_450	2	0	0	0	0	0	1	0	1	0	450	450	303.193	58.800	0	0	0	0	0	NaN	185.033	185.033	185.033	185.033	0
Track_451	2	0	0	0	0	0	1	0	1	0	451	451	7.610	58.905	0	0	0	0	0	NaN	178.693	178.693	178.693	178.693	0
Track_452	2	0	0	0	0	0	1	0	1	0	452	452	499.051	58.042	0	0	0	0	0	NaN	43.268	43.268	43.268	43.268	0
Track_453	2	0	0	0	0	0	1	0	1	0	453	453	434.511	58.248	0	0	0	0	0	NaN	108.235	108.235	108.235	108.235	0
Track_454	2	0	0	0	0	0	1	0	1	0	454	454	347.943	58.409	0	0	0	0	0	NaN	177.067	177.067	177.067	177.067	0
Track_455	2	0	0	0	0	0	1	0	1	0	455	455	321.174	56.790	0	0	0	0	0	NaN	266.044	266.044	266.044	266.044	0
Track_456	2	0	0	0	0	0	1	0	1	0	456	456	165.744	56.840	0	0	0	0	0	NaN	150.217	150.217	150.217	150.217	0
Track_457	2	0	0	0	0	0	1	0	1	0	457	457	141.120	57.010	0	0	0	0	0	NaN	25.794	25.794	25.794	25.794	0
Track_458	2	0	0	0	0	0	1	0	1	0	458	458	75.459	63.423	0	0	0	0	0	NaN	304.184	304.184	304.184	304.184	0
Track_459	2	0	0	0	0	0	1	0	1	0	459	459	372.857	61.902	0	0	0	0	0	NaN	248.614	248.614	248.614	248.614	0
Track_460	2	0	0	0	0	0	1	0	1	0	460	460	267.204	62.016	0	0	0	0	0	NaN	98.519	98.519	98.519	98.519	0
Track_461	2	0	0	0	0	0	1	0	1	0	461	461	235.801	62.039	0	0	0	0	0	NaN	320.629	320.629	320.629	320.629	0
Track_462	2	0	0	0	0	0	1	0	1	0	462	462	82.129	61.262	0	0	0	0	0	NaN	195.332	195.332	195.332	195.332	0
Track_463	2	0	0	0	0	0	1	0	1	0	463	463	360.338	59.654	0	0	0	0	0	NaN	285.750	285.750	285.750	285.750	0
Track_464	2	0	0	0	0	0	1	0	1	0	464	464	57.189	59.911	0	0	0	0	0	NaN	121.790	121.790	121.790	121.790	0
Track_465	2	0	0	0	0	0	1	0	1	0	465	465	14.154	59.793	0	0	0	0	0	NaN	180.305	180.305	180.305	180.305	0
Track_466	2	0	0	0	0	0	1	0	1	0	466	466	199.373	69.038	0	0	0	0	0	NaN	445.239	445.239	445.239	445.239	0
Track_467	2	0	0	0	0	0	1	0	1	0	467	467	45.264	68.865	0	0	0	0	0	NaN	75.981	75.981	75.981	75.981	0
Track_468	2	0	0	0	0	0	1	0	1	0	468	468	469.028	68.007	0	0	0	0	0	NaN	139.454	139.454	139.454	139.454	0
Track_469	2	0	0	0	0	0	1	0	1	0	469	469	140.150	67.906	0	0	0	0	0	NaN	399.743	399.743	399.743	399.743	0
Track_470	2	0	0	0	0	0	1	0	1	0	470	470	191.951	66.893	0	0	0	0	0	NaN	85.123	85.123	85.123	85.123	0
Track_471	2	0	0	0	0	0	1	0	1	0	471	471	50.228	66.829	0	0	0	0	0	NaN	108.803	108.803	108.803	108.803	0
Track_472	2	0	0	0	0	0	1	0	1	0	472	472	167.992	65.575	0	0	0	0	0	NaN	357.948	357.948	357.948	357.948	0
Track_473	2	0	0	0	0	0	1	0	1	0	473	473	181.902	63.990	0	0	0	0	0	NaN	116.661	116.661	116.661	116.661	0
Track_474	2	0	0	0	0	0	1	0	1	0	474	474	371.295	73.173	0	0	0	0	0	NaN	262.086	262.086	262.086	262.086	0
Track_475	2	0	0	0	0	0	1	0	1	0	475	475	344.836	72.445	0	0	0	0	0	NaN	197.656	197.656	197.656	197.656	0
Track_476	2	0	0	0	0	0	1	0	1	0	476	476	313.595	70.761	0	0	0	0	0	NaN	352.150	352.150	352.150	352.150	0
Track_477	2	0	0	0	0	0	1	0	1	0	477	477	79.331	71.300	0	0	0	0	0	NaN	43.624	43.624	43.624	43.624	0
Track_478	2	0	0	0	0	0	1	0	1	0	478	478	55.602	71.143	0	0	0	0	0	NaN	160.902	160.902	160.902	160.902	0
Track_479	2	0	0	0	0	0	1	0	1	0	479	479	430.041	69.604	0	0	0	0	0	NaN	160.642	160.642	160.642	160.642	0
Track_480	2	0	0	0	0	0	1	0	1	0	480	480	345.483	68.652	0	0	0	0	0	NaN	179.927	179.927	179.927	179.927	0
Track_481	2	0	0	0	0	0	1	0	1	0	481	481	304.609	68.998	0	0	0	0	0	NaN	110.929	110.929	110.929	110.929	0
Track_482	2	0	0	0	0	0	1	0	1	0	482	482	394.113	75.804	0	0	0	0	0	NaN	195.806	195.806	195.806	195.806	0
Track_483	2	0	0	0	0	0	1	0	1	0	483	483	511.000	75.000	0	0	0	0	0	NaN	355.810	355.810	355.810	355.810	0
Track_484	2	0	0	0	0	0	1	0	1	0	484	484	214.273	74.227	0	0	0	0	0	NaN	242.714	242.714	242.714	242.714	0
Track_485	2	0	0	0	0	0	1	0	1	0	485	485	49.455	74.487	0	0	0	0	0	NaN	189.542	189.542	189.542	189.542	0
Track_486	2	0	0	0	0	0	1	0	1	0	486	486	32.802	73.541	0	0	0	0	0	NaN	254.017	254.017	254.017	254.017	0
Track_487	2	0	0	0	0	0	1	0	1	0	487	487	26.162	74.075	0	0	0	0	0	NaN	215.819	215.819	215.819	215.819	0
Track_488	2	0	0	0	0	0	1	0	1	0	488	488	396.647	73.113	0	0	0	0	0	NaN	245.071	245.071	245.071	245.071	0
Track_489	2	0	0	0	0	0	1	0	1	0	489	489	388.496	72.704	0	0	0	0	0	NaN	271.140	271.140	271.140	271.140	0
Track_490	2	0	0	0	0	0	1	0	1	0	490	490	418.435	79.674	0	0	0	0	0	NaN	151.812	151.812	151.812	151.812	0
Track_491	2	0	0	0	0	0	1	0	1	0	491	491	92.869	79.760	0	0	0	0	0	NaN	285.188	285.188	285.188	285.188	0
Track_492	2	0	0	0	0	0	1	0	1	0	492	492	53.153	79.965	0	0	0	0	0	NaN	372.837	372.837	372.837	372.837	0
Track_493	2	0	0	0	0	0	1	0	1	0	493	493	317.278	78.956	0	0	0	0	0	NaN	294.048	294.048	294.048	294.048	0
Track_494	2	0	0	0	0	0	1	0	1	0	494	494	200.016	79.327	0	0	0	0	0	NaN	278.854	278.854	278.854	278.854	0
Track_495	2	0	0	0	0	0	1	0	1	0	495	495	82.257	78.891	0	0	0	0	0	NaN	294.696	294.696	294.696	294.696	0
Track_496	2	0	0	0	0	0	1	0	1	0	496	496	183.955	78.330	0	0	0	0	0	NaN	239.666	239.666	239.666	239.666	0
Track_497	2	0	0	0	0	0	1	0	1	0	497	497	145.430	76.828	0	0	0	0	0	NaN	30.874	30.874	30.874	30.874	0
Track_498	2	0	0	0	0	0	1	0	1	0	498	498	312.445	82.418	0	0	0	0	0	NaN	270.016	270.016	270.016	270.016	0
Track_499	2	0	0	0	0	0	1	0	1	0	499	499	292.022	81.520	0	0	0	0	0	NaN	159.589	159.589	159.589	159.589	0
Track_500	2	0	0	0	0	0	1	0	1	0	500	500	234.972	82.289	0	0	0	0	0	NaN	167.157	167.157	167.157	167.157	0
Track_501	2	0	0	0	0	0	1	0	1	0	501	501	207.010	81.785	0	0	0	0	0	NaN	301.863	301.863	301.863	301.863	0
Track_502	2	0	0	0	0	0	1	0	1	0	502	502	387.768	80.571	0	0	0	0	0	NaN	218.079	218.079	218.079	218.079	0
Track_503	2	0	0	0	0	0	1	0	1	0	503	503	379.508	81.032	0	0	0	0	0	NaN	361.532	361.532	361.532	361.532	0
Track_504	2	0	0	0	0	0	1	0	1	0	504	504	284.255	80.522	0	0	0	0	0	NaN	228.459	228.459	228.459	228.459	0
Track_505	2	0	0	0	0	0	1	0	1	0	505	505	492.893	79.909	0	0	0	0	0	NaN	201.989	201.989	201.989	201.989	0
Track_506	2	0	0	0	0	0	1	0	1	0	506	506	463.032	85.265	0	0	0	0	0	NaN	137.270	137.270	137.270	137.270	0
Track_507	2	0	0	0	0	0	1	0	1	0	507	507	340.883	84.621	0	0	0	0	0	NaN	372.513	372.513	372.513	372.513	0
Track_508	2	0	0	0	0	0	1	0	1	0	508	508	39.191	84.897	0	0	0	0	0	NaN	132.081	132.081	132.081	132.081	0
Track_509	2	0	0	0	0	0	1	0	1	0	509	509	33.124	85.360	0	0	0	0	0	NaN	77.274	77.274	77.274	77.274	0
Track_510	2	0	0	0	0	0	1	0	1	0	510	510	397.846	84.344	0	0	0	0	0	NaN	156.251	156.251	156.251	156.251	0
Track_511	2	0	0	0	0	0	1	0	1	0	511	511	304.135	84.028	0	0	0	0	0	NaN	209.081	209.081	209.081	209.081	0
Track_512	2	0	0	0	0	0	1	0	1	0	512	512	459.992	82.287	0	0	0	0	0	NaN	129.663	129.663	129.663	129.663	0
Track_513	2	0	0	0	0	0	1	0	1	0	513	513	413.236	82.272	0	0	0	0	0	NaN	176.729	176.729	176.729	176.729	0
Track_514	2	0	0	0	0	0	1	0	1	0	514	514	30.103	90.744	0	0	0	0	0	NaN	75.175	75.175	75.175	75.175	0
Track_515	2	0	0	0	0	0	1	0	1	0	515	515	89.673	89.628	0	0	0	0	0	NaN	164.791	164.791	164.791	164.791	0
Track_516	2	0	0	0	0	0	1	0	1	0	516	516	453.359	89.498	0	0	0	0	0	NaN	119.806	119.806	119.806	119.806	0
Track_517	2	0	0	0	0	0	1	0	1	0	517	517	139.292	88.513	0	0	0	0	0	NaN	137.735	137.735	137.735	137.735	0
Track_518	2	0	0	0	0	0	1	0	1	0	518	518	72.587	89.317	0	0	0	0	0	NaN	479.638	479.638	479.638	479.638	0
Track_519	2	0	0	0	0	0	1	0	1	0	519	519	225.273	87.246	0	0	0	0	0	NaN	348.750	348.750	348.750	348.750	0
Track_520	2	0	0	0	0	0	1	0	1	0	520	520	180.631	87.001	0	0	0	0	0	NaN	287.704	287.704	287.704	287.704	0
Track_521	2	0	0	0	0	0	1	0	1	0	521	521	15.327	87.230	0	0	0	0	0	NaN	294.447	294.447	294.447	294.447	0
Track_522	2	0	0	0	0	0	1	0	1	0	522	522	193.054	95.210	0	0	0	0	0	NaN	178.206	178.206	178.206	178.206	0
Track_523	2	0	0	0	0	0	1	0	1	0	523	523	447.775	93.503	0	0	0	0	0	NaN	226.443	226.443	226.443	226.443	0
Track_524	2	0	0	0	0	0	1	0	1	0	524	524	412.026	93.070	0	0	0	0	0	NaN	411.045	411.045	411.045	411.045	0
Track_525	2	0	0	0	0	0	1	0	1	0	525	525	47.919	92.525	0	0	0	0	0	NaN	388.512	388.512	388.512	388.512	0
Track_526	2	0	0	0	0	0	1	0	1	0	526	526	307.439	91.700	0	0	0	0	0	NaN	236.135	236.135	236.135	236.135	0
Track_527	2	0	0	0	0	0	1	0	1	0	527	527	507.118	91.388	0	0	0	0	0	NaN	143.817	143.817	143.817	143.817	0
Track_528	2	0	0	0	0	0	1	0	1	0	528	528	439.160	90.614	0	0	0	0	0	NaN	349.931	349.931	349.931	349.931	0
Track_529	2	0	0	0	0	0	1	0	1	0	529	529	290.325	90.713	0	0	0	0	0	NaN	200.738	200.738	200.738	200.738	0
Track_530	2	0	0	0	0	0	1	0	1	0	530	530	408.983	96.705	0	0	0	0	0	NaN	118.421	118.421	118.421	118.421	0
Track_531	2	0	0	0	0	0	1	0	1	0	531	531	55.240	96.709	0	0	0	0	0	NaN	402.536	402.536	402.536	402.536	0
Track_532	2	0	0	0	0	0	1	0	1	0	532	532	384.996	95.853	0	0	0	0	0	NaN	550.477	550.477	550.477	550.477	0
Track_533	2	0	0	0	0	0	1	0	1	0	533	533	316.038	95.593	0	0	0	0	0	NaN	421.418	421.418	421.418	421.418	0
Track_534	2	0	0	0	0	0	1	0	1	0	534	534	148.436	95.771	0	0	0	0	0	NaN	341.523	341.523	341.523	341.523	0
Track_535	2	0	0	0	0	0	1	0	1	0	535	535	129.383	95.666	0	0	0	0	0	NaN	241.535	241.535	241.535	241.535	0
Track_536	2	0	0	0	0	0	1	0	1	0	536	536	31.991	96.350	0	0	0	0	0	NaN	184.490	184.490	184.490	184.490	0
Track_537	2	0	0	0	0	0	1	0	1	0	537	537	395.347	95.424	0	0	0	0	0	NaN	445.956	445.956	445.956	445.956	0
Track_538	2	0	0	0	0	0	1	0	1	0	538	538	448.507	99.838	0	0	0	0	0	NaN	282.753	282.753	282.753	282.753	0
Track_539	2	0	0	0	0	0	1	0	1	0	539	539	339.095	100.001	0	0	0	0	0	NaN	108.207	108.207	108.207	108.207	0
Track_540	2	0	0	0	0	0	1	0	1	0	540	540	287.488	100.409	0	0	0	0	0	NaN	144.006	144.006	144.006	144.006	0
Track_541	2	0	0	0	0	0	1	0	1	0	541	541	13.304	100.460	0	0	0	0	0	NaN	168.867	168.867	168.867	168.867	0
Track_542	2	0	0	0	0	0	1	0	1	0	542	542	432.318	99.464	0	0	0	0	0	NaN	206.389	206.389	206.389	206.389	0
Track_543	2	0	0	0	0	0	1	0	1	0	543	543	417.071	99.239	0	0	0	0	0	NaN	108.477	108.477	108.477	108.477	0
Track_544	2	0	0	0	0	0	1	0	1	0	544	544	380.213	97.871	0	0	0	0	0	NaN	103.208	103.208	103.208	103.208	0
Track_545	2	0	0	0	0	0	1	0	1	0	545	545	358.910	98.375	0	0	0	0	0	NaN	224.863	224.863	224.863	224.863	0
Track_546	2	0	0	0	0	0	1	0	1	0	546	546	126.992	104.813	0	0	0	0	0	NaN	252.892	252.892	252.892	252.892	0
Track_547	2	0	0	0	0	0	1	0	1	0	547	547	381.913	103.602	0	0	0	0	0	NaN	48.252	48.252	48.252	48.252	0
Track_548	2	0	0	0	0	0	1	0	1	0	548	548	181.984	104.252	0	0	0	0	0	NaN	233.900	233.900	233.900	233.900	0
Track_549	2	0	0	0	0	0	1	0	1	0	549	549	0.000	104.000	0	0	0	0	0	NaN	38.416	38.416	38.416	38.416	0
Track_550	2	0	0	0	0	0	1	0	1	0	550	550	403.035	103.097	0	0	0	0	0	NaN	477.803	477.803	477.803	477.803	0
Track_551	2	0	0	0	0	0	1	0	1	0	551	551	344.384	101.631	0	0	0	0	0	NaN	322.436	322.436	322.436	322.436	0
Track_552	2	0	0	0	0	0	1	0	1	0	552	552	97.686	102.108	0	0	0	0	0	NaN	370.978	370.978	370.978	370.978	0
Track_553	2	0	0	0	0	0	1	0	1	0	553	553	332.710	101.019	0	0	0	0	0	NaN	337.936	337.936	337.936	337.936	0
Track_554	2	0	0	0	0	0	1	0	1	0	554	554	376.213	107.826	0	0	0	0	0	NaN	144.005	144.005	144.005	144.005	0
Track_555	2	0	0	0	0	0	1	0	1	0	555	555	194.829	108.242	0	0	0	0	0	NaN	443.825	443.825	443.825	443.825	0
Track_556	2	0	0	0	0	0	1	0	1	0	556	556	42.885	107.807	0	0	0	0	0	NaN	177.812	177.812	177.812	177.812	0
Track_557	2	0	0	0	0	0	1	0	1	0	557	557	417.201	107.455	0	0	0	0	0	NaN	570.722	570.722	570.722	570.722	0
Track_558	2	0	0	0	0	0	1	0	1	0	558	558	394.369	105.845	0	0	0	0	0	NaN	163.526	163.526	163.526	163.526	0
Track_559	2	0	0	0	0	0	1	0	1	0	559	559	258.833	105.934	0	0	0	0	0	NaN	356.158	356.158	356.158	356.158	0
Track_560	2	0	0	0	0	0	1	0	1	0	560	560	444.157	105.351	0	0	0	0	0	NaN	447.784	447.784	447.784	447.784	0
Track_561	2	0	0	0	0	0	1	0	1	0	561	561	327.612	104.871	0	0	0	0	0	NaN	154.826	154.826	154.826	154.826	0
Track_562	2	0	0	0	0	0	1	0	1	0	562	562	242.975	110.294	0	0	0	0	0	NaN	268.160	268.160	268.160	268.160	0
Track_563	2	0	0	0	0	0	1	0	1	0	563	563	201.949	110.195	0	0	0	0	0	NaN	225.943	225.943	225.943	225.943	0
Track_564	2	0	0	0	0	0	1	0	1	0	564	564	147.154	109.921	0	0	0	0	0	NaN	326.293	326.293	326.293	326.293	0
Track_565	2	0	0	0	0	0	1	0	1	0	565	565	17.784	109.751	0	0	0	0	0	NaN	1153.280	1153.280	1153.280	1153.280	0
Track_566	2	0	0	0	0	0	1	0	1	0	566	566	230.751	108.736	0	0	0	0	0	NaN	176.516	176.516	176.516	176.516	0
Track_567	2	0	0	0	0	0	1	0	1	0	567	567	221.204	109.156	0	0	0	0	0	NaN	192.957	192.957	192.957	192.957	0
Track_568	2	0	0	0	0	0	1	0	1	0	568	568	210.783	108.771	0	0	0	0	0	NaN	207.662	207.662	207.662	207.662	0
Track_569	2	0	0	0	0	0	1	0	1	0	569	569	142.748	109.107	0	0	0	0	0	NaN	357.324	357.324	357.324	357.324	0
Track_570	2	0	0	0	0	0	1	0	1	0	570	570	348.359	113.154	0	0	0	0	0	NaN	251.578	251.578	251.578	251.578	0
Track_571	2	0	0	0	0	0	1	0	1	0	571	571	188.278	112.940	0	0	0	0	0	NaN	315.839	315.839	315.839	315.839	0
Track_572	2	0	0	0	0	0	1	0	1	0	572	572	405.942	112.283	0	0	0	0	0	NaN	539.872	539.872	539.872	539.872	0
Track_573	2	0	0	0	0	0	1	0	1	0	573	573	8.521	112.082	0	0	0	0	0	NaN	242.394	242.394	242.394	242.394	0
Track_574	2	0	0	0	0	0	1	0	1	0	574	574	414.182	111.136	0	0	0	0	0	NaN	245.522	245.522	245.522	245.522	0
Track_575	2	0	0	0	0	0	1	0	1	0	575	575	171.297	110.592	0	0	0	0	0	NaN	228.651	228.651	228.651	228.651	0
Track_576	2	0	0	0	0	0	1	0	1	0	576	576	158.996	111.098	0	0	0	0	0	NaN	384.491	384.491	384.491	384.491	0
Track_577	2	0	0	0	0	0	1	0	1	0	577	577	280.180	109.802	0	0	0	0	0	NaN	319.490	319.490	319.490	319.490	0
Track_578	2	0	0	0	0	0	1	0	1	0	578	578	22.884	116.475	0	0	0	0	0	NaN	388.252	388.252	388.252	388.252	0
Track_579	2	0	0	0	0	0	1	0	1	0	579	579	258.948	115.395	0	0	0	0	0	NaN	248.778	248.778	248.778	248.778	0
Track_580	2	0	0	0	0	0	1	0	1	0	580	580	70.663	114.831	0	0	0	0	0	NaN	209.994	209.994	209.994	209.994	0
Track_581	2	0	0	0	0	0	1	0	1	0	581	581	434.015	113.787	0	0	0	0	0	NaN	137.680	137.680	137.680	137.680	0
Track_582	2	0	0	0	0	0	1	0	1	0	582	582	342.521	113.812	0	0	0	0	0	NaN	194.390	194.390	194.390	194.390	0
Track_583	2	0	0	0	0	0	1	0	1	0	583	583	205.783	113.859	0	0	0	0	0	NaN	129.018	129.018	129.018	129.018	0
Track_584	2	0	0	0	0	0	1	0	1	0	584	584	137.502	113.611	0	0	0	0	0	NaN	52.341	52.341	52.341	52.341	0
Track_585	2	0	0	0	0	0	1	0	1	0	585	585	419.398	112.862	0	0	0	0	0	NaN	47.052	47.052	47.052	47.052	0
Track_586	2	0	0	0	0	0	1	0	1	0	586	586	249.310	119.878	0	0	0	0	0	NaN	638.039	638.039	638.039	638.039	0
Track_587	2	0	0	0	0	0	1	0	1	0	587	587	207.734	120.293	0	0	0	0	0	NaN	446.154	446.154	446.154	446.154	0
Track_588	2	0	0	0	0	0	1	0	1	0	588	588	198.104	119.776	0	0	0	0	0	NaN	202.302	202.302	202.302	202.302	0
Track_589	2	0	0	0	0	0	1	0	1	0	589	589	214.849	118.979	0	0	0	0	0	NaN	176.026	176.026	176.026	176.026	0
Track_590	2	0	0	0	0	0	1	0	1	0	590	590	172.210	119.366	0	0	0	0	0	NaN	170.084	170.084	170.084	170.084	0
Track_591	2	0	0	0	0	0	1	0	1	0	591	591	105.791	118.643	0	0	0	0	0	NaN	408.240	408.240	408.240	408.240	0
Track_592	2	0	0	0	0	0	1	0	1	0	592	592	368.055	118.127	0	0	0	0	0	NaN	196.367	196.367	196.367	196.367	0
Track_593	2	0	0	0	0	0	1	0	1	0	593	593	164.713	118.347	0	0	0	0	0	NaN	421.661	421.661	421.661	421.661	0
Track_594	2	0	0	0	0	0	1	0	1	0	594	594	4.182	125.328	0	0	0	0	0	NaN	229.833	229.833	229.833	229.833	0
Track_595	2	0	0	0	0	0	1	0	1	0	595	595	465.990	124.366	0	0	0	0	0	NaN	133.668	133.668	133.668	133.668	0
Track_596	2	0	0	0	0	0	1	0	1	0	596	596	301.683	123.600	0	0	0	0	0	NaN	176.787	176.787	176.787	176.787	0
Track_597	2	0	0	0	0	0	1	0	1	0	597	597	475.079	122.976	0	0	0	0	0	NaN	174.960	174.960	174.960	174.960	0
Track_598	2	0	0	0	0	0	1	0	1	0	598	598	158.939	123.082	0	0	0	0	0	NaN	131.144	131.144	131.144	131.144	0
Track_599	2	0	0	0	0	0	1	0	1	0	599	599	67.133	121.782	0	0	0	0	0	NaN	109.582	109.582	109.582	109.582	0
Track_600	2	0	0	0	0	0	1	0	1	0	600	600	420.322	120.903	0	0	0	0	0	NaN	122.080	122.080	122.080	122.080	0
Track_601	2	0	0	0	0	0	1	0	1	0	601	601	272.743	121.187	0	0	0	0	0	NaN	134.963	134.963	134.963	134.963	0
Track_602	2	0	0	0	0	0	1	0	1	0	602	602	296.144	128.050	0	0	0	0	0	NaN	162.800	162.800	162.800	162.800	0
Track_603	2	0	0	0	0	0	1	0	1	0	603	603	257.552	127.970	0	0	0	0	0	NaN	196.543	196.543	196.543	196.543	0
Track_604	2	0	0	0	0	0	1	0	1	0	604	604	133.310	128.003	0	0	0	0	0	NaN	452.617	452.617	452.617	452.617	0
Track_605	2	0	0	0	0	0	1	0	1	0	605	605	507.670	126.797	0	0	0	0	0	NaN	198.348	198.348	198.348	198.348	0
Track_606	2	0	0	0	0	0	1	0	1	0	606	606	279.164	127.268	0	0	0	0	0	NaN	279.560	279.560	279.560	279.560	0
Track_607	2	0	0	0	0	0	1	0	1	0	607	607	409.917	125.698	0	0	0	0	0	NaN	231.587	231.587	231.587	231.587	0
Track_608	2	0	0	0	0	0	1	0	1	0	608	608	22.112	126.093	0	0	0	0	0	NaN	25.565	25.565	25.565	25.565	0
Track_609	2	0	0	0	0	0	1	0	1	0	609	609	334.785	124.837	0	0	0	0	0	NaN	213.981	213.981	213.981	213.981	0
Track_610	2	0	0	0	0	0	1	0	1	0	610	610	187.316	130.618	0	0	0	0	0	NaN	172.791	172.791	172.791	172.791	0
Track_611	2	0	0	0	0	0	1	0	1	0	611	611	311.763	130.200	0	0	0	0	0	NaN	110.145	110.145	110.145	110.145	0
Track_612	2	0	0	0	0	0	1	0	1	0	612	612	46.061	130.041	0	0	0	0	0	NaN	91.985	91.985	91.985	91.985	0
Track_613	2	0	0	0	0	0	1	0	1	0	613	613	498.559	128.734	0	0	0	0	0	NaN	75.143	75.143	75.143	75.143	0
Track_614	2	0	0	0	0	0	1	0	1	0	614	614	239.708	128.932	0	0	0	0	0	NaN	198.254	198.254	198.254	198.254	0
Track_615	2	0	0	0	0	0	1	0	1	0	615	615	193.390	132.223	0	0	0	0	0	NaN	258.605	258.605	258.605	258.605	0
Track_616	2	0	0	0	0	0	1	0	1	0	616	616	485.340	130.932	0	0	0	0	0	NaN	229.687	229.687	229.687	229.687	0
Track_617	2	0	0	0	0	0	1	0	1	0	617	617	456.105	130.510	0	0	0	0	0	NaN	579.222	579.222	579.222	579.222	0
Track_618	2	0	0	0	0	0	1	0	1	0	618	618	283.691	136.045	0	0	0	0	0	NaN	307.846	307.846	307.846	307.846	0
Track_619	2	0	0	0	0	0	1	0	1	0	619	619	156.744	135.747	0	0	0	0	0	NaN	781.966	781.966	781.966	781.966	0
Track_620	2	0	0	0	0	0	1	0	1	0	620	620	31.398	134.496	0	0	0	0	0	NaN	157.012	157.012	157.012	157.012	0
Track_621	2	0	0	0	0	0	1	0	1	0	621	621	217.315	134.090	0	0	0	0	0	NaN	288.419	288.419	288.419	288.419	0
Track_622	2	0	0	0	0	0	1	0	1	0	622	622	388.798	131.700	0	0	0	0	0	NaN	440.940	440.940	440.940	440.940	0
Track_623	2	0	0	0	0	0	1	0	1	0	623	623	36.959	138.488	0	0	0	0	0	NaN	48.710	48.710	48.710	48.710	0
Track_624	2	0	0	0	0	0	1	0	1	0	624	624	211.255	137.403	0	0	0	0	0	NaN	269.872	269.872	269.872	269.872	0
Track_625	2	0	0	0	0	0	1	0	1	0	625	625	124.301	136.501	0	0	0	0	0	NaN	372.341	372.341	372.341	372.341	0
Track_626	2	0	0	0	0	0	1	0	1	0	626	626	0.000	140.000	0	0	0	0	0	NaN	165.611	165.611	165.611	165.611	0
Track_627	2	0	0	0	0	0	1	0	1	0	627	627	478.878	138.515	0	0	0	0	0	NaN	377.611	377.611	377.611	377.611	0
Track_628	2	0	0	0	0	0	1	0	1	0	628	628	304.935	139.154	0	0	0	0	0	NaN	404.917	404.917	404.917	404.917	0
Track_629	2	0	0	0	0	0	1	0	1	0	629	629	268.815	138.846	0	0	0	0	0	NaN	149.071	149.071	149.071	149.071	0
Track_630	2	0	0	0	0	0	1	0	1	0	630	630	251.490	139.471	0	0	0	0	0	NaN	113.179	113.179	113.179	113.179	0
Track_631	2	0	0	0	0	0	1	0	1	0	631	631	399.010	141.169	0	0	0	0	0	NaN	291.788	291.788	291.788	291.788	0
Track_632	2	0	0	0	0	0	1	0	1	0	632	632	20.715	140.905	0	0	0	0	0	NaN	297.498	297.498	297.498	297.498	0
Track_633	2	0	0	0	0	0	1	0	1	0	633	633	338.193	139.865	0	0	0	0	0	NaN	253.116	253.116	253.116	253.116	0
Track_634	2	0	0	0	0	0	1	0	1	0	634	634	187.289	143.820	0	0	0	0	0	NaN	215.614	215.614	215.614	215.614	0
Track_635	2	0	0	0	0	0	1	0	1	0	635	635	113.254	144.274	0	0	0	0	0	NaN	229.429	229.429	229.429	229.429	0
Track_636	2	0	0	0	0	0	1	0	1	0	636	636	511.000	143.000	0	0	0	0	0	NaN	36.871	36.871	36.871	36.871	0
Track_637	2	0	0	0	0	0	1	0	1	0	637	637	471.028	142.789	0	0	0	0	0	NaN	305.821	305.821	305.821	305.821	0
Track_638	2	0	0	0	0	0	1	0	1	0	638	638	456.356	142.669	0	0	0	0	0	NaN	560.785	560.785	560.785	560.785	0
Track_639	2	0	0	0	0	0	1	0	1	0	639	639	150.750	145.734	0	0	0	0	0	NaN	1659.747	1659.747	1659.747	1659.747	0
Track_640	2	0	0	0	0	0	1	0	1	0	640	640	263.096	145.078	0	0	0	0	0	NaN	373.764	373.764	373.764	373.764	0
Track_641	2	0	0	0	0	0	1	0	1	0	641	641	93.528	144.671	0	0	0	0	0	NaN	190.098	190.098	190.098	190.098	0
Track_642	2	0	0	0	0	0	1	0	1	0	642	642	287.177	149.719	0	0	0	0	0	NaN	272.778	272.778	272.778	272.778	0
Track_643	2	0	0	0	0	0	1	0	1	0	643	643	115.444	149.369	0	0	0	0	0	NaN	98.824	98.824	98.824	98.824	0
Track_644	2	0	0	0	0	0	1	0	1	0	644	644	87.674	149.364	0	0	0	0	0	NaN	179.041	179.041	179.041	179.041	0
Track_645	2	0	0	0	0	0	1	0	1	0	645	645	306.103	148.436	0	0	0	0	0	NaN	311.257	311.257	311.257	311.257	0
Track_646	2	0	0	0	0	0	1	0	1	0	646	646	61.052	146.889	0	0	0	0	0	NaN	315.661	315.661	315.661	315.661	0
Track_647	2	0	0	0	0	0	1	0	1	0	647	647	139.098	152.936	0	0	0	0	0	NaN	293.454	293.454	293.454	293.454	0
Track_648	2	0	0	0	0	0	1	0	1	0	648	648	37.105	151.698	0	0	0	0	0	NaN	152.229	152.229	152.229	152.229	0
Track_649	2	0	0	0	0	0	1	0	1	0	649	649	311.500	151.383	0	0	0	0	0	NaN	278.457	278.457	278.457	278.457	0
Track_650	2	0	0	0	0	0	1	0	1	0	650	650	222.319	151.011	0	0	0	0	0	NaN	95.617	95.617	95.617	95.617	0
Track_651	2	0	0	0	0	0	1	0	1	0	651	651	254.173	155.598	0	0	0	0	0	NaN	451.174	451.174	451.174	451.174	0
Track_652	2	0	0	0	0	0	1	0	1	0	652	652	186.746	156.433	0	0	0	0	0	NaN	160.597	160.597	160.597	160.597	0
Track_653	2	0	0	0	0	0	1	0	1	0	653	653	498.564	155.132	0	0	0	0	0	NaN	184.956	184.956	184.956	184.956	0
Track_654	2	0	0	0	0	0	1	0	1	0	654	654	418.350	153.595	0	0	0	0	0	NaN	181.873	181.873	181.873	181.873	0
Track_655	2	0	0	0	0	0	1	0	1	0	655	655	360.919	154.150	0	0	0	0	0	NaN	174.561	174.561	174.561	174.561	0
Track_656	2	0	0	0	0	0	1	0	1	0	656	656	32.140	154.072	0	0	0	0	0	NaN	64.818	64.818	64.818	64.818	0
Track_657	2	0	0	0	0	0	1	0	1	0	657	657	22.253	154.045	0	0	0	0	0	NaN	141.339	141.339	141.339	141.339	0
Track_658	2	0	0	0	0	0	1	0	1	0	658	658	452.118	153.064	0	0	0	0	0	NaN	55.848	55.848	55.848	55.848	0
Track_659	2	0	0	0	0	0	1	0	1	0	659	659	11.468	160.087	0	0	0	0	0	NaN	82.565	82.565	82.565	82.565	0
Track_660	2	0	0	0	0	0	1	0	1	0	660	660	474.326	159.101	0	0	0	0	0	NaN	549.743	549.743	549.743	549.743	0
Track_661	2	0	0	0	0	0	1	0	1	0	661	661	126.558	159.267	0	0	0	0	0	NaN	336.640	336.640	336.640	336.640	0
Track_662	2	0	0	0	0	0	1	0	1	0	662	662	54.117	159.148	0	0	0	0	0	NaN	173.295	173.295	173.295	173.295	0
Track_663	2	0	0	0	0	0	1	0	1	0	663	663	40.662	158.880	0	0	0	0	0	NaN	209.674	209.674	209.674	209.674	0
Track_664	2	0	0	0	0	0	1	0	1	0	664	664	349.483	156.881	0	0	0	0	0	NaN	208.896	208.896	208.896	208.896	0
Track_665	2	0	0	0	0	0	1	0	1	0	665	665	328.961	156.996	0	0	0	0	0	NaN	277.336	277.336	277.336	277.336	0
Track_666	2	0	0	0	0	0	1	0	1	0	666	666	463.746	155.728	0	0	0	0	0	NaN	177.904	177.904	177.904	177.904	0
Track_667	2	0	0	0	0	0	1	0	1	0	667	667	46.270	163.987	0	0	0	0	0	NaN	185.273	185.273	185.273	185.273	0
Track_668	2	0	0	0	0	0	1	0	1	0	668	668	448.990	163.069	0	0	0	0	0	NaN	215.845	215.845	215.845	215.845	0
Track_669	2	0	0	0	0	0	1	0	1	0	669	669	414.970	163.250	0	0	0	0	0	NaN	274.821	274.821	274.821	274.821	0
Track_670	2	0	0	0	0	0	1	0	1	0	670	670	365.189	161.627	0	0	0	0	0	NaN	22.347	22.347	22.347	22.347	0
Track_671	2	0	0	0	0	0	1	0	1	0	671	671	70.165	161.777	0	0	0	0	0	NaN	346.302	346.302	346.302	346.302	0
Track_672	2	0	0	0	0	0	1	0	1	0	672	672	218.973	161.224	0	0	0	0	0	NaN	198.498	198.498	198.498	198.498	0
Track_673	2	0	0	0	0	0	1	0	1	0	673	673	143.212	161.368	0	0	0	0	0	NaN	290.884	290.884	290.884	290.884	0
Track_674	2	0	0	0	0	0	1	0	1	0	674	674	266.031	159.810	0	0	0	0	0	NaN	330.146	330.146	330.146	330.146	0
Track_675	2	0	0	0	0	0	1	0	1	0	675	675	245.503	166.359	0	0	0	0	0	NaN	186.138	186.138	186.138	186.138	0
Track_676	2	0	0	0	0	0	1	0	1	0	676	676	379.925	164.772	0	0	0	0	0	NaN	383.822	383.822	383.822	383.822	0
Track_677	2	0	0	0	0	0	1	0	1	0	677	677	172.612	165.273	0	0	0	0	0	NaN	490.659	490.659	490.659	490.659	0
Track_678	2	0	0	0	0	0	1	0	1	0	678	678	93.293	164.987	0	0	0	0	0	NaN	393.306	393.306	393.306	393.306	0
Track_679	2	0	0	0	0	0	1	0	1	0	679	679	49.897	165.298	0	0	0	0	0	NaN	160.388	160.388	160.388	160.388	0
Track_680	2	0	0	0	0	0	1	0	1	0	680	680	9.632	165.416	0	0	0	0	0	NaN	256.656	256.656	256.656	256.656	0
Track_681	2	0	0	0	0	0	1	0	1	0	681	681	439.109	164.058	0	0	0	0	0	NaN	227.056	227.056	227.056	227.056	0
Track_682	2	0	0	0	0	0	1	0	1	0	682	682	420.242	163.906	0	0	0	0	0	NaN	132.420	132.420	132.420	132.420	0
Track_683	2	0	0	0	0	0	1	0	1	0	683	683	147.708	171.086	0	0	0	0	0	NaN	193.824	193.824	193.824	193.824	0
Track_684	2	0	0	0	0	0	1	0	1	0	684	684	297.304	170.247	0	0	0	0	0	NaN	684.242	684.242	684.242	684.242	0
Track_685	2	0	0	0	0	0	1	0	1	0	685	685	318.497	168.656	0	0	0	0	0	NaN	81.158	81.158	81.158	81.158	0
Track_686	2	0	0	0	0	0	1	0	1	0	686	686	62.545	169.015	0	0	0	0	0	NaN	197.004	197.004	197.004	197.004	0
Track_687	2	0	0	0	0	0	1	0	1	0	687	687	359.863	168.244	0	0	0	0	0	NaN	465.899	465.899	465.899	465.899	0
Track_688	2	0	0	0	0	0	1	0	1	0	688	688	226.329	167.877	0	0	0	0	0	NaN	130.503	130.503	130.503	130.503	0
Track_689	2	0	0	0	0	0	1	0	1	0	689	689	57.492	167.648	0	0	0	0	0	NaN	193.296	193.296	193.296	193.296	0
Track_690	2	0	0	0	0	0	1	0	1	0	690	690	17.670	167.927	0	0	0	0	0	NaN	228.804	228.804	228.804	228.804	0
Track_691	2	0	0	0	0	0	1	0	1	0	691	691	101.626	172.966	0	0	0	0	0	NaN	344.567	344.567	344.567	344.567	0
Track_692	2	0	0	0	0	0	1	0	1	0	692	692	440.635	171.900	0	0	0	0	0	NaN	93.983	93.983	93.983	93.983	0
Track_693	2	0	0	0	0	0	1	0	1	0	693	693	428.594	171.605	0	0	0	0	0	NaN	28.048	28.048	28.048	28.048	0
Track_694	2	0	0	0	0	0	1	0	1	0	694	694	388.193	172.494	0	0	0	0	0	NaN	331.884	331.884	331.884	331.884	0
Track_695	2	0	0	0	0	0	1	0	1	0	695	695	338.046	172.047	0	0	0	0	0	NaN	201.521	201.521	201.521	201.521	0
Track_696	2	0	0	0	0	0	1	0	1	0	696	696	201.562	171.673	0	0	0	0	0	NaN	289.174	289.174	289.174	289.174	0
Track_697	2	0	0	0	0	0	1	0	1	0	697	697	409.163	170.958	0	0	0	0	0	NaN	595.164	595.164	595.164	595.164	0
Track_698	2	0	0	0	0	0	1	0	1	0	698	698	232.591	171.153	0	0	0	0	0	NaN	284.357	284.357	284.357	284.357	0
Track_699	2	0	0	0	0	0	1	0	1	0	699	699	263.798	177.731	0	0	0	0	0	NaN	155.420	155.420	155.420	155.420	0
Track_700	2	0	0	0	0	0	1	0	1	0	700	700	415.522	177.472	0	0	0	0	0	NaN	176.606	176.606	176.606	176.606	0
Track_701	2	0	0	0	0	0	1	0	1	0	701	701	324.780	175.787	0	0	0	0	0	NaN	252.680	252.680	252.680	252.680	0
Track_702	2	0	0	0	0	0	1	0	1	0	702	702	141.075	175.979	0	0	0	0	0	NaN	299.312	299.312	299.312	299.312	0
Track_703	2	0	0	0	0	0	1	0	1	0	703	703	316.927	175.311	0	0	0	0	0	NaN	190.311	190.311	190.311	190.311	0
Track_704	2	0	0	0	0	0	1	0	1	0	704	704	484.164	173.595	0	0	0	0	0	NaN	269.449	269.449	269.449	269.449	0
Track_705	2	0	0	0	0	0	1	0	1	0	705	705	170.204	173.967	0	0	0	0	0	NaN	737.510	737.510	737.510	737.510	0
Track_706	2	0	0	0	0	0	1	0	1	0	706	706	182.995	172.734	0	0	0	0	0	NaN	285.059	285.059	285.059	285.059	0
Track_707	2	0	0	0	0	0	1	0	1	0	707	707	503.031	181.856	0	0	0	0	0	NaN	936.424	936.424	936.424	936.424	0
Track_708	2	0	0	0	0	0	1	0	1	0	708	708	219.663	182.076	0	0	0	0	0	NaN	387.924	387.924	387.924	387.924	0
Track_709	2	0	0	0	0	0	1	0	1	0	709	709	139.337	181.680	0	0	0	0	0	NaN	90.870	90.870	90.870	90.870	0
Track_710	2	0	0	0	0	0	1	0	1	0	710	710	259.117	181.321	0	0	0	0	0	NaN	296.528	296.528	296.528	296.528	0
Track_711	2	0	0	0	0	0	1	0	1	0	711	711	474.447	180.148	0	0	0	0	0	NaN	217.202	217.202	217.202	217.202	0
Track_712	2	0	0	0	0	0	1	0	1	0	712	712	161.411	178.683	0	0	0	0	0	NaN	471.220	471.220	471.220	471.220	0
Track_713	2	0	0	0	0	0	1	0	1	0	713	713	119.339	179.496	0	0	0	0	0	NaN	157.115	157.115	157.115	157.115	0
Track_714	2	0	0	0	0	0	1	0	1	0	714	714	341.681	177.749	0	0	0	0	0	NaN	675.869	675.869	675.869	675.869	0
Track_715	2	0	0	0	0	0	1	0	1	0	715	715	151.060	185.839	0	0	0	0	0	NaN	185.162	185.162	185.162	185.162	0
Track_716	2	0	0	0	0	0	1	0	1	0	716	716	80.892	185.955	0	0	0	0	0	NaN	696.447	696.447	696.447	696.447	0
Track_717	2	0	0	0	0	0	1	0	1	0	717	717	447.598	184.788	0	0	0	0	0	NaN	278.213	278.213	278.213	278.213	0
Track_718	2	0	0	0	0	0	1	0	1	0	718	718	56.576	184.978	0	0	0	0	0	NaN	253.696	253.696	253.696	253.696	0
Track_719	2	0	0	0	0	0	1	0	1	0	719	719	368.445	184.057	0	0	0	0	0	NaN	56.899	56.899	56.899	56.899	0
Track_720	2	0	0	0	0	0	1	0	1	0	720	720	350.202	183.491	0	0	0	0	0	NaN	239.920	239.920	239.920	239.920	0
Track_721	2	0	0	0	0	0	1	0	1	0	721	721	245.185	182.772	0	0	0	0	0	NaN	543.450	543.450	543.450	543.450	0
Track_722	2	0	0	0	0	0	1	0	1	0	722	722	106.398	183.217	0	0	0	0	0	NaN	219.685	219.685	219.685	219.685	0
Track_723	2	0	0	0	0	0	1	0	1	0	723	723	170.802	188.417	0	0	0	0	0	NaN	348.613	348.613	348.613	348.613	0
Track_724	2	0	0	0	0	0	1	0	1	0	724	724	50.837	187.531	0	0	0	0	0	NaN	590.203	590.203	590.203	590.203	0
Track_725	2	0	0	0	0	0	1	0	1	0	725	725	346.260	186.612	0	0	0	0	0	NaN	117.932	117.932	117.932	117.932	0
Track_726	2	0	0	0	0	0	1	0	1	0	726	726	260.254	187.420	0	0	0	0	0	NaN	254.699	254.699	254.699	254.699	0
Track_727	2	0	0	0	0	0	1	0	1	0	727	727	184.245	187.187	0	0	0	0	0	NaN	287.246	287.246	287.246	287.246	0
Track_728	2	0	0	0	0	0	1	0	1	0	728	728	485.700	185.732	0	0	0	0	0	NaN	410.512	410.512	410.512	410.512	0
Track_729	2	0	0	0	0	0	1	0	1	0	729	729	480.253	185.978	0	0	0	0	0	NaN	451.788	451.788	451.788	451.788	0
Track_730	2	0	0	0	0	0	1	0	1	0	730	730	330.559	185.629	0	0	0	0	0	NaN	155.849	155.849	155.849	155.849	0
Track_731	2	0	0	0	0	0	1	0	1	0	731	731	501.656	189.670	0	0	0	0	0	NaN	220.169	220.169	220.169	220.169	0
Track_732	2	0	0	0	0	0	1	0	1	0	732	732	419.836	189.852	0	0	0	0	0	NaN	227.898	227.898	227.898	227.898	0
Track_733	2	0	0	0	0	0	1	0	1	0	733	733	160.850	188.814	0	0	0	0	0	NaN	243.569	243.569	243.569	243.569	0
Track_734	2	0	0	0	0	0	1	0	1	0	734	734	176.769	187.554	0	0	0	0	0	NaN	123.967	123.967	123.967	123.967	0
Track_735	2	0	0	0	0	0	1	0	1	0	735	735	234.000	190.688	0	0	0	0	0	NaN	395.657	395.657	395.657	395.657	0
Track_736	2	0	0	0	0	0	1	0	1	0	736	736	14.976	190.605	0	0	0	0	0	NaN	156.244	156.244	156.244	156.244	0
Track_737	2	0	0	0	0	0	1	0	1	0	737	737	449.137	193.313	0	0	0	0	0	NaN	300.157	300.157	300.157	300.157	0
Track_738	2	0	0	0	0	0	1	0	1	0	738	738	110.634	193.260	0	0	0	0	0	NaN	241.891	241.891	241.891	241.891	0
Track_739	2	0	0	0	0	0	1	0	1	0	739	739	32.042	193.088	0	0	0	0	0	NaN	174.097	174.097	174.097	174.097	0
Track_740	2	0	0	0	0	0	1	0	1	0	740	740	283.777	192.232	0	0	0	0	0	NaN	213.766	213.766	213.766	213.766	0
Track_741	2	0	0	0	0	0	1	0	1	0	741	741	364.628	190.710	0	0	0	0	0	NaN	218.221	218.221	218.221	218.221	0
Track_742	2	0	0	0	0	0	1	0	1	0	742	742	309.675	190.546	0	0	0	0	0	NaN	374.392	374.392	374.392	374.392	0
Track_743	2	0	0	0	0	0	1	0	1	0	743	743	365.312	193.709	0	0	0	0	0	NaN	186.521	186.521	186.521	186.521	0
Track_744	2	0	0	0	0	0	1	0	1	0	744	744	204.741	193.942	0	0	0	0	0	NaN	207.855	207.855	207.855	207.855	0
Track_745	2	0	0	0	0	0	1	0	1	0	745	745	289.277	198.072	0	0	0	0	0	NaN	224.577	224.577	224.577	224.577	0
Track_746	2	0	0	0	0	0	1	0	1	0	746	746	156.424	198.317	0	0	0	0	0	NaN	456.155	456.155	456.155	456.155	0
Track_747	2	0	0	0	0	0	1	0	1	0	747	747	143.141	197.685	0	0	0	0	0	NaN	160.913	160.913	160.913	160.913	0
Track_748	2	0	0	0	0	0	1	0	1	0	748	748	136.578	197.980	0	0	0	0	0	NaN	173.506	173.506	173.506	173.506	0
Track_749	2	0	0	0	0	0	1	0	1	0	749	749	504.529	195.152	0	0	0	0	0	NaN	175.712	175.712	175.712	175.712	0
Track_750	2	0	0	0	0	0	1	0	1	0	750	750	393.058	193.753	0	0	0	0	0	NaN	152.136	152.136	152.136	152.136	0
Track_751	2	0	0	0	0	0	1	0	1	0	751	751	84.604	199.000	0	0	0	0	0	NaN	262.591	262.591	262.591	262.591	0
Track_752	2	0	0	0	0	0	1	0	1	0	752	752	67.282	199.355	0	0	0	0	0	NaN	260.986	260.986	260.986	260.986	0
Track_753	2	0	0	0	0	0	1	0	1	0	753	753	225.149	201.221	0	0	0	0	0	NaN	383.005	383.005	383.005	383.005	0
Track_754	2	0	0	0	0	0	1	0	1	0	754	754	29.529	201.004	0	0	0	0	0	NaN	200.143	200.143	200.143	200.143	0
Track_755	2	0	0	0	0	0	1	0	1	0	755	755	357.028	199.892	0	0	0	0	0	NaN	352.528	352.528	352.528	352.528	0
Track_756	2	0	0	0	0	0	1	0	1	0	756	756	308.677	200.484	0	0	0	0	0	NaN	241.267	241.267	241.267	241.267	0
Track_757	2	0	0	0	0	0	1	0	1	0	757	757	175.323	199.679	0	0	0	0	0	NaN	266.901	266.901	266.901	266.901	0
Track_758	2	0	0	0	0	0	1	0	1	0	758	758	41.792	199.772	0	0	0	0	0	NaN	252.476	252.476	252.476	252.476	0
Track_759	2	0	0	0	0	0	1	0	1	0	759	759	58.641	202.308	0	0	0	0	0	NaN	205.245	205.245	205.245	205.245	0
Track_760	2	0	0	0	0	0	1	0	1	0	760	760	262.254	200.997	0	0	0	0	0	NaN	272.794	272.794	272.794	272.794	0
Track_761	2	0	0	0	0	0	1	0	1	0	761	761	427.138	205.207	0	0	0	0	0	NaN	571.595	571.595	571.595	571.595	0
Track_762	2	0	0	0	0	0	1	0	1	0	762	762	327.758	204.641	0	0	0	0	0	NaN	495.552	495.552	495.552	495.552	0
Track_763	2	0	0	0	0	0	1	0	1	0	763	763	203.244	203.852	0	0	0	0	0	NaN	433.629	433.629	433.629	433.629	0
Track_764	2	0	0	0	0	0	1	0	1	0	764	764	40.288	203.451	0	0	0	0	0	NaN	240.208	240.208	240.208	240.208	0
Track_765	2	0	0	0	0	0	1	0	1	0	765	765	13.607	204.517	0	0	0	0	0	NaN	251.483	251.483	251.483	251.483	0
Track_766	2	0	0	0	0	0	1	0	1	0	766	766	458.476	202.853	0	0	0	0	0	NaN	467.056	467.056	467.056	467.056	0
Track_767	2	0	0	0	0	0	1	0	1	0	767	767	76.196	207.429	0	0	0	0	0	NaN	205.821	205.821	205.821	205.821	0
Track_768	2	0	0	0	0	0	1	0	1	0	768	768	451.385	206.385	0	0	0	0	0	NaN	710.195	710.195	710.195	710.195	0
Track_769	2	0	0	0	0	0	1	0	1	0	769	769	102.165	215.497	0	0	0	0	0	NaN	36.256	36.256	36.256	36.256	0
Track_770	2	0	0	0	0	0	1	0	1	0	770	770	186.647	213.693	0	0	0	0	0	NaN	340.330	340.330	340.330	340.330	0
Track_771	2	0	0	0	0	0	1	0	1	0	771	771	261.777	213.305	0	0	0	0	0	NaN	322.643	322.643	322.643	322.643	0
Track_772	2	0	0	0	0	0	1	0	1	0	772	772	353.303	212.157	0	0	0	0	0	NaN	400.971	400.971	400.971	400.971	0
Track_773	2	0	0	0	0	0	1	0	1	0	773	773	378.246	210.829	0	0	0	0	0	NaN	181.059	181.059	181.059	181.059	0
Track_774	2	0	0	0	0	0	1	0	1	0	774	774	141.106	208.181	0	0	0	0	0	NaN	569.822	569.822	569.822	569.822	0
Track_775	2	0	0	0	0	0	1	0	1	0	775	775	175.886	216.786	0	0	0	0	0	NaN	709.609	709.609	709.609	709.609	0
Track_776	2	0	0	0	0	0	1	0	1	0	776	776	451.521	216.134	0	0	0	0	0	NaN	194.925	194.925	194.925	194.925	0
Track_777	2	0	0	0	0	0	1	0	1	0	777	777	511.000	218.000	0	0	0	0	0	NaN	34.189	34.189	34.189	34.189	0
Track_778	2	0	0	0	0	0	1	0	1	0	778	778	305.029	217.506	0	0	0	0	0	NaN	197.751	197.751	197.751	197.751	0
Track_779	2	0	0	0	0	0	1	0	1	0	779	779	291.254	217.526	0	0	0	0	0	NaN	330.833	330.833	330.833	330.833	0
Track_780	2	0	0	0	0	0	1	0	1	0	780	780	224.018	217.618	0	0	0	0	0	NaN	291.743	291.743	291.743	291.743	0
Track_781	2	0	0	0	0	0	1	0	1	0	781	781	159.128	217.732	0	0	0	0	0	NaN	306.094	306.094	306.094	306.094	0
Track_782	2	0	0	0	0	0	1	0	1	0	782	782	204.909	216.772	0	0	0	0	0	NaN	306.665	306.665	306.665	306.665	0
Track_783	2	0	0	0	0	0	1	0	1	0	783	783	459.865	219.410	0	0	0	0	0	NaN	152.376	152.376	152.376	152.376	0
Track_784	2	0	0	0	0	0	1	0	1	0	784	784	114.811	218.608	0	0	0	0	0	NaN	366.958	366.958	366.958	366.958	0
Track_785	2	0	0	0	0	0	1	0	1	0	785	785	511.000	223.000	0	0	0	0	0	NaN	35.981	35.981	35.981	35.981	0
Track_786	2	0	0	0	0	0	1	0	1	0	786	786	19.017	222.610	0	0	0	0	0	NaN	224.451	224.451	224.451	224.451	0
Track_787	2	0	0	0	0	0	1	0	1	0	787	787	262.869	221.867	0	0	0	0	0	NaN	271.163	271.163	271.163	271.163	0
Track_788	2	0	0	0	0	0	1	0	1	0	788	788	368.101	220.734	0	0	0	0	0	NaN	283.136	283.136	283.136	283.136	0
Track_789	2	0	0	0	0	0	1	0	1	0	789	789	26.504	221.473	0	0	0	0	0	NaN	162.270	162.270	162.270	162.270	0
Track_790	2	0	0	0	0	0	1	0	1	0	790	790	67.521	220.334	0	0	0	0	0	NaN	272.665	272.665	272.665	272.665	0
Track_791	2	0	0	0	0	0	1	0	1	0	791	791	120.936	223.729	0	0	0	0	0	NaN	174.811	174.811	174.811	174.811	0
Track_792	2	0	0	0	0	0	1	0	1	0	792	792	39.044	224.327	0	0	0	0	0	NaN	456.959	456.959	456.959	456.959	0
Track_793	2	0	0	0	0	0	1	0	1	0	793	793	143.004	227.286	0	0	0	0	0	NaN	248.523	248.523	248.523	248.523	0
Track_794	2	0	0	0	0	0	1	0	1	0	794	794	128.705	226.607	0	0	0	0	0	NaN	267.466	267.466	267.466	267.466	0
Track_795	2	0	0	0	0	0	1	0	1	0	795	795	56.802	227.347	0	0	0	0	0	NaN	395.078	395.078	395.078	395.078	0
Track_796	2	0	0	0	0	0	1	0	1	0	796	796	445.859	224.530	0	0	0	0	0	NaN	35.877	35.877	35.877	35.877	0
Track_797	2	0	0	0	0	0	1	0	1	0	797	797	294.881	225.158	0	0	0	0	0	NaN	129.456	129.456	129.456	129.456	0
Track_798	2	0	0	0	0	0	1	0	1	0	798	798	272.314	224.005	0	0	0	0	0	NaN	209.311	209.311	209.311	209.311	0
Track_799	2	0	0	0	0	0	1	0	1	0	799	799	352.799	227.841	0	0	0	0	0	NaN	138.059	138.059	138.059	138.059	0
Track_800	2	0	0	0	0	0	1	0	1	0	800	800	192.298	227.890	0	0	0	0	0	NaN	205.682	205.682	205.682	205.682	0
Track_801	2	0	0	0	0	0	1	0	1	0	801	801	66.896	230.831	0	0	0	0	0	NaN	218.548	218.548	218.548	218.548	0
Track_802	2	0	0	0	0	0	1	0	1	0	802	802	403.238	229.638	0	0	0	0	0	NaN	203.081	203.081	203.081	203.081	0
Track_803	2	0	0	0	0	0	1	0	1	0	803	803	484.627	228.508	0	0	0	0	0	NaN	466.102	466.102	466.102	466.102	0
Track_804	2	0	0	0	0	0	1	0	1	0	804	804	158.222	229.457	0	0	0	0	0	NaN	468.851	468.851	468.851	468.851	0
Track_805	2	0	0	0	0	0	1	0	1	0	805	805	107.473	229.123	0	0	0	0	0	NaN	215.610	215.610	215.610	215.610	0
Track_806	2	0	0	0	0	0	1	0	1	0	806	806	474.351	227.789	0	0	0	0	0	NaN	218.776	218.776	218.776	218.776	0
Track_807	2	0	0	0	0	0	1	0	1	0	807	807	374.787	231.374	0	0	0	0	0	NaN	358.156	358.156	358.156	358.156	0
Track_808	2	0	0	0	0	0	1	0	1	0	808	808	137.736	230.972	0	0	0	0	0	NaN	186.683	186.683	186.683	186.683	0
Track_809	2	0	0	0	0	0	1	0	1	0	809	809	145.846	235.927	0	0	0	0	0	NaN	252.909	252.909	252.909	252.909	0
Track_810	2	0	0	0	0	0	1	0	1	0	810	810	338.321	234.750	0	0	0	0	0	NaN	189.825	189.825	189.825	189.825	0
Track_811	2	0	0	0	0	0	1	0	1	0	811	811	81.250	235.083	0	0	0	0	0	NaN	426.035	426.035	426.035	426.035	0
Track_812	2	0	0	0	0	0	1	0	1	0	812	812	396.754	232.307	0	0	0	0	0	NaN	222.772	222.772	222.772	222.772	0
Track_813	2	0	0	0	0	0	1	0	1	0	813	813	307.994	232.284	0	0	0	0	0	NaN	336.515	336.515	336.515	336.515	0
Track_814	2	0	0	0	0	0	1	0	1	0	814	814	99.442	232.285	0	0	0	0	0	NaN	238.748	238.748	238.748	238.748	0
Track_815	2	0	0	0	0	0	1	0	1	0	815	815	458.255	235.711	0	0	0	0	0	NaN	339.651	339.651	339.651	339.651	0
Track_816	2	0	0	0	0	0	1	0	1	0	816	816	175.504	235.784	0	0	0	0	0	NaN	43.844	43.844	43.844	43.844	0
Track_817	2	0	0	0	0	0	1	0	1	0	817	817	228.207	238.559	0	0	0	0	0	NaN	149.750	149.750	149.750	149.750	0
Track_818	2	0	0	0	0	0	1	0	1	0	818	818	296.901	238.317	0	0	0	0	0	NaN	626.113	626.113	626.113	626.113	0
Track_819	2	0	0	0	0	0	1	0	1	0	819	819	103.681	238.022	0	0	0	0	0	NaN	239.698	239.698	239.698	239.698	0
Track_820	2	0	0	0	0	0	1	0	1	0	820	820	89.825	238.135	0	0	0	0	0	NaN	345.311	345.311	345.311	345.311	0
Track_821	2	0	0	0	0	0	1	0	1	0	821	821	15.727	238.046	0	0	0	0	0	NaN	203.016	203.016	203.016	203.016	0
Track_822	2	0	0	0	0	0	1	0	1	0	822	822	439.188	237.322	0	0	0	0	0	NaN	146.140	146.140	146.140	146.140	0
Track_823	2	0	0	0	0	0	1	0	1	0	823	823	399.523	238.602	0	0	0	0	0	NaN	306.322	306.322	306.322	306.322	0
Track_824	2	0	0	0	0	0	1	0	1	0	824	824	275.935	239.445	0	0	0	0	0	NaN	242.116	242.116	242.116	242.116	0
Track_825	2	0	0	0	0	0	1	0	1	0	825	825	333.112	240.695	0	0	0	0	0	NaN	167.330	167.330	167.330	167.330	0
Track_826	2	0	0	0	0	0	1	0	1	0	826	826	322.851	239.757	0	0	0	0	0	NaN	778.632	778.632	778.632	778.632	0
Track_827	2	0	0	0	0	0	1	0	1	0	827	827	305.666	239.858	0	0	0	0	0	NaN	273.447	273.447	273.447	273.447	0
Track_828	2	0	0	0	0	0	1	0	1	0	828	828	281.690	240.201	0	0	0	0	0	NaN	366.469	366.469	366.469	366.469	0
Track_829	2	0	0	0	0	0	1	0	1	0	829	829	217.221	239.854	0	0	0	0	0	NaN	273.873	273.873	273.873	273.873	0
Track_830	2	0	0	0	0	0	1	0	1	0	830	830	447.049	238.750	0	0	0	0	0	NaN	391.154	391.154	391.154	391.154	0
Track_831	2	0	0	0	0	0	1	0	1	0	831	831	63.310	242.685	0	0	0	0	0	NaN	234.750	234.750	234.750	234.750	0
Track_832	2	0	0	0	0	0	1	0	1	0	832	832	406.478	242.352	0	0	0	0	0	NaN	248.488	248.488	248.488	248.488	0
Track_833	2	0	0	0	0	0	1	0	1	0	833	833	125.487	245.709	0	0	0	0	0	NaN	182.947	182.947	182.947	182.947	0
Track_834	2	0	0	0	0	0	1	0	1	0	834	834	55.243	245.795	0	0	0	0	0	NaN	196.530	196.530	196.530	196.530	0
Track_835	2	0	0	0	0	0	1	0	1	0	835	835	328.546	243.910	0	0	0	0	0	NaN	577.825	577.825	577.825	577.825	0
Track_836	2	0	0	0	0	0	1	0	1	0	836	836	232.505	243.398	0	0	0	0	0	NaN	255.953	255.953	255.953	255.953	0
Track_837	2	0	0	0	0	0	1	0	1	0	837	837	159.675	243.123	0	0	0	0	0	NaN	270.832	270.832	270.832	270.832	0
Track_838	2	0	0	0	0	0	1	0	1	0	838	838	102.961	243.015	0	0	0	0	0	NaN	179.187	179.187	179.187	179.187	0
Track_839	2	0	0	0	0	0	1	0	1	0	839	839	115.479	247.113	0	0	0	0	0	NaN	308.827	308.827	308.827	308.827	0
Track_840	2	0	0	0	0	0	1	0	1	0	840	840	10.858	247.116	0	0	0	0	0	NaN	208.390	208.390	208.390	208.390	0
Track_841	2	0	0	0	0	0	1	0	1	0	841	841	332.842	249.094	0	0	0	0	0	NaN	253.255	253.255	253.255	253.255	0
Track_842	2	0	0	0	0	0	1	0	1	0	842	842	371.293	248.206	0	0	0	0	0	NaN	283.140	283.140	283.140	283.140	0
Track_843	2	0	0	0	0	0	1	0	1	0	843	843	361.171	248.010	0	0	0	0	0	NaN	154.455	154.455	154.455	154.455	0
Track_844	2	0	0	0	0	0	1	0	1	0	844	844	97.682	248.173	0	0	0	0	0	NaN	183.033	183.033	183.033	183.033	0
Track_845	2	0	0	0	0	0	1	0	1	0	845	845	493.511	246.609	0	0	0	0	0	NaN	315.390	315.390	315.390	315.390	0
Track_846	2	0	0	0	0	0	1	0	1	0	846	846	402.165	247.293	0	0	0	0	0	NaN	125.674	125.674	125.674	125.674	0
Track_847	2	0	0	0	0	0	1	0	1	0	847	847	511.000	250.000	0	0	0	0	0	NaN	262.406	262.406	262.406	262.406	0
Track_848	2	0	0	0	0	0	1	0	1	0	848	848	196.198	249.631	0	0	0	0	0	NaN	268.897	268.897	268.897	268.897	0
Track_849	2	0	0	0	0	0	1	0	1	0	849	849	403.504	253.142	0	0	0	0	0	NaN	309.087	309.087	309.087	309.087	0
Track_850	2	0	0	0	0	0	1	0	1	0	850	850	287.455	253.397	0	0	0	0	0	NaN	92.279	92.279	92.279	92.279	0
Track_851	2	0	0	0	0	0	1	0	1	0	851	851	85.900	253.414	0	0	0	0	0	NaN	249.484	249.484	249.484	249.484	0
Track_852	2	0	0	0	0	0	1	0	1	0	852	852	15.857	252.889	0	0	0	0	0	NaN	94.770	94.770	94.770	94.770	0
Track_853	2	0	0	0	0	0	1	0	1	0	853	853	278.719	250.630	0	0	0	0	0	NaN	275.113	275.113	275.113	275.113	0
Track_854	2	0	0	0	0	0	1	0	1	0	854	854	69.792	250.545	0	0	0	0	0	NaN	26.995	26.995	26.995	26.995	0
Track_855	2	0	0	0	0	0	1	0	1	0	855	855	75.175	253.870	0	0	0	0	0	NaN	266.120	266.120	266.120	266.120	0
Track_856	2	0	0	0	0	0	1	0	1	0	856	856	452.839	252.533	0	0	0	0	0	NaN	23.216	23.216	23.216	23.216	0
Track_857	2	0	0	0	0	0	1	0	1	0	857	857	195.088	257.807	0	0	0	0	0	NaN	196.781	196.781	196.781	196.781	0
Track_858	2	0	0	0	0	0	1	0	1	0	858	858	256.309	256.664	0	0	0	0	0	NaN	396.455	396.455	396.455	396.455	0
Track_859	2	0	0	0	0	0	1	0	1	0	859	859	147.527	256.769	0	0	0	0	0	NaN	39.914	39.914	39.914	39.914	0
Track_860	2	0	0	0	0	0	1	0	1	0	860	860	110.590	257.237	0	0	0	0	0	NaN	144.031	144.031	144.031	144.031	0
Track_861	2	0	0	0	0	0	1	0	1	0	861	861	383.970	254.033	0	0	0	0	0	NaN	134.142	134.142	134.142	134.142	0
Track_862	2	0	0	0	0	0	1	0	1	0	862	862	264.127	253.528	0	0	0	0	0	NaN	141.286	141.286	141.286	141.286	0
Track_863	2	0	0	0	0	0	1	0	1	0	863	863	233.201	259.265	0	0	0	0	0	NaN	355.129	355.129	355.129	355.129	0
Track_864	2	0	0	0	0	0	1	0	1	0	864	864	435.717	258.104	0	0	0	0	0	NaN	73.714	73.714	73.714	73.714	0
Track_865	2	0	0	0	0	0	1	0	1	0	865	865	14.179	262.624	0	0	0	0	0	NaN	128.404	128.404	128.404	128.404	0
Track_866	2	0	0	0	0	0	1	0	1	0	866	866	162.310	261.735	0	0	0	0	0	NaN	186.380	186.380	186.380	186.380	0
Track_867	2	0	0	0	0	0	1	0	1	0	867	867	402.250	260.667	0	0	0	0	0	NaN	124.419	124.419	124.419	124.419	0
Track_868	2	0	0	0	0	0	1	0	1	0	868	868	127.880	260.972	0	0	0	0	0	NaN	926.095	926.095	926.095	926.095	0
Track_869	2	0	0	0	0	0	1	0	1	0	869	869	58.223	260.733	0	0	0	0	0	NaN	255.364	255.364	255.364	255.364	0
Track_870	2	0	0	0	0	0	1	0	1	0	870	870	448.663	258.705	0	0	0	0	0	NaN	325.191	325.191	325.191	325.191	0
Track_871	2	0	0	0	0	0	1	0	1	0	871	871	281.481	264.266	0	0	0	0	0	NaN	148.506	148.506	148.506	148.506	0
Track_872	2	0	0	0	0	0	1	0	1	0	872	872	393.155	262.912	0	0	0	0	0	NaN	300.169	300.169	300.169	300.169	0
Track_873	2	0	0	0	0	0	1	0	1	0	873	873	324.212	267.777	0	0	0	0	0	NaN	188.272	188.272	188.272	188.272	0
Track_874	2	0	0	0	0	0	1	0	1	0	874	874	303.022	267.920	0	0	0	0	0	NaN	20.242	20.242	20.242	20.242	0
Track_875	2	0	0	0	0	0	1	0	1	0	875	875	6.283	268.170	0	0	0	0	0	NaN	318.365	318.365	318.365	318.365	0
Track_876	2	0	0	0	0	0	1	0	1	0	876	876	62.216	266.781	0	0	0	0	0	NaN	341.795	341.795	341.795	341.795	0
Track_877	2	0	0	0	0	0	1	0	1	0	877	877	402.736	265.340	0	0	0	0	0	NaN	236.808	236.808	236.808	236.808	0
Track_878	2	0	0	0	0	0	1	0	1	0	878	878	26.680	264.879	0	0	0	0	0	NaN	214.293	214.293	214.293	214.293	0
Track_879	2	0	0	0	0	0	1	0	1	0	879	879	121.778	270.132	0	0	0	0	0	NaN	117.068	117.068	117.068	117.068	0
Track_880	2	0	0	0	0	0	1	0	1	0	880	880	386.256	268.070	0	0	0	0	0	NaN	33.068	33.068	33.068	33.068	0
Track_881	2	0	0	0	0	0	1	0	1	0	881	881	1.829	272.091	0	0	0	0	0	NaN	128.333	128.333	128.333	128.333	0
Track_882	2	0	0	0	0	0	1	0	1	0	882	882	270.258	271.363	0	0	0	0	0	NaN	165.150	165.150	165.150	165.150	0
Track_883	2	0	0	0	0	0	1	0	1	0	883	883	141.739	271.434	0	0	0	0	0	NaN	744.603	744.603	744.603	744.603	0
Track_884	2	0	0	0	0	0	1	0	1	0	884	884	465.677	269.729	0	0	0	0	0	NaN	201.287	201.287	201.287	201.287	0
Track_885	2	0	0	0	0	0	1	0	1	0	885	885	445.736	270.210	0	0	0	0	0	NaN	279.875	279.875	279.875	279.875	0
Track_886	2	0	0	0	0	0	1	0	1	0	886	886	420.277	269.977	0	0	0	0	0	NaN	244.206	244.206	244.206	244.206	0
Track_887	2	0	0	0	0	0	1	0	1	0	887	887	294.325	272.068	0	0	0	0	0	NaN	313.158	313.158	313.158	313.158	0
Track_888	2	0	0	0	0	0	1	0	1	0	888	888	195.426	272.038	0	0	0	0	0	NaN	31.742	31.742	31.742	31.742	0
Track_889	2	0	0	0	0	0	1	0	1	0	889	889	474.145	275.315	0	0	0	0	0	NaN	192.746	192.746	192.746	192.746	0
Track_890	2	0	0	0	0	0	1	0	1	0	890	890	370.887	275.468	0	0	0	0	0	NaN	304.797	304.797	304.797	304.797	0
Track_891	2	0	0	0	0	0	1	0	1	0	891	891	284.967	274.925	0	0	0	0	0	NaN	272.031	272.031	272.031	272.031	0
Track_892	2	0	0	0	0	0	1	0	1	0	892	892	203.921	272.642	0	0	0	0	0	NaN	315.801	315.801	315.801	315.801	0
Track_893	2	0	0	0	0	0	1	0	1	0	893	893	173.917	272.539	0	0	0	0	0	NaN	256.148	256.148	256.148	256.148	0
Track_894	2	0	0	0	0	0	1	0	1	0	894	894	434.641	271.751	0	0	0	0	0	NaN	291.355	291.355	291.355	291.355	0
Track_895	2	0	0	0	0	0	1	0	1	0	895	895	182.656	275.856	0	0	0	0	0	NaN	466.795	466.795	466.795	466.795	0
Track_896	2	0	0	0	0	0	1	0	1	0	896	896	44.563	275.755	0	0	0	0	0	NaN	231.869	231.869	231.869	231.869	0
Track_897	2	0	0	0	0	0	1	0	1	0	897	897	5.037	277.784	0	0	0	0	0	NaN	206.151	206.151	206.151	206.151	0
Track_898	2	0	0	0	0	0	1	0	1	0	898	898	123.834	276.529	0	0	0	0	0	NaN	261.760	261.760	261.760	261.760	0
Track_899	2	0	0	0	0	0	1	0	1	0	899	899	507.880	276.278	0	0	0	0	0	NaN	530.948	530.948	530.948	530.948	0
Track_900	2	0	0	0	0	0	1	0	1	0	900	900	486.850	276.268	0	0	0	0	0	NaN	246.177	246.177	246.177	246.177	0
Track_901	2	0	0	0	0	0	1	0	1	0	901	901	423.323	275.883	0	0	0	0	0	NaN	140.747	140.747	140.747	140.747	0
Track_902	2	0	0	0	0	0	1	0	1	0	902	902	317.519	276.403	0	0	0	0	0	NaN	289.433	289.433	289.433	289.433	0
Track_903	2	0	0	0	0	0	1	0	1	0	903	903	285.612	277.756	0	0	0	0	0	NaN	227.960	227.960	227.960	227.960	0
Track_904	2	0	0	0	0	0	1	0	1	0	904	904	131.868	277.751	0	0	0	0	0	NaN	25.615	25.615	25.615	25.615	0
Track_905	2	0	0	0	0	0	1	0	1	0	905	905	435.926	280.535	0	0	0	0	0	NaN	251.621	251.621	251.621	251.621	0
Track_906	2	0	0	0	0	0	1	0	1	0	906	906	64.433	281.060	0	0	0	0	0	NaN	169.293	169.293	169.293	169.293	0
Track_907	2	0	0	0	0	0	1	0	1	0	907	907	465.859	279.791	0	0	0	0	0	NaN	188.980	188.980	188.980	188.980	0
Track_908	2	0	0	0	0	0	1	0	1	0	908	908	355.211	280.234	0	0	0	0	0	NaN	259.940	259.940	259.940	259.940	0
Track_909	2	0	0	0	0	0	1	0	1	0	909	909	259.072	280.210	0	0	0	0	0	NaN	178.737	178.737	178.737	178.737	0
Track_910	2	0	0	0	0	0	1	0	1	0	910	910	99.099	278.627	0	0	0	0	0	NaN	193.731	193.731	193.731	193.731	0
Track_911	2	0	0	0	0	0	1	0	1	0	911	911	42.527	281.729	0	0	0	0	0	NaN	118.247	118.247	118.247	118.247	0
Track_912	2	0	0	0	0	0	1	0	1	0	912	912	14.244	281.997	0	0	0	0	0	NaN	125.496	125.496	125.496	125.496	0
Track_913	2	0	0	0	0	0	1	0	1	0	913	913	199.915	284.214	0	0	0	0	0	NaN	230.917	230.917	230.917	230.917	0
Track_914	2	0	0	0	0	0	1	0	1	0	914	914	135.213	284.182	0	0	0	0	0	NaN	254.521	254.521	254.521	254.521	0
Track_915	2	0	0	0	0	0	1	0	1	0	915	915	373.330	282.902	0	0	0	0	0	NaN	815.133	815.133	815.133	815.133	0
Track_916	2	0	0	0	0	0	1	0	1	0	916	916	303.436	282.982	0	0	0	0	0	NaN	338.043	338.043	338.043	338.043	0
Track_917	2	0	0	0	0	0	1	0	1	0	917	917	189.048	283.280	0	0	0	0	0	NaN	245.265	245.265	245.265	245.265	0
Track_918	2	0	0	0	0	0	1	0	1	0	918	918	84.545	281.816	0	0	0	0	0	NaN	360.656	360.656	360.656	360.656	0
Track_919	2	0	0	0	0	0	1	0	1	0	919	919	68.528	284.966	0	0	0	0	0	NaN	164.302	164.302	164.302	164.302	0
Track_920	2	0	0	0	0	0	1	0	1	0	920	920	18.764	284.972	0	0	0	0	0	NaN	361.264	361.264	361.264	361.264	0
Track_921	2	0	0	0	0	0	1	0	1	0	921	921	383.416	289.241	0	0	0	0	0	NaN	216.796	216.796	216.796	216.796	0
Track_922	2	0	0	0	0	0	1	0	1	0	922	922	500.081	288.205	0	0	0	0	0	NaN	224.761	224.761	224.761	224.761	0
Track_923	2	0	0	0	0	0	1	0	1	0	923	923	340.157	287.717	0	0	0	0	0	NaN	434.935	434.935	434.935	434.935	0
Track_924	2	0	0	0	0	0	1	0	1	0	924	924	458.366	287.444	0	0	0	0	0	NaN	181.924	181.924	181.924	181.924	0
Track_925	2	0	0	0	0	0	1	0	1	0	925	925	237.998	287.042	0	0	0	0	0	NaN	20.156	20.156	20.156	20.156	0
Track_926	2	0	0	0	0	0	1	0	1	0	926	926	173.396	284.730	0	0	0	0	0	NaN	327.823	327.823	327.823	327.823	0
Track_927	2	0	0	0	0	0	1	0	1	0	927	927	196.186	291.031	0	0	0	0	0	NaN	374.924	374.924	374.924	374.924	0
Track_928	2	0	0	0	0	0	1	0	1	0	928	928	26.618	291.307	0	0	0	0	0	NaN	172.634	172.634	172.634	172.634	0
Track_929	2	0	0	0	0	0	1	0	1	0	929	929	61.966	294.619	0	0	0	0	0	NaN	124.950	124.950	124.950	124.950	0
Track_930	2	0	0	0	0	0	1	0	1	0	930	930	483.893	294.416	0	0	0	0	0	NaN	279.728	279.728	279.728	279.728	0
Track_931	2	0	0	0	0	0	1	0	1	0	931	931	408.304	294.021	0	0	0	0	0	NaN	357.349	357.349	357.349	357.349	0
Track_932	2	0	0	0	0	0	1	0	1	0	932	932	8.492	294.328	0	0	0	0	0	NaN	164.333	164.333	164.333	164.333	0
Track_933	2	0	0	0	0	0	1	0	1	0	933	933	291.998	291.771	0	0	0	0	0	NaN	832.411	832.411	832.411	832.411	0
Track_934	2	0	0	0	0	0	1	0	1	0	934	934	374.527	291.401	0	0	0	0	0	NaN	191.722	191.722	191.722	191.722	0
Track_935	2	0	0	0	0	0	1	0	1	0	935	935	388.254	294.725	0	0	0	0	0	NaN	431.618	431.618	431.618	431.618	0
Track_936	2	0	0	0	0	0	1	0	1	0	936	936	180.865	294.655	0	0	0	0	0	NaN	437.861	437.861	437.861	437.861	0
Track_937	2	0	0	0	0	0	1	0	1	0	937	937	269.525	296.635	0	0	0	0	0	NaN	187.542	187.542	187.542	187.542	0
Track_938	2	0	0	0	0	0	1	0	1	0	938	938	226.425	297.299	0	0	0	0	0	NaN	276.589	276.589	276.589	276.589	0
Track_939	2	0	0	0	0	0	1	0	1	0	939	939	236.463	296.109	0	0	0	0	0	NaN	278.781	278.781	278.781	278.781	0
Track_940	2	0	0	0	0	0	1	0	1	0	940	940	121.426	296.512	0	0	0	0	0	NaN	245.183	245.183	245.183	245.183	0
Track_941	2	0	0	0	0	0	1	0	1	0	941	941	496.760	295.419	0	0	0	0	0	NaN	690.326	690.326	690.326	690.326	0
Track_942	2	0	0	0	0	0	1	0	1	0	942	942	396.681	294.988	0	0	0	0	0	NaN	167.529	167.529	167.529	167.529	0
Track_943	2	0	0	0	0	0	1	0	1	0	943	943	295.251	298.174	0	0	0	0	0	NaN	63.353	63.353	63.353	63.353	0
Track_944	2	0	0	0	0	0	1	0	1	0	944	944	279.720	298.362	0	0	0	0	0	NaN	213.192	213.192	213.192	213.192	0
Track_945	2	0	0	0	0	0	1	0	1	0	945	945	261.927	302.654	0	0	0	0	0	NaN	505.620	505.620	505.620	505.620	0
Track_946	2	0	0	0	0	0	1	0	1	0	946	946	406.351	302.151	0	0	0	0	0	NaN	364.404	364.404	364.404	364.404	0
Track_947	2	0	0	0	0	0	1	0	1	0	947	947	446.995	301.294	0	0	0	0	0	NaN	252.249	252.249	252.249	252.249	0
Track_948	2	0	0	0	0	0	1	0	1	0	948	948	40.318	299.982	0	0	0	0	0	NaN	293.426	293.426	293.426	293.426	0
Track_949	2	0	0	0	0	0	1	0	1	0	949	949	488.133	299.245	0	0	0	0	0	NaN	250.401	250.401	250.401	250.401	0
Track_950	2	0	0	0	0	0	1	0	1	0	950	950	322.769	299.438	0	0	0	0	0	NaN	538.065	538.065	538.065	538.065	0
Track_951	2	0	0	0	0	0	1	0	1	0	951	951	110.491	298.866	0	0	0	0	0	NaN	41.224	41.224	41.224	41.224	0
Track_952	2	0	0	0	0	0	1	0	1	0	952	952	303.113	297.877	0	0	0	0	0	NaN	123.244	123.244	123.244	123.244	0
Track_953	2	0	0	0	0	0	1	0	1	0	953	953	511.000	304.000	0	0	0	0	0	NaN	22.794	22.794	22.794	22.794	0
Track_954	2	0	0	0	0	0	1	0	1	0	954	954	428.858	303.851	0	0	0	0	0	NaN	209.827	209.827	209.827	209.827	0
Track_955	2	0	0	0	0	0	1	0	1	0	955	955	397.075	303.546	0	0	0	0	0	NaN	238.317	238.317	238.317	238.317	0
Track_956	2	0	0	0	0	0	1	0	1	0	956	956	265.896	304.407	0	0	0	0	0	NaN	617.893	617.893	617.893	617.893	0
Track_957	2	0	0	0	0	0	1	0	1	0	957	957	239.961	304.471	0	0	0	0	0	NaN	155.404	155.404	155.404	155.404	0
Track_958	2	0	0	0	0	0	1	0	1	0	958	958	178.298	303.829	0	0	0	0	0	NaN	180.830	180.830	180.830	180.830	0
Track_959	2	0	0	0	0	0	1	0	1	0	959	959	18.284	304.470	0	0	0	0	0	NaN	33.349	33.349	33.349	33.349	0
Track_960	2	0	0	0	0	0	1	0	1	0	960	960	273.991	303.286	0	0	0	0	0	NaN	1514.280	1514.280	1514.280	1514.280	0
Track_961	2	0	0	0	0	0	1	0	1	0	961	961	158.504	309.829	0	0	0	0	0	NaN	386.190	386.190	386.190	386.190	0
Track_962	2	0	0	0	0	0	1	0	1	0	962	962	52.302	308.260	0	0	0	0	0	NaN	257.889	257.889	257.889	257.889	0
Track_963	2	0	0	0	0	0	1	0	1	0	963	963	259.016	306.560	0	0	0	0	0	NaN	509.465	509.465	509.465	509.465	0
Track_964	2	0	0	0	0	0	1	0	1	0	964	964	138.008	307.221	0	0	0	0	0	NaN	148.658	148.658	148.658	148.658	0
Track_965	2	0	0	0	0	0	1	0	1	0	965	965	464.861	305.721	0	0	0	0	0	NaN	289.819	289.819	289.819	289.819	0
Track_966	2	0	0	0	0	0	1	0	1	0	966	966	493.238	305.483	0	0	0	0	0	NaN	323.189	323.189	323.189	323.189	0
Track_967	2	0	0	0	0	0	1	0	1	0	967	967	436.526	305.059	0	0	0	0	0	NaN	225.616	225.616	225.616	225.616	0
Track_968	2	0	0	0	0	0	1	0	1	0	968	968	68.598	305.480	0	0	0	0	0	NaN	132.017	132.017	132.017	132.017	0
Track_969	2	0	0	0	0	0	1	0	1	0	969	969	370.144	312.296	0	0	0	0	0	NaN	182.820	182.820	182.820	182.820	0
Track_970	2	0	0	0	0	0	1	0	1	0	970	970	236.844	312.546	0	0	0	0	0	NaN	167.648	167.648	167.648	167.648	0
Track_971	2	0	0	0	0	0	1	0	1	0	971	971	101.067	311.906	0	0	0	0	0	NaN	220.059	220.059	220.059	220.059	0
Track_972	2	0	0	0	0	0	1	0	1	0	972	972	10.085	311.627	0	0	0	0	0	NaN	120.588	120.588	120.588	120.588	0
Track_973	2	0	0	0	0	0	1	0	1	0	973	973	401.990	311.016	0	0	0	0	0	NaN	138.404	138.404	138.404	138.404	0
Track_974	2	0	0	0	0	0	1	0	1	0	974	974	196.965	311.207	0	0	0	0	0	NaN	345.968	345.968	345.968	345.968	0
Track_975	2	0	0	0	0	0	1	0	1	0	975	975	391.336	309.910	0	0	0	0	0	NaN	282.136	282.136	282.136	282.136	0
Track_976	2	0	0	0	0	0	1	0	1	0	976	976	266.093	310.496	0	0	0	0	0	NaN	84.962	84.962	84.962	84.962	0
Track_977	2	0	0	0	0	0	1	0	1	0	977	977	357.690	316.350	0	0	0	0	0	NaN	276.334	276.334	276.334	276.334	0
Track_978	2	0	0	0	0	0	1	0	1	0	978	978	299.470	314.851	0	0	0	0	0	NaN	317.104	317.104	317.104	317.104	0
Track_979	2	0	0	0	0	0	1	0	1	0	979	979	233.228	315.469	0	0	0	0	0	NaN	324.591	324.591	324.591	324.591	0
Track_980	2	0	0	0	0	0	1	0	1	0	980	980	463.722	313.151	0	0	0	0	0	NaN	159.805	159.805	159.805	159.805	0
Track_981	2	0	0	0	0	0	1	0	1	0	981	981	362.820	312.659	0	0	0	0	0	NaN	153.494	153.494	153.494	153.494	0
Track_982	2	0	0	0	0	0	1	0	1	0	982	982	338.185	313.149	0	0	0	0	0	NaN	544.803	544.803	544.803	544.803	0
Track_983	2	0	0	0	0	0	1	0	1	0	983	983	107.161	313.111	0	0	0	0	0	NaN	289.730	289.730	289.730	289.730	0
Track_984	2	0	0	0	0	0	1	0	1	0	984	984	454.218	311.761	0	0	0	0	0	NaN	216.550	216.550	216.550	216.550	0
Track_985	2	0	0	0	0	0	1	0	1	0	985	985	296.053	317.869	0	0	0	0	0	NaN	192.370	192.370	192.370	192.370	0
Track_986	2	0	0	0	0	0	1	0	1	0	986	986	248.024	318.013	0	0	0	0	0	NaN	377.357	377.357	377.357	377.357	0
Track_987	2	0	0	0	0	0	1	0	1	0	987	987	205.638	318.448	0	0	0	0	0	NaN	207.015	207.015	207.015	207.015	0
Track_988	2	0	0	0	0	0	1	0	1	0	988	988	184.488	318.441	0	0	0	0	0	NaN	261.982	261.982	261.982	261.982	0
Track_989	2	0	0	0	0	0	1	0	1	0	989	989	19.911	318.357	0	0	0	0	0	NaN	489.703	489.703	489.703	489.703	0
Track_990	2	0	0	0	0	0	1	0	1	0	990	990	399.350	316.735	0	0	0	0	0	NaN	361.076	361.076	361.076	361.076	0
Track_991	2	0	0	0	0	0	1	0	1	0	991	991	215.334	317.086	0	0	0	0	0	NaN	38.727	38.727	38.727	38.727	0
Track_992	2	0	0	0	0	0	1	0	1	0	992	992	31.515	316.903	0	0	0	0	0	NaN	305.802	305.802	305.802	305.802	0
Track_993	2	0	0	0	0	0	1	0	1	0	993	993	354.105	322.159	0	0	0	0	0	NaN	144.274	144.274	144.274	144.274	0
Track_994	2	0	0	0	0	0	1	0	1	0	994	994	511.000	321.000	0	0	0	0	0	NaN	41.187	41.187	41.187	41.187	0
Track_995	2	0	0	0	0	0	1	0	1	0	995	995	390.059	320.928	0	0	0	0	0	NaN	195.918	195.918	195.918	195.918	0
Track_996	2	0	0	0	0	0	1	0	1	0	996	996	78.003	321.434	0	0	0	0	0	NaN	227.351	227.351	227.351	227.351	0
Track_997	2	0	0	0	0	0	1	0	1	0	997	997	48.437	321.194	0	0	0	0	0	NaN	614.487	614.487	614.487	614.487	0
Track_998	2	0	0	0	0	0	1	0	1	0	998	998	487.851	319.094	0	0	0	0	0	NaN	288.129	288.129	288.129	288.129	0
Track_999	2	0	0	0	0	0	1	0	1	0	999	999	279.165	318.762	0	0	0	0	0	NaN	412.427	412.427	412.427	412.427	0
Track_1000	2	0	0	0	0	0	1	0	1	0	1000	1000	13.326	318.873	0	0	0	0	0	NaN	386.432	386.432	386.432	386.432	0
Track_1001	2	0	0	0	0	0	1	0	1	0	1001	1001	5.349	325.385	0	0	0	0	0	NaN	228.227	228.227	228.227	228.227	0
Track_1002	2	0	0	0	0	0	1	0	1	0	1002	1002	163.308	323.762	0	0	0	0	0	NaN	525.352	525.352	525.352	525.352	0
Track_1003	2	0	0	0	0	0	1	0	1	0	1003	1003	465.917	322.735	0	0	0	0	0	NaN	439.938	439.938	439.938	439.938	0
Track_1004	2	0	0	0	0	0	1	0	1	0	1004	1004	383.770	322.988	0	0	0	0	0	NaN	137.246	137.246	137.246	137.246	0
Track_1005	2	0	0	0	0	0	1	0	1	0	1005	1005	299.812	323.296	0	0	0	0	0	NaN	248.344	248.344	248.344	248.344	0
Track_1006	2	0	0	0	0	0	1	0	1	0	1006	1006	223.314	323.120	0	0	0	0	0	NaN	158.596	158.596	158.596	158.596	0
Track_1007	2	0	0	0	0	0	1	0	1	0	1007	1007	32.174	322.728	0	0	0	0	0	NaN	222.061	222.061	222.061	222.061	0
Track_1008	2	0	0	0	0	0	1	0	1	0	1008	1008	480.540	322.320	0	0	0	0	0	NaN	714.607	714.607	714.607	714.607	0
Track_1009	2	0	0	0	0	0	1	0	1	0	1009	1009	237.480	329.491	0	0	0	0	0	NaN	381.178	381.178	381.178	381.178	0
Track_1010	2	0	0	0	0	0	1	0	1	0	1010	1010	205.686	328.733	0	0	0	0	0	NaN	157.981	157.981	157.981	157.981	0
Track_1011	2	0	0	0	0	0	1	0	1	0	1011	1011	183.097	329.094	0	0	0	0	0	NaN	138.104	138.104	138.104	138.104	0
Track_1012	2	0	0	0	0	0	1	0	1	0	1012	1012	172.060	328.764	0	0	0	0	0	NaN	194.217	194.217	194.217	194.217	0
Track_1013	2	0	0	0	0	0	1	0	1	0	1013	1013	424.504	327.470	0	0	0	0	0	NaN	267.562	267.562	267.562	267.562	0
Track_1014	2	0	0	0	0	0	1	0	1	0	1014	1014	350.689	326.466	0	0	0	0	0	NaN	163.117	163.117	163.117	163.117	0
Track_1015	2	0	0	0	0	0	1	0	1	0	1015	1015	336.801	326.019	0	0	0	0	0	NaN	483.357	483.357	483.357	483.357	0
Track_1016	2	0	0	0	0	0	1	0	1	0	1016	1016	110.678	325.562	0	0	0	0	0	NaN	199.474	199.474	199.474	199.474	0
Track_1017	2	0	0	0	0	0	1	0	1	0	1017	1017	319.245	332.302	0	0	0	0	0	NaN	332.984	332.984	332.984	332.984	0
Track_1018	2	0	0	0	0	0	1	0	1	0	1018	1018	313.985	330.901	0	0	0	0	0	NaN	192.861	192.861	192.861	192.861	0
Track_1019	2	0	0	0	0	0	1	0	1	0	1019	1019	260.238	331.222	0	0	0	0	0	NaN	261.377	261.377	261.377	261.377	0
Track_1020	2	0	0	0	0	0	1	0	1	0	1020	1020	229.205	329.732	0	0	0	0	0	NaN	214.171	214.171	214.171	214.171	0
Track_1021	2	0	0	0	0	0	1	0	1	0	1021	1021	131.076	329.669	0	0	0	0	0	NaN	197.483	197.483	197.483	197.483	0
Track_1022	2	0	0	0	0	0	1	0	1	0	1022	1022	292.677	328.980	0	0	0	0	0	NaN	408.741	408.741	408.741	408.741	0
Track_1023	2	0	0	0	0	0	1	0	1	0	1023	1023	269.290	329.050	0	0	0	0	0	NaN	32.055	32.055	32.055	32.055	0
Track_1024	2	0	0	0	0	0	1	0	1	0	1024	1024	246.171	328.558	0	0	0	0	0	NaN	233.853	233.853	233.853	233.853	0
Track_1025	2	0	0	0	0	0	1	0	1	0	1025	1025	160.959	333.926	0	0	0	0	0	NaN	430.099	430.099	430.099	430.099	0
Track_1026	2	0	0	0	0	0	1	0	1	0	1026	1026	42.027	334.367	0	0	0	0	0	NaN	587.327	587.327	587.327	587.327	0
Track_1027	2	0	0	0	0	0	1	0	1	0	1027	1027	25.924	334.182	0	0	0	0	0	NaN	100.701	100.701	100.701	100.701	0
Track_1028	2	0	0	0	0	0	1	0	1	0	1028	1028	412.927	333.148	0	0	0	0	0	NaN	415.406	415.406	415.406	415.406	0
Track_1029	2	0	0	0	0	0	1	0	1	0	1029	1029	370.950	332.995	0	0	0	0	0	NaN	113.621	113.621	113.621	113.621	0
Track_1030	2	0	0	0	0	0	1	0	1	0	1030	1030	278.200	333.386	0	0	0	0	0	NaN	381.007	381.007	381.007	381.007	0
Track_1031	2	0	0	0	0	0	1	0	1	0	1031	1031	50.814	333.221	0	0	0	0	0	NaN	40.601	40.601	40.601	40.601	0
Track_1032	2	0	0	0	0	0	1	0	1	0	1032	1032	471.176	332.449	0	0	0	0	0	NaN	237.503	237.503	237.503	237.503	0
Track_1033	2	0	0	0	0	0	1	0	1	0	1033	1033	184.881	339.734	0	0	0	0	0	NaN	360.485	360.485	360.485	360.485	0
Track_1034	2	0	0	0	0	0	1	0	1	0	1034	1034	94.858	339.857	0	0	0	0	0	NaN	399.867	399.867	399.867	399.867	0
Track_1035	2	0	0	0	0	0	1	0	1	0	1035	1035	364.990	339.218	0	0	0	0	0	NaN	540.704	540.704	540.704	540.704	0
Track_1036	2	0	0	0	0	0	1	0	1	0	1036	1036	339.500	337.560	0	0	0	0	0	NaN	247.323	247.323	247.323	247.323	0
Track_1037	2	0	0	0	0	0	1	0	1	0	1037	1037	347.610	336.180	0	0	0	0	0	NaN	210.156	210.156	210.156	210.156	0
Track_1038	2	0	0	0	0	0	1	0	1	0	1038	1038	268.056	335.670	0	0	0	0	0	NaN	313.284	313.284	313.284	313.284	0
Track_1039	2	0	0	0	0	0	1	0	1	0	1039	1039	202.337	335.794	0	0	0	0	0	NaN	496.952	496.952	496.952	496.952	0
Track_1040	2	0	0	0	0	0	1	0	1	0	1040	1040	244.119	334.995	0	0	0	0	0	NaN	101.664	101.664	101.664	101.664	0
Track_1041	2	0	0	0	0	0	1	0	1	0	1041	1041	152.365	341.519	0	0	0	0	0	NaN	275.436	275.436	275.436	275.436	0
Track_1042	2	0	0	0	0	0	1	0	1	0	1042	1042	114.375	342.496	0	0	0	0	0	NaN	350.660	350.660	350.660	350.660	0
Track_1043	2	0	0	0	0	0	1	0	1	0	1043	1043	2.988	341.760	0	0	0	0	0	NaN	299.184	299.184	299.184	299.184	0
Track_1044	2	0	0	0	0	0	1	0	1	0	1044	1044	85.962	340.766	0	0	0	0	0	NaN	203.402	203.402	203.402	203.402	0
Track_1045	2	0	0	0	0	0	1	0	1	0	1045	1045	69.721	341.246	0	0	0	0	0	NaN	613.539	613.539	613.539	613.539	0
Track_1046	2	0	0	0	0	0	1	0	1	0	1046	1046	499.007	340.100	0	0	0	0	0	NaN	523.793	523.793	523.793	523.793	0
Track_1047	2	0	0	0	0	0	1	0	1	0	1047	1047	272.025	340.330	0	0	0	0	0	NaN	167.052	167.052	167.052	167.052	0
Track_1048	2	0	0	0	0	0	1	0	1	0	1048	1048	240.402	340.154	0	0	0	0	0	NaN	173.478	173.478	173.478	173.478	0
Track_1049	2	0	0	0	0	0	1	0	1	0	1049	1049	192.079	345.925	0	0	0	0	0	NaN	65.308	65.308	65.308	65.308	0
Track_1050	2	0	0	0	0	0	1	0	1	0	1050	1050	182.255	346.145	0	0	0	0	0	NaN	208.764	208.764	208.764	208.764	0
Track_1051	2	0	0	0	0	0	1	0	1	0	1051	1051	126.083	345.527	0	0	0	0	0	NaN	272.465	272.465	272.465	272.465	0
Track_1052	2	0	0	0	0	0	1	0	1	0	1052	1052	160.301	345.383	0	0	0	0	0	NaN	35.562	35.562	35.562	35.562	0
Track_1053	2	0	0	0	0	0	1	0	1	0	1053	1053	511.000	344.000	0	0	0	0	0	NaN	77.771	77.771	77.771	77.771	0
Track_1054	2	0	0	0	0	0	1	0	1	0	1054	1054	439.807	343.331	0	0	0	0	0	NaN	165.431	165.431	165.431	165.431	0
Track_1055	2	0	0	0	0	0	1	0	1	0	1055	1055	354.879	342.359	0	0	0	0	0	NaN	280.227	280.227	280.227	280.227	0
Track_1056	2	0	0	0	0	0	1	0	1	0	1056	1056	293.911	341.989	0	0	0	0	0	NaN	204.114	204.114	204.114	204.114	0
Track_1057	2	0	0	0	0	0	1	0	1	0	1057	1057	95.367	349.401	0	0	0	0	0	NaN	55.817	55.817	55.817	55.817	0
Track_1058	2	0	0	0	0	0	1	0	1	0	1058	1058	41.152	349.067	0	0	0	0	0	NaN	219.043	219.043	219.043	219.043	0
Track_1059	2	0	0	0	0	0	1	0	1	0	1059	1059	256.557	347.777	0	0	0	0	0	NaN	119.201	119.201	119.201	119.201	0
Track_1060	2	0	0	0	0	0	1	0	1	0	1060	1060	115.650	347.826	0	0	0	0	0	NaN	174.698	174.698	174.698	174.698	0
Track_1061	2	0	0	0	0	0	1	0	1	0	1061	1061	15.210	346.614	0	0	0	0	0	NaN	376.709	376.709	376.709	376.709	0
Track_1062	2	0	0	0	0	0	1	0	1	0	1062	1062	323.605	345.774	0	0	0	0	0	NaN	235.236	235.236	235.236	235.236	0
Track_1063	2	0	0	0	0	0	1	0	1	0	1063	1063	275.544	345.839	0	0	0	0	0	NaN	1589.340	1589.340	1589.340	1589.340	0
Track_1064	2	0	0	0	0	0	1	0	1	0	1064	1064	206.485	345.820	0	0	0	0	0	NaN	491.902	491.902	491.902	491.902	0
Track_1065	2	0	0	0	0	0	1	0	1	0	1065	1065	82.383	353.845	0	0	0	0	0	NaN	273.529	273.529	273.529	273.529	0
Track_1066	2	0	0	0	0	0	1	0	1	0	1066	1066	495.246	352.283	0	0	0	0	0	NaN	235.385	235.385	235.385	235.385	0
Track_1067	2	0	0	0	0	0	1	0	1	0	1067	1067	477.236	351.998	0	0	0	0	0	NaN	239.725	239.725	239.725	239.725	0
Track_1068	2	0	0	0	0	0	1	0	1	0	1068	1068	401.350	352.218	0	0	0	0	0	NaN	324.932	324.932	324.932	324.932	0
Track_1069	2	0	0	0	0	0	1	0	1	0	1069	1069	62.936	352.010	0	0	0	0	0	NaN	123.389	123.389	123.389	123.389	0
Track_1070	2	0	0	0	0	0	1	0	1	0	1070	1070	109.025	349.759	0	0	0	0	0	NaN	244.193	244.193	244.193	244.193	0
Track_1071	2	0	0	0	0	0	1	0	1	0	1071	1071	71.965	349.843	0	0	0	0	0	NaN	30.750	30.750	30.750	30.750	0
Track_1072	2	0	0	0	0	0	1	0	1	0	1072	1072	200.423	349.295	0	0	0	0	0	NaN	199.299	199.299	199.299	199.299	0
Track_1073	2	0	0	0	0	0	1	0	1	0	1073	1073	345.480	354.499	0	0	0	0	0	NaN	190.598	190.598	190.598	190.598	0
Track_1074	2	0	0	0	0	0	1	0	1	0	1074	1074	308.604	354.917	0	0	0	0	0	NaN	244.876	244.876	244.876	244.876	0
Track_1075	2	0	0	0	0	0	1	0	1	0	1075	1075	240.411	354.998	0	0	0	0	0	NaN	278.449	278.449	278.449	278.449	0
Track_1076	2	0	0	0	0	0	1	0	1	0	1076	1076	118.172	355.036	0	0	0	0	0	NaN	320.709	320.709	320.709	320.709	0
Track_1077	2	0	0	0	0	0	1	0	1	0	1077	1077	439.842	353.613	0	0	0	0	0	NaN	233.387	233.387	233.387	233.387	0
Track_1078	2	0	0	0	0	0	1	0	1	0	1078	1078	352.493	353.605	0	0	0	0	0	NaN	167.159	167.159	167.159	167.159	0
Track_1079	2	0	0	0	0	0	1	0	1	0	1079	1079	262.915	353.827	0	0	0	0	0	NaN	157.147	157.147	157.147	157.147	0
Track_1080	2	0	0	0	0	0	1	0	1	0	1080	1080	98.895	354.057	0	0	0	0	0	NaN	142.105	142.105	142.105	142.105	0
Track_1081	2	0	0	0	0	0	1	0	1	0	1081	1081	103.017	358.664	0	0	0	0	0	NaN	547.060	547.060	547.060	547.060	0
Track_1082	2	0	0	0	0	0	1	0	1	0	1082	1082	72.290	358.657	0	0	0	0	0	NaN	244.184	244.184	244.184	244.184	0
Track_1083	2	0	0	0	0	0	1	0	1	0	1083	1083	358.838	357.913	0	0	0	0	0	NaN	397.324	397.324	397.324	397.324	0
Track_1084	2	0	0	0	0	0	1	0	1	0	1084	1084	269.860	357.658	0	0	0	0	0	NaN	165.827	165.827	165.827	165.827	0
Track_1085	2	0	0	0	0	0	1	0	1	0	1085	1085	200.499	358.191	0	0	0	0	0	NaN	217.265	217.265	217.265	217.265	0
Track_1086	2	0	0	0	0	0	1	0	1	0	1086	1086	461.995	356.835	0	0	0	0	0	NaN	203.053	203.053	203.053	203.053	0
Track_1087	2	0	0	0	0	0	1	0	1	0	1087	1087	124.991	356.651	0	0	0	0	0	NaN	127.853	127.853	127.853	127.853	0
Track_1088	2	0	0	0	0	0	1	0	1	0	1088	1088	480.519	355.971	0	0	0	0	0	NaN	353.651	353.651	353.651	353.651	0
Track_1089	2	0	0	0	0	0	1	3	4	0	1089	1089	3.506	306.129	0	0	0	0	0	NaN	190.675	190.675	190.675	190.675	0
Track_1090	2	0	0	0	0	0	1	3	4	0	1090	1090	286.959	303.663	0	0	0	0	0	NaN	204.920	204.920	204.920	204.920	0
Track_1091	2	0	0	0	0	0	1	3	4	0	1091	1091	499.936	308.710	0	0	0	0	0	NaN	279.116	279.116	279.116	279.116	0
Track_1092	2	0	0	0	0	0	1	3	4	0	1092	1092	427.971	308.099	0	0	0	0	0	NaN	148.231	148.231	148.231	148.231	0
Track_1093	2	0	0	0	0	0	1	3	4	0	1093	1093	87.695	307.986	0	0	0	0	0	NaN	175.436	175.436	175.436	175.436	0
Track_1094	2	0	0	0	0	0	1	3	4	0	1094	1094	376.184	307.147	0	0	0	0	0	NaN	127.513	127.513	127.513	127.513	0
Track_1095	2	0	0	0	0	0	1	3	4	0	1095	1095	360.223	307.346	0	0	0	0	0	NaN	447.662	447.662	447.662	447.662	0
Track_1096	2	0	0	0	0	0	1	3	4	0	1096	1096	312.960	307.354	0	0	0	0	0	NaN	263.647	263.647	263.647	263.647	0
Track_1097	2	0	0	0	0	0	1	3	4	0	1097	1097	175.123	311.493	0	0	0	0	0	NaN	254.827	254.827	254.827	254.827	0
Track_1098	2	0	0	0	0	0	1	3	4	0	1098	1098	36.373	310.489	0	0	0	0	0	NaN	215.209	215.209	215.209	215.209	0
Track_1099	2	0	0	0	0	0	1	3	4	0	1099	1099	258.806	314.849	0	0	0	0	0	NaN	447.387	447.387	447.387	447.387	0
Track_1100	2	0	0	0	0	0	1	3	4	0	1100	1100	249.630	314.289	0	0	0	0	0	NaN	145.677	145.677	145.677	145.677	0
Track_1101	2	0	0	0	0	0	1	3	4	0	1101	1101	241.816	314.446	0	0	0	0	0	NaN	232.568	232.568	232.568	232.568	0
Track_1102	2	0	0	0	0	0	1	3	4	0	1102	1102	308.832	313.134	0	0	0	0	0	NaN	242.441	242.441	242.441	242.441	0
Track_1103	2	0	0	0	0	0	1	3	4	0	1103	1103	486.506	312.437	0	0	0	0	0	NaN	486.613	486.613	486.613	486.613	0
Track_1104	2	0	0	0	0	0	1	3	4	0	1104	1104	475.438	311.059	0	0	0	0	0	NaN	63.701	63.701	63.701	63.701	0
Track_1105	2	0	0	0	0	0	1	3	4	0	1105	1105	92.264	316.323	0	0	0	0	0	NaN	189.778	189.778	189.778	189.778	0
Track_1106	2	0	0	0	0	0	1	3	4	0	1106	1106	465.863	314.868	0	0	0	0	0	NaN	222.355	222.355	222.355	222.355	0
Track_1107	2	0	0	0	0	0	1	3	4	0	1107	1107	315.050	318.734	0	0	0	0	0	NaN	553.057	553.057	553.057	553.057	0
Track_1108	2	0	0	0	0	0	1	3	4	0	1108	1108	165.637	319.303	0	0	0	0	0	NaN	282.330	282.330	282.330	282.330	0
Track_1109	2	0	0	0	0	0	1	3	4	0	1109	1109	138.285	318.009	0	0	0	0	0	NaN	30.908	30.908	30.908	30.908	0
Track_1110	2	0	0	0	0	0	1	3	4	0	1110	1110	498.014	317.240	0	0	0	0	0	NaN	251.592	251.592	251.592	251.592	0
Track_1111	2	0	0	0	0	0	1	3	4	0	1111	1111	208.138	316.691	0	0	0	0	0	NaN	285.139	285.139	285.139	285.139	0
Track_1112	2	0	0	0	0	0	1	3	4	0	1112	1112	146.560	316.379	0	0	0	0	0	NaN	247.710	247.710	247.710	247.710	0
Track_1113	2	0	0	0	0	0	1	3	4	0	1113	1113	51.107	319.579	0	0	0	0	0	NaN	267.778	267.778	267.778	267.778	0
Track_1114	2	0	0	0	0	0	1	3	4	0	1114	1114	387.932	318.677	0	0	0	0	0	NaN	249.008	249.008	249.008	249.008	0
Track_1115	2	0	0	0	0	0	1	3	4	0	1115	1115	305.436	322.028	0	0	0	0	0	NaN	187.066	187.066	187.066	187.066	0
Track_1116	2	0	0	0	0	0	1	3	4	0	1116	1116	285.869	322.388	0	0	0	0	0	NaN	369.542	369.542	369.542	369.542	0
Track_1117	2	0	0	0	0	0	1	3	4	0	1117	1117	335.380	321.043	0	0	0	0	0	NaN	346.168	346.168	346.168	346.168	0
Track_1118	2	0	0	0	0	0	1	3	4	0	1118	1118	176.173	321.151	0	0	0	0	0	NaN	737.547	737.547	737.547	737.547	0
Track_1119	2	0	0	0	0	0	1	3	4	0	1119	1119	448.143	320.132	0	0	0	0	0	NaN	128.677	128.677	128.677	128.677	0
Track_1120	2	0	0	0	0	0	1	3	4	0	1120	1120	70.860	320.160	0	0	0	0	0	NaN	179.468	179.468	179.468	179.468	0
Track_1121	2	0	0	0	0	0	1	3	4	0	1121	1121	56.822	322.949	0	0	0	0	0	NaN	130.968	130.968	130.968	130.968	0
Track_1122	2	0	0	0	0	0	1	3	4	0	1122	1122	435.456	321.855	0	0	0	0	0	NaN	350.087	350.087	350.087	350.087	0
Track_1123	2	0	0	0	0	0	1	3	4	0	1123	1123	198.572	326.067	0	0	0	0	0	NaN	197.190	197.190	197.190	197.190	0
Track_1124	2	0	0	0	0	0	1	3	4	0	1124	1124	300.029	325.400	0	0	0	0	0	NaN	132.933	132.933	132.933	132.933	0
Track_1125	2	0	0	0	0	0	1	3	4	0	1125	1125	90.435	324.635	0	0	0	0	0	NaN	36.241	36.241	36.241	36.241	0
Track_1126	2	0	0	0	0	0	1	3	4	0	1126	1126	43.188	324.904	0	0	0	0	0	NaN	248.741	248.741	248.741	248.741	0
Track_1127	2	0	0	0	0	0	1	3	4	0	1127	1127	108.874	323.850	0	0	0	0	0	NaN	170.291	170.291	170.291	170.291	0
Track_1128	2	0	0	0	0	0	1	3	4	0	1128	1128	454.129	323.185	0	0	0	0	0	NaN	180.108	180.108	180.108	180.108	0
Track_1129	2	0	0	0	0	0	1	3	4	0	1129	1129	494.086	327.019	0	0	0	0	0	NaN	205.383	205.383	205.383	205.383	0
Track_1130	2	0	0	0	0	0	1	3	4	0	1130	1130	217.839	327.285	0	0	0	0	0	NaN	150.292	150.292	150.292	150.292	0
Track_1131	2	0	0	0	0	0	1	3	4	0	1131	1131	468.127	329.996	0	0	0	0	0	NaN	375.078	375.078	375.078	375.078	0
Track_1132	2	0	0	0	0	0	1	3	4	0	1132	1132	245.531	330.291	0	0	0	0	0	NaN	148.681	148.681	148.681	148.681	0
Track_1133	2	0	0	0	0	0	1	3	4	0	1133	1133	253.564	328.782	0	0	0	0	0	NaN	168.127	168.127	168.127	168.127	0
Track_1134	2	0	0	0	0	0	1	3	4	0	1134	1134	5.800	328.677	0	0	0	0	0	NaN	21.147	21.147	21.147	21.147	0
Track_1135	2	0	0	0	0	0	1	3	4	0	1135	1135	290.555	328.254	0	0	0	0	0	NaN	146.638	146.638	146.638	146.638	0
Track_1136	2	0	0	0	0	0	1	3	4	0	1136	1136	122.917	328.307	0	0	0	0	0	NaN	185.207	185.207	185.207	185.207	0
Track_1137	2	0	0	0	0	0	1	3	4	0	1137	1137	423.801	330.912	0	0	0	0	0	NaN	90.345	90.345	90.345	90.345	0
Track_1138	2	0	0	0	0	0	1	3	4	0	1138	1138	325.851	331.120	0	0	0	0	0	NaN	203.868	203.868	203.868	203.868	0
Track_1139	2	0	0	0	0	0	1	3	4	0	1139	1139	237.036	334.556	0	0	0	0	0	NaN	489.890	489.890	489.890	489.890	0
Track_1140	2	0	0	0	0	0	1	3	4	0	1140	1140	90.517	333.798	0	0	0	0	0	NaN	162.740	162.740	162.740	162.740	0
Track_1141	2	0	0	0	0	0	1	3	4	0	1141	1141	164.190	333.496	0	0	0	0	0	NaN	115.532	115.532	115.532	115.532	0
Track_1142	2	0	0	0	0	0	1	3	4	0	1142	1142	119.140	333.108	0	0	0	0	0	NaN	428.739	428.739	428.739	428.739	0
Track_1143	2	0	0	0	0	0	1	3	4	0	1143	1143	395.004	332.357	0	0	0	0	0	NaN	281.457	281.457	281.457	281.457	0
Track_1144	2	0	0	0	0	0	1	3	4	0	1144	1144	24.901	332.495	0	0	0	0	0	NaN	161.688	161.688	161.688	161.688	0
Track_1145	2	0	0	0	0	0	1	3	4	0	1145	1145	319.908	334.781	0	0	0	0	0	NaN	442.433	442.433	442.433	442.433	0
Track_1146	2	0	0	0	0	0	1	3	4	0	1146	1146	306.098	334.570	0	0	0	0	0	NaN	162.806	162.806	162.806	162.806	0
Track_1147	2	0	0	0	0	0	1	3	4	0	1147	1147	434.331	336.733	0	0	0	0	0	NaN	392.907	392.907	392.907	392.907	0
Track_1148	2	0	0	0	0	0	1	3	4	0	1148	1148	227.635	336.533	0	0	0	0	0	NaN	112.607	112.607	112.607	112.607	0
Track_1149	2	0	0	0	0	0	1	3	4	0	1149	1149	221.221	337.118	0	0	0	0	0	NaN	313.027	313.027	313.027	313.027	0
Track_1150	2	0	0	0	0	0	1	3	4	0	1150	1150	360.418	335.709	0	0	0	0	0	NaN	267.234	267.234	267.234	267.234	0
Track_1151	2	0	0	0	0	0	1	3	4	0	1151	1151	40.945	335.537	0	0	0	0	0	NaN	28.352	28.352	28.352	28.352	0
Track_1152	2	0	0	0	0	0	1	3	4	0	1152	1152	352.336	334.795	0	0	0	0	0	NaN	304.267	304.267	304.267	304.267	0
Track_1153	2	0	0	0	0	0	1	3	4	0	1153	1153	87.045	339.287	0	0	0	0	0	NaN	155.318	155.318	155.318	155.318	0
Track_1154	2	0	0	0	0	0	1	3	4	0	1154	1154	291.636	338.044	0	0	0	0	0	NaN	566.003	566.003	566.003	566.003	0
Track_1155	2	0	0	0	0	0	1	3	4	0	1155	1155	136.470	338.203	0	0	0	0	0	NaN	31.056	31.056	31.056	31.056	0
Track_1156	2	0	0	0	0	0	1	3	4	0	1156	1156	130.045	341.094	0	0	0	0	0	NaN	205.382	205.382	205.382	205.382	0
Track_1157	2	0	0	0	0	0	1	3	4	0	1157	1157	13.329	341.420	0	0	0	0	0	NaN	152.699	152.699	152.699	152.699	0
Track_1158	2	0	0	0	0	0	1	3	4	0	1158	1158	393.722	339.978	0	0	0	0	0	NaN	193.633	193.633	193.633	193.633	0
Track_1159	2	0	0	0	0	0	1	3	4	0	1159	1159	51.611	340.100	0	0	0	0	0	NaN	534.726	534.726	534.726	534.726	0
Track_1160	2	0	0	0	0	0	1	3	4	0	1160	1160	182.838	339.074	0	0	0	0	0	NaN	210.095	210.095	210.095	210.095	0
Track_1161	2	0	0	0	0	0	1	3	4	0	1161	1161	37.326	342.009	0	0	0	0	0	NaN	134.509	134.509	134.509	134.509	0
Track_1162	2	0	0	0	0	0	1	3	4	0	1162	1162	409.875	341.339	0	0	0	0	0	NaN	170.165	170.165	170.165	170.165	0
Track_1163	2	0	0	0	0	0	1	3	4	0	1163	1163	238.319	343.747	0	0	0	0	0	NaN	306.468	306.468	306.468	306.468	0
Track_1164	2	0	0	0	0	0	1	3	4	0	1164	1164	42.437	343.967	0	0	0	0	0	NaN	335.109	335.109	335.109	335.109	0
Track_1165	2	0	0	0	0	0	1	3	4	0	1165	1165	479.165	342.143	0	0	0	0	0	NaN	431.237	431.237	431.237	431.237	0
Track_1166	2	0	0	0	0	0	1	3	4	0	1166	1166	445.696	341.978	0	0	0	0	0	NaN	454.640	454.640	454.640	454.640	0
Track_1167	2	0	0	0	0	0	1	3	4	0	1167	1167	358.273	342.083	0	0	0	0	0	NaN	280.282	280.282	280.282	280.282	0
Track_1168	2	0	0	0	0	0	1	3	4	0	1168	1168	329.233	341.548	0	0	0	0	0	NaN	218.132	218.132	218.132	218.132	0
Track_1169	2	0	0	0	0	0	1	3	4	0	1169	1169	281.160	344.821	0	0	0	0	0	NaN	618.583	618.583	618.583	618.583	0
Track_1170	2	0	0	0	0	0	1	3	4	0	1170	1170	22.141	344.881	0	0	0	0	0	NaN	186.092	186.092	186.092	186.092	0
Track_1171	2	0	0	0	0	0	1	3	4	0	1171	1171	189.459	348.840	0	0	0	0	0	NaN	130.786	130.786	130.786	130.786	0
Track_1172	2	0	0	0	0	0	1	3	4	0	1172	1172	120.112	348.059	0	0	0	0	0	NaN	193.153	193.153	193.153	193.153	0
Track_1173	2	0	0	0	0	0	1	3	4	0	1173	1173	466.000	346.709	0	0	0	0	0	NaN	221.428	221.428	221.428	221.428	0
Track_1174	2	0	0	0	0	0	1	3	4	0	1174	1174	196.035	346.247	0	0	0	0	0	NaN	259.206	259.206	259.206	259.206	0
Track_1175	2	0	0	0	0	0	1	3	4	0	1175	1175	511.000	345.000	0	0	0	0	0	NaN	241.424	241.424	241.424	241.424	0
Track_1176	2	0	0	0	0	0	1	3	4	0	1176	1176	451.346	345.373	0	0	0	0	0	NaN	140.018	140.018	140.018	140.018	0
Track_1177	2	0	0	0	0	0	1	3	4	0	1177	1177	11.640	352.217	0	0	0	0	0	NaN	96.358	96.358	96.358	96.358	0
Track_1178	2	0	0	0	0	0	1	3	4	0	1178	1178	405.545	348.521	0	0	0	0	0	NaN	210.651	210.651	210.651	210.651	0
Track_1179	2	0	0	0	0	0	1	3	4	0	1179	1179	194.171	353.102	0	0	0	0	0	NaN	218.940	218.940	218.940	218.940	0
Track_1180	2	0	0	0	0	0	1	3	4	0	1180	1180	169.326	353.376	0	0	0	0	0	NaN	40.279	40.279	40.279	40.279	0
Track_1181	2	0	0	0	0	0	1	3	4	0	1181	1181	451.561	352.419	0	0	0	0	0	NaN	1065.603	1065.603	1065.603	1065.603	0
Track_1182	2	0	0	0	0	0	1	3	4	0	1182	1182	238.751	351.938	0	0	0	0	0	NaN	161.263	161.263	161.263	161.263	0
Track_1183	2	0	0	0	0	0	1	3	4	0	1183	1183	216.450	351.486	0	0	0	0	0	NaN	256.041	256.041	256.041	256.041	0
Track_1184	2	0	0	0	0	0	1	3	4	0	1184	1184	155.643	352.095	0	0	0	0	0	NaN	142.934	142.934	142.934	142.934	0
Track_1185	2	0	0	0	0	0	1	3	4	0	1185	1185	97.998	355.434	0	0	0	0	0	NaN	72.512	72.512	72.512	72.512	0
Track_1186	2	0	0	0	0	0	1	3	4	0	1186	1186	356.410	354.027	0	0	0	0	0	NaN	192.908	192.908	192.908	192.908	0
Track_1187	2	0	0	0	0	0	1	3	4	0	1187	1187	502.827	359.808	0	0	0	0	0	NaN	211.665	211.665	211.665	211.665	0
Track_1188	2	0	0	0	0	0	1	3	4	0	1188	1188	348.868	359.708	0	0	0	0	0	NaN	556.991	556.991	556.991	556.991	0
Track_1189	2	0	0	0	0	0	1	3	4	0	1189	1189	341.525	360.056	0	0	0	0	0	NaN	255.045	255.045	255.045	255.045	0
Track_1190	2	0	0	0	0	0	1	3	4	0	1190	1190	308.028	356.213	0	0	0	0	0	NaN	635.437	635.437	635.437	635.437	0
Track_1191	2	0	0	0	0	0	1	3	4	0	1191	1191	124.661	356.337	0	0	0	0	0	NaN	27.106	27.106	27.106	27.106	0
Track_1192	2	0	0	0	0	0	1	3	4	0	1192	1192	39.240	355.652	0	0	0	0	0	NaN	216.210	216.210	216.210	216.210	0
Track_1193	2	0	0	0	0	0	1	3	4	0	1193	1193	443.194	366.081	0	0	0	0	0	NaN	227.715	227.715	227.715	227.715	0
Track_1194	2	0	0	0	0	0	1	3	4	0	1194	1194	253.260	365.357	0	0	0	0	0	NaN	453.745	453.745	453.745	453.745	0
Track_1195	2	0	0	0	0	0	1	3	4	0	1195	1195	153.670	365.349	0	0	0	0	0	NaN	184.140	184.140	184.140	184.140	0
Track_1196	2	0	0	0	0	0	1	3	4	0	1196	1196	227.870	363.030	0	0	0	0	0	NaN	343.062	343.062	343.062	343.062	0
Track_1197	2	0	0	0	0	0	1	3	4	0	1197	1197	263.421	361.403	0	0	0	0	0	NaN	194.116	194.116	194.116	194.116	0
Track_1198	2	0	0	0	0	0	1	3	4	0	1198	1198	79.789	369.327	0	0	0	0	0	NaN	43.699	43.699	43.699	43.699	0
Track_1199	2	0	0	0	0	0	1	3	4	0	1199	1199	296.282	367.567	0	0	0	0	0	NaN	233.127	233.127	233.127	233.127	0
Track_1200	2	0	0	0	0	0	1	3	4	0	1200	1200	119.346	368.041	0	0	0	0	0	NaN	151.092	151.092	151.092	151.092	0
Track_1201	2	0	0	0	0	0	1	3	4	0	1201	1201	108.583	367.899	0	0	0	0	0	NaN	181.260	181.260	181.260	181.260	0
Track_1202	2	0	0	0	0	0	1	3	4	0	1202	1202	506.019	366.621	0	0	0	0	0	NaN	273.767	273.767	273.767	273.767	0
Track_1203	2	0	0	0	0	0	1	3	4	0	1203	1203	284.036	367.218	0	0	0	0	0	NaN	159.059	159.059	159.059	159.059	0
Track_1204	2	0	0	0	0	0	1	3	4	0	1204	1204	247.314	366.975	0	0	0	0	0	NaN	216.250	216.250	216.250	216.250	0
Track_1205	2	0	0	0	0	0	1	3	4	0	1205	1205	141.993	367.239	0	0	0	0	0	NaN	366.465	366.465	366.465	366.465	0
Track_1206	2	0	0	0	0	0	1	3	4	0	1206	1206	179.504	371.111	0	0	0	0	0	NaN	239.149	239.149	239.149	239.149	0
Track_1207	2	0	0	0	0	0	1	3	4	0	1207	1207	152.883	370.960	0	0	0	0	0	NaN	313.937	313.937	313.937	313.937	0
Track_1208	2	0	0	0	0	0	1	3	4	0	1208	1208	84.747	371.210	0	0	0	0	0	NaN	91.286	91.286	91.286	91.286	0
Track_1209	2	0	0	0	0	0	1	3	4	0	1209	1209	24.887	370.113	0	0	0	0	0	NaN	249.424	249.424	249.424	249.424	0
Track_1210	2	0	0	0	0	0	1	3	4	0	1210	1210	365.571	369.286	0	0	0	0	0	NaN	275.000	275.000	275.000	275.000	0
Track_1211	2	0	0	0	0	0	1	3	4	0	1211	1211	203.030	368.668	0	0	0	0	0	NaN	198.954	198.954	198.954	198.954	0
Track_1212	2	0	0	0	0	0	1	3	4	0	1212	1212	195.623	369.348	0	0	0	0	0	NaN	165.210	165.210	165.210	165.210	0
Track_1213	2	0	0	0	0	0	1	3	4	0	1213	1213	99.957	369.336	0	0	0	0	0	NaN	1687.590	1687.590	1687.590	1687.590	0
Track_1214	2	0	0	0	0	0	1	3	4	0	1214	1214	99.131	375.309	0	0	0	0	0	NaN	383.903	383.903	383.903	383.903	0
Track_1215	2	0	0	0	0	0	1	3	4	0	1215	1215	92.006	374.738	0	0	0	0	0	NaN	133.451	133.451	133.451	133.451	0
Track_1216	2	0	0	0	0	0	1	3	4	0	1216	1216	492.676	373.525	0	0	0	0	0	NaN	249.954	249.954	249.954	249.954	0
Track_1217	2	0	0	0	0	0	1	3	4	0	1217	1217	29.959	373.045	0	0	0	0	0	NaN	247.561	247.561	247.561	247.561	0
Track_1218	2	0	0	0	0	0	1	3	4	0	1218	1218	53.252	372.053	0	0	0	0	0	NaN	305.437	305.437	305.437	305.437	0
Track_1219	2	0	0	0	0	0	1	3	4	0	1219	1219	5.327	372.303	0	0	0	0	0	NaN	63.063	63.063	63.063	63.063	0
Track_1220	2	0	0	0	0	0	1	3	4	0	1220	1220	419.374	370.685	0	0	0	0	0	NaN	168.358	168.358	168.358	168.358	0
Track_1221	2	0	0	0	0	0	1	3	4	0	1221	1221	235.014	371.180	0	0	0	0	0	NaN	212.953	212.953	212.953	212.953	0
Track_1222	2	0	0	0	0	0	1	3	4	0	1222	1222	22.882	380.542	0	0	0	0	0	NaN	119.365	119.365	119.365	119.365	0
Track_1223	2	0	0	0	0	0	1	3	4	0	1223	1223	174.924	378.621	0	0	0	0	0	NaN	393.494	393.494	393.494	393.494	0
Track_1224	2	0	0	0	0	0	1	3	4	0	1224	1224	365.024	377.727	0	0	0	0	0	NaN	237.083	237.083	237.083	237.083	0
Track_1225	2	0	0	0	0	0	1	3	4	0	1225	1225	106.185	377.750	0	0	0	0	0	NaN	337.678	337.678	337.678	337.678	0
Track_1226	2	0	0	0	0	0	1	3	4	0	1226	1226	74.288	377.578	0	0	0	0	0	NaN	189.568	189.568	189.568	189.568	0
Track_1227	2	0	0	0	0	0	1	3	4	0	1227	1227	416.233	376.372	0	0	0	0	0	NaN	133.444	133.444	133.444	133.444	0
Track_1228	2	0	0	0	0	0	1	3	4	0	1228	1228	300.885	376.238	0	0	0	0	0	NaN	258.720	258.720	258.720	258.720	0
Track_1229	2	0	0	0	0	0	1	3	4	0	1229	1229	511.000	375.000	0	0	0	0	0	NaN	118.274	118.274	118.274	118.274	0
Track_1230	2	0	0	0	0	0	1	3	4	0	1230	1230	422.005	386.166	0	0	0	0	0	NaN	265.096	265.096	265.096	265.096	0
Track_1231	2	0	0	0	0	0	1	3	4	0	1231	1231	182.754	386.186	0	0	0	0	0	NaN	290.892	290.892	290.892	290.892	0
Track_1232	2	0	0	0	0	0	1	3	4	0	1232	1232	124.895	385.711	0	0	0	0	0	NaN	265.106	265.106	265.106	265.106	0
Track_1233	2	0	0	0	0	0	1	3	4	0	1233	1233	358.368	383.061	0	0	0	0	0	NaN	78.812	78.812	78.812	78.812	0
Track_1234	2	0	0	0	0	0	1	3	4	0	1234	1234	197.267	382.823	0	0	0	0	0	NaN	270.386	270.386	270.386	270.386	0
Track_1235	2	0	0	0	0	0	1	3	4	0	1235	1235	157.086	382.279	0	0	0	0	0	NaN	161.659	161.659	161.659	161.659	0
Track_1236	2	0	0	0	0	0	1	3	4	0	1236	1236	58.678	381.764	0	0	0	0	0	NaN	183.229	183.229	183.229	183.229	0
Track_1237	2	0	0	0	0	0	1	3	4	0	1237	1237	191.265	380.882	0	0	0	0	0	NaN	494.722	494.722	494.722	494.722	0
Track_1238	2	0	0	0	0	0	1	3	4	0	1238	1238	404.891	388.401	0	0	0	0	0	NaN	150.387	150.387	150.387	150.387	0
Track_1239	2	0	0	0	0	0	1	3	4	0	1239	1239	329.286	388.233	0	0	0	0	0	NaN	177.840	177.840	177.840	177.840	0
Track_1240	2	0	0	0	0	0	1	3	4	0	1240	1240	324.357	387.617	0	0	0	0	0	NaN	162.745	162.745	162.745	162.745	0
Track_1241	2	0	0	0	0	0	1	3	4	0	1241	1241	166.794	387.579	0	0	0	0	0	NaN	221.606	221.606	221.606	221.606	0
Track_1242	2	0	0	0	0	0	1	3	4	0	1242	1242	23.147	387.697	0	0	0	0	0	NaN	190.909	190.909	190.909	190.909	0
Track_1243	2	0	0	0	0	0	1	3	4	0	1243	1243	443.512	386.527	0	0	0	0	0	NaN	132.411	132.411	132.411	132.411	0
Track_1244	2	0	0	0	0	0	1	3	4	0	1244	1244	239.942	386.870	0	0	0	0	0	NaN	239.368	239.368	239.368	239.368	0
Track_1245	2	0	0	0	0	0	1	3	4	0	1245	1245	493.910	385.886	0	0	0	0	0	NaN	112.835	112.835	112.835	112.835	0
Track_1246	2	0	0	0	0	0	1	3	4	0	1246	1246	499.508	390.772	0	0	0	0	0	NaN	450.281	450.281	450.281	450.281	0
Track_1247	2	0	0	0	0	0	1	3	4	0	1247	1247	392.619	391.083	0	0	0	0	0	NaN	204.573	204.573	204.573	204.573	0
Track_1248	2	0	0	0	0	0	1	3	4	0	1248	1248	220.044	391.256	0	0	0	0	0	NaN	176.731	176.731	176.731	176.731	0
Track_1249	2	0	0	0	0	0	1	3	4	0	1249	1249	85.421	391.008	0	0	0	0	0	NaN	180.761	180.761	180.761	180.761	0
Track_1250	2	0	0	0	0	0	1	3	4	0	1250	1250	11.827	390.670	0	0	0	0	0	NaN	131.100	131.100	131.100	131.100	0
Track_1251	2	0	0	0	0	0	1	3	4	0	1251	1251	302.140	389.054	0	0	0	0	0	NaN	443.398	443.398	443.398	443.398	0
Track_1252	2	0	0	0	0	0	1	3	4	0	1252	1252	254.269	388.972	0	0	0	0	0	NaN	153.929	153.929	153.929	153.929	0
Track_1253	2	0	0	0	0	0	1	3	4	0	1253	1253	55.016	388.549	0	0	0	0	0	NaN	141.013	141.013	141.013	141.013	0
Track_1254	2	0	0	0	0	0	1	3	4	0	1254	1254	366.902	395.598	0	0	0	0	0	NaN	246.729	246.729	246.729	246.729	0
Track_1255	2	0	0	0	0	0	1	3	4	0	1255	1255	3.647	393.768	0	0	0	0	0	NaN	40.500	40.500	40.500	40.500	0
Track_1256	2	0	0	0	0	0	1	3	4	0	1256	1256	348.841	393.439	0	0	0	0	0	NaN	299.677	299.677	299.677	299.677	0
Track_1257	2	0	0	0	0	0	1	3	4	0	1257	1257	243.965	393.295	0	0	0	0	0	NaN	227.649	227.649	227.649	227.649	0
Track_1258	2	0	0	0	0	0	1	3	4	0	1258	1258	234.135	392.682	0	0	0	0	0	NaN	169.807	169.807	169.807	169.807	0
Track_1259	2	0	0	0	0	0	1	3	4	0	1259	1259	42.131	392.761	0	0	0	0	0	NaN	219.042	219.042	219.042	219.042	0
Track_1260	2	0	0	0	0	0	1	3	4	0	1260	1260	20.156	392.586	0	0	0	0	0	NaN	255.210	255.210	255.210	255.210	0
Track_1261	2	0	0	0	0	0	1	3	4	0	1261	1261	442.251	392.036	0	0	0	0	0	NaN	173.749	173.749	173.749	173.749	0
Track_1262	2	0	0	0	0	0	1	3	4	0	1262	1262	345.290	400.082	0	0	0	0	0	NaN	195.409	195.409	195.409	195.409	0
Track_1263	2	0	0	0	0	0	1	3	4	0	1263	1263	10.821	399.958	0	0	0	0	0	NaN	630.204	630.204	630.204	630.204	0
Track_1264	2	0	0	0	0	0	1	3	4	0	1264	1264	499.148	398.559	0	0	0	0	0	NaN	177.618	177.618	177.618	177.618	0
Track_1265	2	0	0	0	0	0	1	3	4	0	1265	1265	389.639	398.905	0	0	0	0	0	NaN	449.640	449.640	449.640	449.640	0
Track_1266	2	0	0	0	0	0	1	3	4	0	1266	1266	172.917	398.949	0	0	0	0	0	NaN	140.652	140.652	140.652	140.652	0
Track_1267	2	0	0	0	0	0	1	3	4	0	1267	1267	403.274	397.921	0	0	0	0	0	NaN	726.433	726.433	726.433	726.433	0
Track_1268	2	0	0	0	0	0	1	3	4	0	1268	1268	46.116	397.573	0	0	0	0	0	NaN	113.311	113.311	113.311	113.311	0
Track_1269	2	0	0	0	0	0	1	3	4	0	1269	1269	309.941	397.199	0	0	0	0	0	NaN	21.425	21.425	21.425	21.425	0
Track_1270	2	0	0	0	0	0	1	3	4	0	1270	1270	78.686	404.404	0	0	0	0	0	NaN	138.554	138.554	138.554	138.554	0
Track_1271	2	0	0	0	0	0	1	3	4	0	1271	1271	488.360	402.951	0	0	0	0	0	NaN	551.480	551.480	551.480	551.480	0
Track_1272	2	0	0	0	0	0	1	3	4	0	1272	1272	405.311	403.367	0	0	0	0	0	NaN	473.359	473.359	473.359	473.359	0
Track_1273	2	0	0	0	0	0	1	3	4	0	1273	1273	306.794	402.973	0	0	0	0	0	NaN	93.092	93.092	93.092	93.092	0
Track_1274	2	0	0	0	0	0	1	3	4	0	1274	1274	237.495	403.121	0	0	0	0	0	NaN	124.222	124.222	124.222	124.222	0
Track_1275	2	0	0	0	0	0	1	3	4	0	1275	1275	336.951	402.068	0	0	0	0	0	NaN	205.297	205.297	205.297	205.297	0
Track_1276	2	0	0	0	0	0	1	3	4	0	1276	1276	218.200	401.629	0	0	0	0	0	NaN	366.183	366.183	366.183	366.183	0
Track_1277	2	0	0	0	0	0	1	3	4	0	1277	1277	446.918	400.973	0	0	0	0	0	NaN	256.417	256.417	256.417	256.417	0
Track_1278	2	0	0	0	0	0	1	3	4	0	1278	1278	284.012	407.154	0	0	0	0	0	NaN	258.763	258.763	258.763	258.763	0
Track_1279	2	0	0	0	0	0	1	3	4	0	1279	1279	387.520	406.246	0	0	0	0	0	NaN	295.673	295.673	295.673	295.673	0
Track_1280	2	0	0	0	0	0	1	3	4	0	1280	1280	358.198	406.367	0	0	0	0	0	NaN	433.538	433.538	433.538	433.538	0
Track_1281	2	0	0	0	0	0	1	3	4	0	1281	1281	179.418	405.500	0	0	0	0	0	NaN	180.766	180.766	180.766	180.766	0
Track_1282	2	0	0	0	0	0	1	3	4	0	1282	1282	84.947	406.403	0	0	0	0	0	NaN	130.588	130.588	130.588	130.588	0
Track_1283	2	0	0	0	0	0	1	3	4	0	1283	1283	508.971	405.062	0	0	0	0	0	NaN	138.849	138.849	138.849	138.849	0
Track_1284	2	0	0	0	0	0	1	3	4	0	1284	1284	230.847	405.091	0	0	0	0	0	NaN	327.066	327.066	327.066	327.066	0
Track_1285	2	0	0	0	0	0	1	3	4	0	1285	1285	206.912	405.381	0	0	0	0	0	NaN	1067.657	1067.657	1067.657	1067.657	0
Track_1286	2	0	0	0	0	0	1	3	4	0	1286	1286	240.005	410.477	0	0	0	0	0	NaN	417.168	417.168	417.168	417.168	0
Track_1287	2	0	0	0	0	0	1	3	4	0	1287	1287	104.744	409.929	0	0	0	0	0	NaN	350.262	350.262	350.262	350.262	0
Track_1288	2	0	0	0	0	0	1	3	4	0	1288	1288	18.158	409.664	0	0	0	0	0	NaN	219.535	219.535	219.535	219.535	0
Track_1289	2	0	0	0	0	0	1	3	4	0	1289	1289	492.240	409.234	0	0	0	0	0	NaN	233.198	233.198	233.198	233.198	0
Track_1290	2	0	0	0	0	0	1	3	4	0	1290	1290	396.283	409.236	0	0	0	0	0	NaN	123.985	123.985	123.985	123.985	0
Track_1291	2	0	0	0	0	0	1	3	4	0	1291	1291	343.043	408.544	0	0	0	0	0	NaN	269.389	269.389	269.389	269.389	0
Track_1292	2	0	0	0	0	0	1	3	4	0	1292	1292	225.216	409.214	0	0	0	0	0	NaN	192.161	192.161	192.161	192.161	0
Track_1293	2	0	0	0	0	0	1	3	4	0	1293	1293	422.366	407.414	0	0	0	0	0	NaN	106.096	106.096	106.096	106.096	0
Track_1294	2	0	0	0	0	0	1	3	4	0	1294	1294	85.885	413.139	0	0	0	0	0	NaN	141.233	141.233	141.233	141.233	0
Track_1295	2	0	0	0	0	0	1	3	4	0	1295	1295	503.778	412.356	0	0	0	0	0	NaN	127.100	127.100	127.100	127.100	0
Track_1296	2	0	0	0	0	0	1	3	4	0	1296	1296	499.396	411.695	0	0	0	0	0	NaN	240.145	240.145	240.145	240.145	0
Track_1297	2	0	0	0	0	0	1	3	4	0	1297	1297	415.158	411.865	0	0	0	0	0	NaN	216.732	216.732	216.732	216.732	0
Track_1298	2	0	0	0	0	0	1	3	4	0	1298	1298	360.470	411.986	0	0	0	0	0	NaN	112.151	112.151	112.151	112.151	0
Track_1299	2	0	0	0	0	0	1	3	4	0	1299	1299	321.636	410.468	0	0	0	0	0	NaN	484.552	484.552	484.552	484.552	0
Track_1300	2	0	0	0	0	0	1	3	4	0	1300	1300	109.000	411.000	0	0	0	0	0	NaN	154.711	154.711	154.711	154.711	0
Track_1301	2	0	0	0	0	0	1	3	4	0	1301	1301	425.935	410.157	0	0	0	0	0	NaN	201.700	201.700	201.700	201.700	0
Track_1302	2	0	0	0	0	0	1	3	4	0	1302	1302	99.499	416.628	0	0	0	0	0	NaN	130.936	130.936	130.936	130.936	0
Track_1303	2	0	0	0	0	0	1	3	4	0	1303	1303	384.181	416.173	0	0	0	0	0	NaN	400.412	400.412	400.412	400.412	0
Track_1304	2	0	0	0	0	0	1	3	4	0	1304	1304	268.527	415.612	0	0	0	0	0	NaN	207.933	207.933	207.933	207.933	0
Track_1305	2	0	0	0	0	0	1	3	4	0	1305	1305	10.578	415.874	0	0	0	0	0	NaN	353.341	353.341	353.341	353.341	0
Track_1306	2	0	0	0	0	0	1	3	4	0	1306	1306	62.103	414.634	0	0	0	0	0	NaN	281.347	281.347	281.347	281.347	0
Track_1307	2	0	0	0	0	0	1	3	4	0	1307	1307	231.158	413.933	0	0	0	0	0	NaN	474.526	474.526	474.526	474.526	0
Track_1308	2	0	0	0	0	0	1	3	4	0	1308	1308	192.349	413.587	0	0	0	0	0	NaN	299.757	299.757	299.757	299.757	0
Track_1309	2	0	0	0	0	0	1	3	4	0	1309	1309	454.505	412.745	0	0	0	0	0	NaN	603.004	603.004	603.004	603.004	0
Track_1310	2	0	0	0	0	0	1	3	4	0	1310	1310	505.266	420.974	0	0	0	0	0	NaN	263.807	263.807	263.807	263.807	0
Track_1311	2	0	0	0	0	0	1	3	4	0	1311	1311	473.899	421.209	0	0	0	0	0	NaN	137.737	137.737	137.737	137.737	0
Track_1312	2	0	0	0	0	0	1	3	4	0	1312	1312	198.140	421.436	0	0	0	0	0	NaN	132.247	132.247	132.247	132.247	0
Track_1313	2	0	0	0	0	0	1	3	4	0	1313	1313	151.412	420.779	0	0	0	0	0	NaN	319.697	319.697	319.697	319.697	0
Track_1314	2	0	0	0	0	0	1	3	4	0	1314	1314	52.092	419.771	0	0	0	0	0	NaN	179.764	179.764	179.764	179.764	0
Track_1315	2	0	0	0	0	0	1	3	4	0	1315	1315	183.231	419.409	0	0	0	0	0	NaN	288.124	288.124	288.124	288.124	0
Track_1316	2	0	0	0	0	0	1	3	4	0	1316	1316	433.226	418.278	0	0	0	0	0	NaN	231.372	231.372	231.372	231.372	0
Track_1317	2	0	0	0	0	0	1	3	4	0	1317	1317	137.328	417.218	0	0	0	0	0	NaN	79.068	79.068	79.068	79.068	0
Track_1318	2	0	0	0	0	0	1	3	4	0	1318	1318	48.440	426.248	0	0	0	0	0	NaN	169.450	169.450	169.450	169.450	0
Track_1319	2	0	0	0	0	0	1	3	4	0	1319	1319	330.168	425.268	0	0	0	0	0	NaN	153.854	153.854	153.854	153.854	0
Track_1320	2	0	0	0	0	0	1	3	4	0	1320	1320	275.109	425.028	0	0	0	0	0	NaN	189.932	189.932	189.932	189.932	0
Track_1321	2	0	0	0	0	0	1	3	4	0	1321	1321	250.177	423.573	0	0	0	0	0	NaN	257.838	257.838	257.838	257.838	0
Track_1322	2	0	0	0	0	0	1	3	4	0	1322	1322	185.215	423.549	0	0	0	0	0	NaN	581.612	581.612	581.612	581.612	0
Track_1323	2	0	0	0	0	0	1	3	4	0	1323	1323	66.772	423.877	0	0	0	0	0	NaN	226.494	226.494	226.494	226.494	0
Track_1324	2	0	0	0	0	0	1	3	4	0	1324	1324	414.868	422.536	0	0	0	0	0	NaN	274.359	274.359	274.359	274.359	0
Track_1325	2	0	0	0	0	0	1	3	4	0	1325	1325	217.770	422.708	0	0	0	0	0	NaN	272.011	272.011	272.011	272.011	0
Track_1326	2	0	0	0	0	0	1	3	4	0	1326	1326	62.599	431.129	0	0	0	0	0	NaN	176.526	176.526	176.526	176.526	0
Track_1327	2	0	0	0	0	0	1	3	4	0	1327	1327	215.313	429.582	0	0	0	0	0	NaN	421.689	421.689	421.689	421.689	0
Track_1328	2	0	0	0	0	0	1	3	4	0	1328	1328	222.150	428.159	0	0	0	0	0	NaN	96.056	96.056	96.056	96.056	0
Track_1329	2	0	0	0	0	0	1	3	4	0	1329	1329	4.951	427.906	0	0	0	0	0	NaN	34.415	34.415	34.415	34.415	0
Track_1330	2	0	0	0	0	0	1	3	4	0	1330	1330	397.053	426.996	0	0	0	0	0	NaN	31.353	31.353	31.353	31.353	0
Track_1331	2	0	0	0	0	0	1	3	4	0	1331	1331	143.519	427.058	0	0	0	0	0	NaN	209.212	209.212	209.212	209.212	0
Track_1332	2	0	0	0	0	0	1	3	4	0	1332	1332	51.981	426.702	0	0	0	0	0	NaN	153.456	153.456	153.456	153.456	0
Track_1333	2	0	0	0	0	0	1	3	4	0	1333	1333	105.783	426.425	0	0	0	0	0	NaN	214.820	214.820	214.820	214.820	0
Track_1334	2	0	0	0	0	0	1	3	4	0	1334	1334	495.225	434.975	0	0	0	0	0	NaN	299.445	299.445	299.445	299.445	0
Track_1335	2	0	0	0	0	0	1	3	4	0	1335	1335	346.398	435.410	0	0	0	0	0	NaN	303.000	303.000	303.000	303.000	0
Track_1336	2	0	0	0	0	0	1	3	4	0	1336	1336	184.065	434.927	0	0	0	0	0	NaN	248.911	248.911	248.911	248.911	0
Track_1337	2	0	0	0	0	0	1	3	4	0	1337	1337	76.682	433.434	0	0	0	0	0	NaN	379.733	379.733	379.733	379.733	0
Track_1338	2	0	0	0	0	0	1	3	4	0	1338	1338	267.162	432.645	0	0	0	0	0	NaN	167.727	167.727	167.727	167.727	0
Track_1339	2	0	0	0	0	0	1	3	4	0	1339	1339	93.158	432.246	0	0	0	0	0	NaN	460.881	460.881	460.881	460.881	0
Track_1340	2	0	0	0	0	0	1	3	4	0	1340	1340	459.339	431.055	0	0	0	0	0	NaN	1098.110	1098.110	1098.110	1098.110	0
Track_1341	2	0	0	0	0	0	1	3	4	0	1341	1341	228.143	431.187	0	0	0	0	0	NaN	384.881	384.881	384.881	384.881	0
Track_1342	2	0	0	0	0	0	1	3	4	0	1342	1342	220.258	440.853	0	0	0	0	0	NaN	60.253	60.253	60.253	60.253	0
Track_1343	2	0	0	0	0	0	1	3	4	0	1343	1343	305.213	439.691	0	0	0	0	0	NaN	532.573	532.573	532.573	532.573	0
Track_1344	2	0	0	0	0	0	1	3	4	0	1344	1344	137.803	440.081	0	0	0	0	0	NaN	38.581	38.581	38.581	38.581	0
Track_1345	2	0	0	0	0	0	1	3	4	0	1345	1345	504.835	439.034	0	0	0	0	0	NaN	448.685	448.685	448.685	448.685	0
Track_1346	2	0	0	0	0	0	1	3	4	0	1346	1346	341.105	438.074	0	0	0	0	0	NaN	123.218	123.218	123.218	123.218	0
Track_1347	2	0	0	0	0	0	1	3	4	0	1347	1347	149.017	438.393	0	0	0	0	0	NaN	21.742	21.742	21.742	21.742	0
Track_1348	2	0	0	0	0	0	1	3	4	0	1348	1348	321.058	436.903	0	0	0	0	0	NaN	169.923	169.923	169.923	169.923	0
Track_1349	2	0	0	0	0	0	1	3	4	0	1349	1349	243.665	436.322	0	0	0	0	0	NaN	31.170	31.170	31.170	31.170	0
Track_1350	2	0	0	0	0	0	1	3	4	0	1350	1350	275.905	446.002	0	0	0	0	0	NaN	205.760	205.760	205.760	205.760	0
Track_1351	2	0	0	0	0	0	1	3	4	0	1351	1351	9.942	445.743	0	0	0	0	0	NaN	177.984	177.984	177.984	177.984	0
Track_1352	2	0	0	0	0	0	1	3	4	0	1352	1352	61.658	444.568	0	0	0	0	0	NaN	224.421	224.421	224.421	224.421	0
Track_1353	2	0	0	0	0	0	1	3	4	0	1353	1353	381.056	443.188	0	0	0	0	0	NaN	362.248	362.248	362.248	362.248	0
Track_1354	2	0	0	0	0	0	1	3	4	0	1354	1354	265.691	442.652	0	0	0	0	0	NaN	292.954	292.954	292.954	292.954	0
Track_1355	2	0	0	0	0	0	1	3	4	0	1355	1355	54.681	441.951	0	0	0	0	0	NaN	170.362	170.362	170.362	170.362	0
Track_1356	2	0	0	0	0	0	1	3	4	0	1356	1356	42.363	442.493	0	0	0	0	0	NaN	82.305	82.305	82.305	82.305	0
Track_1357	2	0	0	0	0	0	1	3	4	0	1357	1357	390.555	441.350	0	0	0	0	0	NaN	280.760	280.760	280.760	280.760	0
Track_1358	2	0	0	0	0	0	1	3	4	0	1358	1358	179.306	450.072	0	0	0	0	0	NaN	498.387	498.387	498.387	498.387	0
Track_1359	2	0	0	0	0	0	1	3	4	0	1359	1359	49.525	450.417	0	0	0	0	0	NaN	174.596	174.596	174.596	174.596	0
Track_1360	2	0	0	0	0	0	1	3	4	0	1360	1360	136.503	449.120	0	0	0	0	0	NaN	264.905	264.905	264.905	264.905	0
Track_1361	2	0	0	0	0	0	1	3	4	0	1361	1361	397.608	446.701	0	0	0	0	0	NaN	65.641	65.641	65.641	65.641	0
Track_1362	2	0	0	0	0	0	1	3	4	0	1362	1362	282.224	447.303	0	0	0	0	0	NaN	290.944	290.944	290.944	290.944	0
Track_1363	2	0	0	0	0	0	1	3	4	0	1363	1363	222.928	447.362	0	0	0	0	0	NaN	358.972	358.972	358.972	358.972	0
Track_1364	2	0	0	0	0	0	1	3	4	0	1364	1364	125.262	447.168	0	0	0	0	0	NaN	272.788	272.788	272.788	272.788	0
Track_1365	2	0	0	0	0	0	1	3	4	0	1365	1365	69.763	446.987	0	0	0	0	0	NaN	48.477	48.477	48.477	48.477	0
Track_1366	2	0	0	0	0	0	1	3	4	0	1366	1366	475.158	452.821	0	0	0	0	0	NaN	129.403	129.403	129.403	129.403	0
Track_1367	2	0	0	0	0	0	1	3	4	0	1367	1367	269.702	452.752	0	0	0	0	0	NaN	460.380	460.380	460.380	460.380	0
Track_1368	2	0	0	0	0	0	1	3	4	0	1368	1368	434.584	452.161	0	0	0	0	0	NaN	191.583	191.583	191.583	191.583	0
Track_1369	2	0	0	0	0	0	1	3	4	0	1369	1369	325.403	451.865	0	0	0	0	0	NaN	185.593	185.593	185.593	185.593	0
Track_1370	2	0	0	0	0	0	1	3	4	0	1370	1370	383.154	450.856	0	0	0	0	0	NaN	235.604	235.604	235.604	235.604	0
Track_1371	2	0	0	0	0	0	1	3	4	0	1371	1371	118.154	450.877	0	0	0	0	0	NaN	229.883	229.883	229.883	229.883	0
Track_1372	2	0	0	0	0	0	1	3	4	0	1372	1372	75.124	450.773	0	0	0	0	0	NaN	152.286	152.286	152.286	152.286	0
Track_1373	2	0	0	0	0	0	1	3	4	0	1373	1373	299.403	449.917	0	0	0	0	0	NaN	345.009	345.009	345.009	345.009	0
Track_1374	2	0	0	0	0	0	1	3	4	0	1374	1374	202.883	457.483	0	0	0	0	0	NaN	38.860	38.860	38.860	38.860	0
Track_1375	2	0	0	0	0	0	1	3	4	0	1375	1375	178.260	457.250	0	0	0	0	0	NaN	281.022	281.022	281.022	281.022	0
Track_1376	2	0	0	0	0	0	1	3	4	0	1376	1376	511.000	456.000	0	0	0	0	0	NaN	78.349	78.349	78.349	78.349	0
Track_1377	2	0	0	0	0	0	1	3	4	0	1377	1377	467.970	456.038	0	0	0	0	0	NaN	128.853	128.853	128.853	128.853	0
Track_1378	2	0	0	0	0	0	1	3	4	0	1378	1378	246.762	456.442	0	0	0	0	0	NaN	178.442	178.442	178.442	178.442	0
Track_1379	2	0	0	0	0	0	1	3	4	0	1379	1379	0.000	456.000	0	0	0	0	0	NaN	188.442	188.442	188.442	188.442	0
Track_1380	2	0	0	0	0	0	1	3	4	0	1380	1380	41.594	454.259	0	0	0	0	0	NaN	208.124	208.124	208.124	208.124	0
Track_1381	2	0	0	0	0	0	1	3	4	0	1381	1381	11.018	454.125	0	0	0	0	0	NaN	126.882	126.882	126.882	126.882	0
Track_1382	2	0	0	0	0	0	1	3	4	0	1382	1382	303.728	462.251	0	0	0	0	0	NaN	263.462	263.462	263.462	263.462	0
Track_1383	2	0	0	0	0	0	1	3	4	0	1383	1383	59.093	462.429	0	0	0	0	0	NaN	138.049	138.049	138.049	138.049	0
Track_1384	2	0	0	0	0	0	1	3	4	0	1384	1384	143.283	460.758	0	0	0	0	0	NaN	279.614	279.614	279.614	279.614	0
Track_1385	2	0	0	0	0	0	1	3	4	0	1385	1385	103.896	460.003	0	0	0	0	0	NaN	212.367	212.367	212.367	212.367	0
Track_1386	2	0	0	0	0	0	1	3	4	0	1386	1386	68.029	459.933	0	0	0	0	0	NaN	302.151	302.151	302.151	302.151	0
Track_1387	2	0	0	0	0	0	1	3	4	0	1387	1387	18.991	460.119	0	0	0	0	0	NaN	202.917	202.917	202.917	202.917	0
Track_1388	2	0	0	0	0	0	1	3	4	0	1388	1388	456.505	458.915	0	0	0	0	0	NaN	246.891	246.891	246.891	246.891	0
Track_1389	2	0	0	0	0	0	1	3	4	0	1389	1389	350.164	458.776	0	0	0	0	0	NaN	305.777	305.777	305.777	305.777	0
Track_1390	2	0	0	0	0	0	1	3	4	0	1390	1390	413.822	467.018	0	0	0	0	0	NaN	195.780	195.780	195.780	195.780	0
Track_1391	2	0	0	0	0	0	1	3	4	0	1391	1391	208.664	465.906	0	0	0	0	0	NaN	274.282	274.282	274.282	274.282	0
Track_1392	2	0	0	0	0	0	1	3	4	0	1392	1392	481.160	465.371	0	0	0	0	0	NaN	233.552	233.552	233.552	233.552	0
Track_1393	2	0	0	0	0	0	1	3	4	0	1393	1393	253.528	464.318	0	0	0	0	0	NaN	203.476	203.476	203.476	203.476	0
Track_1394	2	0	0	0	0	0	1	3	4	0	1394	1394	0.000	464.000	0	0	0	0	0	NaN	419.778	419.778	419.778	419.778	0
Track_1395	2	0	0	0	0	0	1	3	4	0	1395	1395	107.804	462.855	0	0	0	0	0	NaN	251.711	251.711	251.711	251.711	0
Track_1396	2	0	0	0	0	0	1	3	4	0	1396	1396	83.853	463.038	0	0	0	0	0	NaN	268.465	268.465	268.465	268.465	0
Track_1397	2	0	0	0	0	0	1	3	4	0	1397	1397	403.927	461.747	0	0	0	0	0	NaN	159.796	159.796	159.796	159.796	0
Track_1398	2	0	0	0	0	0	1	3	4	0	1398	1398	367.890	472.387	0	0	0	0	0	NaN	285.209	285.209	285.209	285.209	0
Track_1399	2	0	0	0	0	0	1	3	4	0	1399	1399	347.135	471.782	0	0	0	0	0	NaN	214.152	214.152	214.152	214.152	0
Track_1400	2	0	0	0	0	0	1	3	4	0	1400	1400	199.133	471.711	0	0	0	0	0	NaN	401.999	401.999	401.999	401.999	0
Track_1401	2	0	0	0	0	0	1	3	4	0	1401	1401	247.697	471.332	0	0	0	0	0	NaN	181.438	181.438	181.438	181.438	0
Track_1402	2	0	0	0	0	0	1	3	4	0	1402	1402	30.908	470.732	0	0	0	0	0	NaN	176.771	176.771	176.771	176.771	0
Track_1403	2	0	0	0	0	0	1	3	4	0	1403	1403	268.466	468.746	0	0	0	0	0	NaN	129.770	129.770	129.770	129.770	0
Track_1404	2	0	0	0	0	0	1	3	4	0	1404	1404	52.546	469.009	0	0	0	0	0	NaN	20.209	20.209	20.209	20.209	0
Track_1405	2	0	0	0	0	0	1	3	4	0	1405	1405	443.951	466.702	0	0	0	0	0	NaN	1278.322	1278.322	1278.322	1278.322	0
Track_1406	2	0	0	0	0	0	1	3	4	0	1406	1406	361.853	477.197	0	0	0	0	0	NaN	132.363	132.363	132.363	132.363	0
Track_1407	2	0	0	0	0	0	1	3	4	0	1407	1407	2.733	477.438	0	0	0	0	0	NaN	152.263	152.263	152.263	152.263	0
Track_1408	2	0	0	0	0	0	1	3	4	0	1408	1408	67.207	475.601	0	0	0	0	0	NaN	350.412	350.412	350.412	350.412	0
Track_1409	2	0	0	0	0	0	1	3	4	0	1409	1409	223.782	474.867	0	0	0	0	0	NaN	303.861	303.861	303.861	303.861	0
Track_1410	2	0	0	0	0	0	1	3	4	0	1410	1410	173.538	473.800	0	0	0	0	0	NaN	165.592	165.592	165.592	165.592	0
Track_1411	2	0	0	0	0	0	1	3	4	0	1411	1411	426.299	473.315	0	0	0	0	0	NaN	285.615	285.615	285.615	285.615	0
Track_1412	2	0	0	0	0	0	1	3	4	0	1412	1412	122.079	472.749	0	0	0	0	0	NaN	132.882	132.882	132.882	132.882	0
Track_1413	2	0	0	0	0	0	1	3	4	0	1413	1413	80.847	473.240	0	0	0	0	0	NaN	110.215	110.215	110.215	110.215	0
Track_1414	2	0	0	0	0	0	1	3	4	0	1414	1414	211.892	481.267	0	0	0	0	0	NaN	122.057	122.057	122.057	122.057	0
Track_1415	2	0	0	0	0	0	1	3	4	0	1415	1415	414.894	479.567	0	0	0	0	0	NaN	182.141	182.141	182.141	182.141	0
Track_1416	2	0	0	0	0	0	1	3	4	0	1416	1416	26.911	479.697	0	0	0	0	0	NaN	310.003	310.003	310.003	310.003	0
Track_1417	2	0	0	0	0	0	1	3	4	0	1417	1417	185.003	479.180	0	0	0	0	0	NaN	218.064	218.064	218.064	218.064	0
Track_1418	2	0	0	0	0	0	1	3	4	0	1418	1418	148.093	479.286	0	0	0	0	0	NaN	225.431	225.431	225.431	225.431	0
Track_1419	2	0	0	0	0	0	1	3	4	0	1419	1419	46.786	479.391	0	0	0	0	0	NaN	105.581	105.581	105.581	105.581	0
Track_1420	2	0	0	0	0	0	1	3	4	0	1420	1420	410.160	478.271	0	0	0	0	0	NaN	281.632	281.632	281.632	281.632	0
Track_1421	2	0	0	0	0	0	1	3	4	0	1421	1421	399.333	477.040	0	0	0	0	0	NaN	277.841	277.841	277.841	277.841	0
Track_1422	2	0	0	0	0	0	1	3	4	0	1422	1422	469.037	485.029	0	0	0	0	0	NaN	270.481	270.481	270.481	270.481	0
Track_1423	2	0	0	0	0	0	1	3	4	0	1423	1423	14.312	485.358	0	0	0	0	0	NaN	320.525	320.525	320.525	320.525	0
Track_1424	2	0	0	0	0	0	1	3	4	0	1424	1424	296.982	483.689	0	0	0	0	0	NaN	164.488	164.488	164.488	164.488	0
Track_1425	2	0	0	0	0	0	1	3	4	0	1425	1425	138.090	483.190	0	0	0	0	0	NaN	328.205	328.205	328.205	328.205	0
Track_1426	2	0	0	0	0	0	1	3	4	0	1426	1426	174.297	482.006	0	0	0	0	0	NaN	385.163	385.163	385.163	385.163	0
Track_1427	2	0	0	0	0	0	1	3	4	0	1427	1427	63.313	481.608	0	0	0	0	0	NaN	185.776	185.776	185.776	185.776	0
Track_1428	2	0	0	0	0	0	1	3	4	0	1428	1428	483.092	480.875	0	0	0	0	0	NaN	162.974	162.974	162.974	162.974	0
Track_1429	2	0	0	0	0	0	1	3	4	0	1429	1429	319.500	480.599	0	0	0	0	0	NaN	200.474	200.474	200.474	200.474	0
Track_1430	2	0	0	0	0	0	1	3	4	0	1430	1430	392.089	493.101	0	0	0	0	0	NaN	281.053	281.053	281.053	281.053	0
Track_1431	2	0	0	0	0	0	1	3	4	0	1431	1431	231.789	492.866	0	0	0	0	0	NaN	269.097	269.097	269.097	269.097	0
Track_1432	2	0	0	0	0	0	1	3	4	0	1432	1432	225.178	491.736	0	0	0	0	0	NaN	487.080	487.080	487.080	487.080	0
Track_1433	2	0	0	0	0	0	1	3	4	0	1433	1433	431.362	489.529	0	0	0	0	0	NaN	604.956	604.956	604.956	604.956	0
Track_1434	2	0	0	0	0	0	1	3	4	0	1434	1434	246.716	487.147	0	0	0	0	0	NaN	169.886	169.886	169.886	169.886	0
Track_1435	2	0	0	0	0	0	1	3	4	0	1435	1435	421.374	486.149	0	0	0	0	0	NaN	367.572	367.572	367.572	367.572	0
Track_1436	2	0	0	0	0	0	1	3	4	0	1436	1436	331.666	486.326	0	0	0	0	0	NaN	180.861	180.861	180.861	180.861	0
Track_1437	2	0	0	0	0	0	1	3	4	0	1437	1437	282.784	485.945	0	0	0	0	0	NaN	237.826	237.826	237.826	237.826	0
Track_1438	2	0	0	0	0	0	1	3	4	0	1438	1438	511.000	496.000	0	0	0	0	0	NaN	57.262	57.262	57.262	57.262	0
Track_1439	2	0	0	0	0	0	1	3	4	0	1439	1439	298.323	495.978	0	0	0	0	0	NaN	221.860	221.860	221.860	221.860	0
Track_1440	2	0	0	0	0	0	1	3	4	0	1440	1440	172.436	495.693	0	0	0	0	0	NaN	159.737	159.737	159.737	159.737	0
Track_1441	2	0	0	0	0	0	1	3	4	0	1441	1441	400.699	494.770	0	0	0	0	0	NaN	184.318	184.318	184.318	184.318	0
Track_1442	2	0	0	0	0	0	1	3	4	0	1442	1442	355.746	495.226	0	0	0	0	0	NaN	196.080	196.080	196.080	196.080	0
Track_1443	2	0	0	0	0	0	1	3	4	0	1443	1443	237.650	494.793	0	0	0	0	0	NaN	184.995	184.995	184.995	184.995	0
Track_1444	2	0	0	0	0	0	1	3	4	0	1444	1444	193.704	494.056	0	0	0	0	0	NaN	273.717	273.717	273.717	273.717	0
Track_1445	2	0	0	0	0	0	1	3	4	0	1445	1445	24.850	493.726	0	0	0	0	0	NaN	167.033	167.033	167.033	167.033	0
Track_1446	2	0	0	0	0	0	1	3	4	0	1446	1446	86.153	502.524	0	0	0	0	0	NaN	203.574	203.574	203.574	203.574	0
Track_1447	2	0	0	0	0	0	1	3	4	0	1447	1447	47.791	503.245	0	0	0	0	0	NaN	67.014	67.014	67.014	67.014	0
Track_1448	2	0	0	0	0	0	1	3	4	0	1448	1448	397.301	499.576	0	0	0	0	0	NaN	186.208	186.208	186.208	186.208	0
Track_1449	2	0	0	0	0	0	1	3	4	0	1449	1449	58.007	500.117	0	0	0	0	0	NaN	84.726	84.726	84.726	84.726	0
Track_1450	2	0	0	0	0	0	1	3	4	0	1450	1450	506.200	498.729	0	0	0	0	0	NaN	173.372	173.372	173.372	173.372	0
Track_1451	2	0	0	0	0	0	1	3	4	0	1451	1451	309.492	498.151	0	0	0	0	0	NaN	196.859	196.859	196.859	196.859	0
Track_1452	2	0	0	0	0	0	1	3	4	0	1452	1452	499.847	497.136	0	0	0	0	0	NaN	170.473	170.473	170.473	170.473	0
Track_1453	2	0	0	0	0	0	1	3	4	0	1453	1453	290.892	497.187	0	0	0	0	0	NaN	20.041	20.041	20.041	20.041	0
Track_1454	2	0	0	0	0	0	1	3	4	0	1454	1454	59.082	505.730	0	0	0	0	0	NaN	208.516	208.516	208.516	208.516	0
Track_1455	2	0	0	0	0	0	1	3	4	0	1455	1455	254.973	504.895	0	0	0	0	0	NaN	93.627	93.627	93.627	93.627	0
Track_1456	2	0	0	0	0	0	1	3	4	0	1456	1456	239.691	504.822	0	0	0	0	0	NaN	144.229	144.229	144.229	144.229	0
Track_1457	2	0	0	0	0	0	1	3	4	0	1457	1457	185.772	505.239	0	0	0	0	0	NaN	291.441	291.441	291.441	291.441	0
Track_1458	2	0	0	0	0	0	1	3	4	0	1458	1458	179.170	504.050	0	0	0	0	0	NaN	248.604	248.604	248.604	248.604	0
Track_1459	2	0	0	0	0	0	1	3	4	0	1459	1459	503.098	502.665	0	0	0	0	0	NaN	82.660	82.660	82.660	82.660	0
Track_1460	2	0	0	0	0	0	1	3	4	0	1460	1460	270.468	503.269	0	0	0	0	0	NaN	140.060	140.060	140.060	140.060	0
Track_1461	2	0	0	0	0	0	1	3	4	0	1461	1461	235.174	502.691	0	0	0	0	0	NaN	374.927	374.927	374.927	374.927	0
Track_1462	2	0	0	0	0	0	1	3	4	0	1462	1462	432.671	508.065	0	0	0	0	0	NaN	193.168	193.168	193.168	193.168	0
Track_1463	2	0	0	0	0	0	1	3	4	0	1463	1463	327.063	508.096	0	0	0	0	0	NaN	108.554	108.554	108.554	108.554	0
Track_1464	2	0	0	0	0	0	1	3	4	0	1464	1464	35.162	507.819	0	0	0	0	0	NaN	140.493	140.493	140.493	140.493	0
Track_1465	2	0	0	0	0	0	1	3	4	0	1465	1465	26.759	508.512	0	0	0	0	0	NaN	346.594	346.594	346.594	346.594	0
Track_1466	2	0	0	0	0	0	1	3	4	0	1466	1466	381.685	506.614	0	0	0	0	0	NaN	23.314	23.314	23.314	23.314	0
Track_1467	2	0	0	0	0	0	1	3	4	0	1467	1467	364.710	507.062	0	0	0	0	0	NaN	227.532	227.532	227.532	227.532	0
Track_1468	2	0	0	0	0	0	1	3	4	0	1468	1468	204.411	507.489	0	0	0	0	0	NaN	164.845	164.845	164.845	164.845	0
Track_1469	2	0	0	0	0	0	1	3	4	0	1469	1469	128.371	506.758	0	0	0	0	0	NaN	201.081	201.081	201.081	201.081	0
Track_1470	2	0	0	0	0	0	1	3	4	0	1470	1470	458.000	511.000	0	0	0	0	0	NaN	50.050	50.050	50.050	50.050	0
Track_1471	2	0	0	0	0	0	1	3	4	0	1471	1471	418.000	511.000	0	0	0	0	0	NaN	154.215	154.215	154.215	154.215	0
Track_1472	2	0	0	0	0	0	1	3	4	0	1472	1472	97.000	511.000	0	0	0	0	0	NaN	159.946	159.946	159.946	159.946	0
Track_1473	2	0	0	0	0	0	1	3	4	0	1473	1473	470.172	509.878	0	0	0	0	0	NaN	194.642	194.642	194.642	194.642	0
Track_1474	2	0	0	0	0	0	1	3	4	0	1474	1474	150.001	509.049	0	0	0	0	0	NaN	255.427	255.427	255.427	255.427	0
Track_1475	2	0	0	0	0	0	1	3	4	0	1475	1475	497.890	507.871	0	0	0	0	0	NaN	138.770	138.770	138.770	138.770	0
Track_1476	2	0	0	0	0	0	1	3	4	0	1476	1476	491.743	508.079	0	0	0	0	0	NaN	123.522	123.522	123.522	123.522	0
Track_1477	2	0	0	0	0	0	1	3	4	0	1477	1477	257.000	0.000	0	0	0	0	0	NaN	724.475	724.475	724.475	724.475	0
Track_1478	2	0	0	0	0	0	1	3	4	0	1478	1478	86.000	0.000	0	0	0	0	0	NaN	53.345	53.345	53.345	53.345	0
Track_1479	2	0	0	0	0	0	1	3	4	0	1479	1479	16.000	0.000	0	0	0	0	0	NaN	217.813	217.813	217.813	217.813	0
Track_1480	2	0	0	0	0	0	1	3	4	0	1480	1480	447.000	0.000	0	0	0	0	0	NaN	34.982	34.982	34.982	34.982	0
Track_1481	2	0	0	0	0	0	1	3	4	0	1481	1481	397.000	0.000	0	0	0	0	0	NaN	102.764	102.764	102.764	102.764	0
Track_1482	2	0	0	0	0	0	1	3	4	0	1482	1482	376.000	0.000	0	0	0	0	0	NaN	22.440	22.440	22.440	22.440	0
Track_1483	2	0	0	0	0	0	1	3	4	0	1483	1483	345.000	0.000	0	0	0	0	0	NaN	111.529	111.529	111.529	111.529	0
Track_1484	2	0	0	0	0	0	1	3	4	0	1484	1484	336.000	0.000	0	0	0	0	0	NaN	776.410	776.410	776.410	776.410	0
Track_1485	2	0	0	0	0	0	1	3	4	0	1485	1485	494.000	0.000	0	0	0	0	0	NaN	20.210	20.210	20.210	20.210	0
Track_1486	2	0	0	0	0	0	1	3	4	0	1486	1486	466.000	0.000	0	0	0	0	0	NaN	23.691	23.691	23.691	23.691	0
Track_1487	2	0	0	0	0	0	1	3	4	0	1487	1487	454.000	0.000	0	0	0	0	0	NaN	20.098	20.098	20.098	20.098	0
Track_1488	2	0	0	0	0	0	1	3	4	0	1488	1488	325.052	2.976	0	0	0	0	0	NaN	149.473	149.473	149.473	149.473	0
Track_1489	2	0	0	0	0	0	1	3	4	0	1489	1489	290.318	3.310	0	0	0	0	0	NaN	129.722	129.722	129.722	129.722	0
Track_1490	2	0	0	0	0	0	1	3	4	0	1490	1490	117.108	2.856	0	0	0	0	0	NaN	316.045	316.045	316.045	316.045	0
Track_1491	2	0	0	0	0	0	1	3	4	0	1491	1491	69.188	3.326	0	0	0	0	0	NaN	25.693	25.693	25.693	25.693	0
Track_1492	2	0	0	0	0	0	1	3	4	0	1492	1492	0.000	3.000	0	0	0	0	0	NaN	72.176	72.176	72.176	72.176	0
Track_1493	2	0	0	0	0	0	1	3	4	0	1493	1493	248.905	4.266	0	0	0	0	0	NaN	60.080	60.080	60.080	60.080	0
Track_1494	2	0	0	0	0	0	1	3	4	0	1494	1494	54.295	4.162	0	0	0	0	0	NaN	242.145	242.145	242.145	242.145	0
Track_1495	2	0	0	0	0	0	1	3	4	0	1495	1495	28.601	3.996	0	0	0	0	0	NaN	232.635	232.635	232.635	232.635	0
Track_1496	2	0	0	0	0	0	1	3	4	0	1496	1496	134.793	7.176	0	0	0	0	0	NaN	478.627	478.627	478.627	478.627	0
Track_1497	2	0	0	0	0	0	1	3	4	0	1497	1497	351.361	5.402	0	0	0	0	0	NaN	79.785	79.785	79.785	79.785	0
Track_1498	2	0	0	0	0	0	1	3	4	0	1498	1498	193.511	4.962	0	0	0	0	0	NaN	366.914	366.914	366.914	366.914	0
Track_1499	2	0	0	0	0	0	1	3	4	0	1499	1499	174.140	4.519	0	0	0	0	0	NaN	185.698	185.698	185.698	185.698	0
Track_1500	2	0	0	0	0	0	1	3	4	0	1500	1500	150.004	5.499	0	0	0	0	0	NaN	220.691	220.691	220.691	220.691	0
Track_1501	2	0	0	0	0	0	1	3	4	0	1501	1501	99.068	8.237	0	0	0	0	0	NaN	134.554	134.554	134.554	134.554	0
Track_1502	2	0	0	0	0	0	1	3	4	0	1502	1502	10.211	7.991	0	0	0	0	0	NaN	302.539	302.539	302.539	302.539	0
Track_1503	2	0	0	0	0	0	1	3	4	0	1503	1503	233.893	7.355	0	0	0	0	0	NaN	140.763	140.763	140.763	140.763	0
Track_1504	2	0	0	0	0	0	1	3	4	0	1504	1504	285.477	10.427	0	0	0	0	0	NaN	241.517	241.517	241.517	241.517	0
Track_1505	2	0	0	0	0	0	1	3	4	0	1505	1505	248.066	9.645	0	0	0	0	0	NaN	282.241	282.241	282.241	282.241	0
Track_1506	2	0	0	0	0	0	1	3	4	0	1506	1506	140.659	9.905	0	0	0	0	0	NaN	187.347	187.347	187.347	187.347	0
Track_1507	2	0	0	0	0	0	1	3	4	0	1507	1507	62.816	10.414	0	0	0	0	0	NaN	180.477	180.477	180.477	180.477	0
Track_1508	2	0	0	0	0	0	1	3	4	0	1508	1508	394.632	8.246	0	0	0	0	0	NaN	184.682	184.682	184.682	184.682	0
Track_1509	2	0	0	0	0	0	1	3	4	0	1509	1509	461.734	9.549	0	0	0	0	0	NaN	185.991	185.991	185.991	185.991	0
Track_1510	2	0	0	0	0	0	1	3	4	0	1510	1510	399.930	9.590	0	0	0	0	0	NaN	96.119	96.119	96.119	96.119	0
Track_1511	2	0	0	0	0	0	1	3	4	0	1511	1511	333.683	9.876	0	0	0	0	0	NaN	199.184	199.184	199.184	199.184	0
Track_1512	2	0	0	0	0	0	1	3	4	0	1512	1512	357.079	13.615	0	0	0	0	0	NaN	316.482	316.482	316.482	316.482	0
Track_1513	2	0	0	0	0	0	1	3	4	0	1513	1513	340.540	13.516	0	0	0	0	0	NaN	291.703	291.703	291.703	291.703	0
Track_1514	2	0	0	0	0	0	1	3	4	0	1514	1514	134.832	13.482	0	0	0	0	0	NaN	77.983	77.983	77.983	77.983	0
Track_1515	2	0	0	0	0	0	1	3	4	0	1515	1515	472.463	11.651	0	0	0	0	0	NaN	130.033	130.033	130.033	130.033	0
Track_1516	2	0	0	0	0	0	1	3	4	0	1516	1516	454.647	11.996	0	0	0	0	0	NaN	174.741	174.741	174.741	174.741	0
Track_1517	2	0	0	0	0	0	1	3	4	0	1517	1517	201.481	11.794	0	0	0	0	0	NaN	160.521	160.521	160.521	160.521	0
Track_1518	2	0	0	0	0	0	1	3	4	0	1518	1518	124.930	11.723	0	0	0	0	0	NaN	34.924	34.924	34.924	34.924	0
Track_1519	2	0	0	0	0	0	1	3	4	0	1519	1519	445.416	11.048	0	0	0	0	0	NaN	305.601	305.601	305.601	305.601	0
Track_1520	2	0	0	0	0	0	1	3	4	0	1520	1520	345.605	19.143	0	0	0	0	0	NaN	283.310	283.310	283.310	283.310	0
Track_1521	2	0	0	0	0	0	1	3	4	0	1521	1521	41.038	18.658	0	0	0	0	0	NaN	613.519	613.519	613.519	613.519	0
Track_1522	2	0	0	0	0	0	1	3	4	0	1522	1522	280.132	17.825	0	0	0	0	0	NaN	305.208	305.208	305.208	305.208	0
Track_1523	2	0	0	0	0	0	1	3	4	0	1523	1523	99.424	17.551	0	0	0	0	0	NaN	269.489	269.489	269.489	269.489	0
Track_1524	2	0	0	0	0	0	1	3	4	0	1524	1524	269.700	16.929	0	0	0	0	0	NaN	202.670	202.670	202.670	202.670	0
Track_1525	2	0	0	0	0	0	1	3	4	0	1525	1525	177.870	17.186	0	0	0	0	0	NaN	141.850	141.850	141.850	141.850	0
Track_1526	2	0	0	0	0	0	1	3	4	0	1526	1526	320.540	15.987	0	0	0	0	0	NaN	234.540	234.540	234.540	234.540	0
Track_1527	2	0	0	0	0	0	1	3	4	0	1527	1527	29.223	14.830	0	0	0	0	0	NaN	389.253	389.253	389.253	389.253	0
Track_1528	2	0	0	0	0	0	1	3	4	0	1528	1528	136.640	23.226	0	0	0	0	0	NaN	165.880	165.880	165.880	165.880	0
Track_1529	2	0	0	0	0	0	1	3	4	0	1529	1529	288.668	22.020	0	0	0	0	0	NaN	150.141	150.141	150.141	150.141	0
Track_1530	2	0	0	0	0	0	1	3	4	0	1530	1530	431.461	20.723	0	0	0	0	0	NaN	230.534	230.534	230.534	230.534	0
Track_1531	2	0	0	0	0	0	1	3	4	0	1531	1531	274.207	21.340	0	0	0	0	0	NaN	393.689	393.689	393.689	393.689	0
Track_1532	2	0	0	0	0	0	1	3	4	0	1532	1532	225.757	20.789	0	0	0	0	0	NaN	113.063	113.063	113.063	113.063	0
Track_1533	2	0	0	0	0	0	1	3	4	0	1533	1533	482.669	19.621	0	0	0	0	0	NaN	1682.514	1682.514	1682.514	1682.514	0
Track_1534	2	0	0	0	0	0	1	3	4	0	1534	1534	471.828	19.755	0	0	0	0	0	NaN	22.102	22.102	22.102	22.102	0
Track_1535	2	0	0	0	0	0	1	3	4	0	1535	1535	418.129	18.762	0	0	0	0	0	NaN	257.341	257.341	257.341	257.341	0
Track_1536	2	0	0	0	0	0	1	3	4	0	1536	1536	378.003	24.525	0	0	0	0	0	NaN	167.669	167.669	167.669	167.669	0
Track_1537	2	0	0	0	0	0	1	3	4	0	1537	1537	314.979	25.296	0	0	0	0	0	NaN	381.234	381.234	381.234	381.234	0
Track_1538	2	0	0	0	0	0	1	3	4	0	1538	1538	279.705	24.958	0	0	0	0	0	NaN	112.365	112.365	112.365	112.365	0
Track_1539	2	0	0	0	0	0	1	3	4	0	1539	1539	159.021	24.942	0	0	0	0	0	NaN	484.720	484.720	484.720	484.720	0
Track_1540	2	0	0	0	0	0	1	3	4	0	1540	1540	464.108	24.298	0	0	0	0	0	NaN	99.851	99.851	99.851	99.851	0
Track_1541	2	0	0	0	0	0	1	3	4	0	1541	1541	448.978	23.956	0	0	0	0	0	NaN	176.031	176.031	176.031	176.031	0
Track_1542	2	0	0	0	0	0	1	3	4	0	1542	1542	76.011	24.426	0	0	0	0	0	NaN	199.617	199.617	199.617	199.617	0
Track_1543	2	0	0	0	0	0	1	3	4	0	1543	1543	213.453	23.092	0	0	0	0	0	NaN	141.108	141.108	141.108	141.108	0
Track_1544	2	0	0	0	0	0	1	3	4	0	1544	1544	409.091	30.199	0	0	0	0	0	NaN	127.596	127.596	127.596	127.596	0
Track_1545	2	0	0	0	0	0	1	3	4	0	1545	1545	384.302	28.590	0	0	0	0	0	NaN	150.395	150.395	150.395	150.395	0
Track_1546	2	0	0	0	0	0	1	3	4	0	1546	1546	195.243	29.034	0	0	0	0	0	NaN	393.528	393.528	393.528	393.528	0
Track_1547	2	0	0	0	0	0	1	3	4	0	1547	1547	334.038	27.112	0	0	0	0	0	NaN	320.275	320.275	320.275	320.275	0
Track_1548	2	0	0	0	0	0	1	3	4	0	1548	1548	183.021	26.802	0	0	0	0	0	NaN	245.434	245.434	245.434	245.434	0
Track_1549	2	0	0	0	0	0	1	3	4	0	1549	1549	130.889	26.526	0	0	0	0	0	NaN	251.116	251.116	251.116	251.116	0
Track_1550	2	0	0	0	0	0	1	3	4	0	1550	1550	344.238	25.781	0	0	0	0	0	NaN	39.528	39.528	39.528	39.528	0
Track_1551	2	0	0	0	0	0	1	3	4	0	1551	1551	90.684	25.838	0	0	0	0	0	NaN	633.457	633.457	633.457	633.457	0
Track_1552	2	0	0	0	0	0	1	3	4	0	1552	1552	469.822	35.970	0	0	0	0	0	NaN	50.340	50.340	50.340	50.340	0
Track_1553	2	0	0	0	0	0	1	3	4	0	1553	1553	451.261	35.355	0	0	0	0	0	NaN	106.251	106.251	106.251	106.251	0
Track_1554	2	0	0	0	0	0	1	3	4	0	1554	1554	264.859	35.398	0	0	0	0	0	NaN	171.548	171.548	171.548	171.548	0
Track_1555	2	0	0	0	0	0	1	3	4	0	1555	1555	68.038	35.370	0	0	0	0	0	NaN	39.064	39.064	39.064	39.064	0
Track_1556	2	0	0	0	0	0	1	3	4	0	1556	1556	293.505	34.333	0	0	0	0	0	NaN	33.982	33.982	33.982	33.982	0
Track_1557	2	0	0	0	0	0	1	3	4	0	1557	1557	176.201	33.968	0	0	0	0	0	NaN	313.047	313.047	313.047	313.047	0
Track_1558	2	0	0	0	0	0	1	3	4	0	1558	1558	306.873	31.418	0	0	0	0	0	NaN	420.348	420.348	420.348	420.348	0
Track_1559	2	0	0	0	0	0	1	3	4	0	1559	1559	491.145	30.427	0	0	0	0	0	NaN	242.566	242.566	242.566	242.566	0
Track_1560	2	0	0	0	0	0	1	3	4	0	1560	1560	273.843	40.964	0	0	0	0	0	NaN	258.509	258.509	258.509	258.509	0
Track_1561	2	0	0	0	0	0	1	3	4	0	1561	1561	488.174	39.694	0	0	0	0	0	NaN	274.640	274.640	274.640	274.640	0
Track_1562	2	0	0	0	0	0	1	3	4	0	1562	1562	21.027	39.870	0	0	0	0	0	NaN	32.376	32.376	32.376	32.376	0
Track_1563	2	0	0	0	0	0	1	3	4	0	1563	1563	384.998	39.312	0	0	0	0	0	NaN	271.273	271.273	271.273	271.273	0
Track_1564	2	0	0	0	0	0	1	3	4	0	1564	1564	318.054	39.194	0	0	0	0	0	NaN	375.269	375.269	375.269	375.269	0
Track_1565	2	0	0	0	0	0	1	3	4	0	1565	1565	257.147	38.679	0	0	0	0	0	NaN	77.607	77.607	77.607	77.607	0
Track_1566	2	0	0	0	0	0	1	3	4	0	1566	1566	186.868	39.130	0	0	0	0	0	NaN	33.043	33.043	33.043	33.043	0
Track_1567	2	0	0	0	0	0	1	3	4	0	1567	1567	286.670	37.247	0	0	0	0	0	NaN	142.427	142.427	142.427	142.427	0
Track_1568	2	0	0	0	0	0	1	3	4	0	1568	1568	499.870	45.891	0	0	0	0	0	NaN	325.703	325.703	325.703	325.703	0
Track_1569	2	0	0	0	0	0	1	3	4	0	1569	1569	269.805	45.842	0	0	0	0	0	NaN	751.858	751.858	751.858	751.858	0
Track_1570	2	0	0	0	0	0	1	3	4	0	1570	1570	227.927	43.880	0	0	0	0	0	NaN	174.954	174.954	174.954	174.954	0
Track_1571	2	0	0	0	0	0	1	3	4	0	1571	1571	451.084	42.689	0	0	0	0	0	NaN	74.829	74.829	74.829	74.829	0
Track_1572	2	0	0	0	0	0	1	3	4	0	1572	1572	202.599	41.853	0	0	0	0	0	NaN	214.672	214.672	214.672	214.672	0
Track_1573	2	0	0	0	0	0	1	3	4	0	1573	1573	115.367	41.913	0	0	0	0	0	NaN	33.756	33.756	33.756	33.756	0
Track_1574	2	0	0	0	0	0	1	3	4	0	1574	1574	501.049	41.330	0	0	0	0	0	NaN	75.039	75.039	75.039	75.039	0
Track_1575	2	0	0	0	0	0	1	3	4	0	1575	1575	360.577	41.289	0	0	0	0	0	NaN	146.026	146.026	146.026	146.026	0
Track_1576	2	0	0	0	0	0	1	3	4	0	1576	1576	395.965	50.409	0	0	0	0	0	NaN	207.179	207.179	207.179	207.179	0
Track_1577	2	0	0	0	0	0	1	3	4	0	1577	1577	390.464	49.627	0	0	0	0	0	NaN	152.771	152.771	152.771	152.771	0
Track_1578	2	0	0	0	0	0	1	3	4	0	1578	1578	58.867	49.162	0	0	0	0	0	NaN	175.927	175.927	175.927	175.927	0
Track_1579	2	0	0	0	0	0	1	3	4	0	1579	1579	478.949	48.133	0	0	0	0	0	NaN	158.671	158.671	158.671	158.671	0
Track_1580	2	0	0	0	0	0	1	3	4	0	1580	1580	342.955	48.287	0	0	0	0	0	NaN	526.315	526.315	526.315	526.315	0
Track_1581	2	0	0	0	0	0	1	3	4	0	1581	1581	279.819	48.409	0	0	0	0	0	NaN	357.501	357.501	357.501	357.501	0
Track_1582	2	0	0	0	0	0	1	3	4	0	1582	1582	237.744	47.457	0	0	0	0	0	NaN	341.809	341.809	341.809	341.809	0
Track_1583	2	0	0	0	0	0	1	3	4	0	1583	1583	163.197	47.095	0	0	0	0	0	NaN	253.687	253.687	253.687	253.687	0
Track_1584	2	0	0	0	0	0	1	3	4	0	1584	1584	504.750	53.713	0	0	0	0	0	NaN	129.495	129.495	129.495	129.495	0
Track_1585	2	0	0	0	0	0	1	3	4	0	1585	1585	413.906	53.888	0	0	0	0	0	NaN	135.510	135.510	135.510	135.510	0
Track_1586	2	0	0	0	0	0	1	3	4	0	1586	1586	446.582	51.876	0	0	0	0	0	NaN	230.768	230.768	230.768	230.768	0
Track_1587	2	0	0	0	0	0	1	3	4	0	1587	1587	355.381	52.179	0	0	0	0	0	NaN	232.425	232.425	232.425	232.425	0
Track_1588	2	0	0	0	0	0	1	3	4	0	1588	1588	100.513	51.932	0	0	0	0	0	NaN	174.264	174.264	174.264	174.264	0
Track_1589	2	0	0	0	0	0	1	3	4	0	1589	1589	8.735	52.234	0	0	0	0	0	NaN	159.718	159.718	159.718	159.718	0
Track_1590	2	0	0	0	0	0	1	3	4	0	1590	1590	323.972	50.669	0	0	0	0	0	NaN	94.150	94.150	94.150	94.150	0
Track_1591	2	0	0	0	0	0	1	3	4	0	1591	1591	207.725	51.111	0	0	0	0	0	NaN	322.271	322.271	322.271	322.271	0
Track_1592	2	0	0	0	0	0	1	3	4	0	1592	1592	135.153	58.150	0	0	0	0	0	NaN	307.453	307.453	307.453	307.453	0
Track_1593	2	0	0	0	0	0	1	3	4	0	1593	1593	82.612	57.599	0	0	0	0	0	NaN	335.016	335.016	335.016	335.016	0
Track_1594	2	0	0	0	0	0	1	3	4	0	1594	1594	59.319	58.437	0	0	0	0	0	NaN	339.537	339.537	339.537	339.537	0
Track_1595	2	0	0	0	0	0	1	3	4	0	1595	1595	254.990	56.515	0	0	0	0	0	NaN	256.678	256.678	256.678	256.678	0
Track_1596	2	0	0	0	0	0	1	3	4	0	1596	1596	121.892	57.042	0	0	0	0	0	NaN	233.268	233.268	233.268	233.268	0
Track_1597	2	0	0	0	0	0	1	3	4	0	1597	1597	430.552	55.906	0	0	0	0	0	NaN	159.889	159.889	159.889	159.889	0
Track_1598	2	0	0	0	0	0	1	3	4	0	1598	1598	221.504	55.878	0	0	0	0	0	NaN	355.039	355.039	355.039	355.039	0
Track_1599	2	0	0	0	0	0	1	3	4	0	1599	1599	194.762	54.634	0	0	0	0	0	NaN	226.035	226.035	226.035	226.035	0
Track_1600	2	0	0	0	0	0	1	3	4	0	1600	1600	392.657	61.044	0	0	0	0	0	NaN	88.847	88.847	88.847	88.847	0
Track_1601	2	0	0	0	0	0	1	3	4	0	1601	1601	359.010	61.106	0	0	0	0	0	NaN	383.161	383.161	383.161	383.161	0
Track_1602	2	0	0	0	0	0	1	3	4	0	1602	1602	237.153	60.825	0	0	0	0	0	NaN	459.689	459.689	459.689	459.689	0
Track_1603	2	0	0	0	0	0	1	3	4	0	1603	1603	245.261	60.484	0	0	0	0	0	NaN	397.884	397.884	397.884	397.884	0
Track_1604	2	0	0	0	0	0	1	3	4	0	1604	1604	20.727	59.615	0	0	0	0	0	NaN	253.041	253.041	253.041	253.041	0
Track_1605	2	0	0	0	0	0	1	3	4	0	1605	1605	379.387	59.171	0	0	0	0	0	NaN	241.426	241.426	241.426	241.426	0
Track_1606	2	0	0	0	0	0	1	3	4	0	1606	1606	511.000	58.000	0	0	0	0	0	NaN	36.633	36.633	36.633	36.633	0
Track_1607	2	0	0	0	0	0	1	3	4	0	1607	1607	492.340	57.842	0	0	0	0	0	NaN	412.043	412.043	412.043	412.043	0
Track_1608	2	0	0	0	0	0	1	3	4	0	1608	1608	325.389	64.766	0	0	0	0	0	NaN	37.726	37.726	37.726	37.726	0
Track_1609	2	0	0	0	0	0	1	3	4	0	1609	1609	292.107	64.206	0	0	0	0	0	NaN	586.822	586.822	586.822	586.822	0
Track_1610	2	0	0	0	0	0	1	3	4	0	1610	1610	120.173	63.674	0	0	0	0	0	NaN	199.294	199.294	199.294	199.294	0
Track_1611	2	0	0	0	0	0	1	3	4	0	1611	1611	0.610	63.834	0	0	0	0	0	NaN	296.594	296.594	296.594	296.594	0
Track_1612	2	0	0	0	0	0	1	3	4	0	1612	1612	482.688	62.526	0	0	0	0	0	NaN	157.335	157.335	157.335	157.335	0
Track_1613	2	0	0	0	0	0	1	3	4	0	1613	1613	45.118	63.212	0	0	0	0	0	NaN	198.677	198.677	198.677	198.677	0
Track_1614	2	0	0	0	0	0	1	3	4	0	1614	1614	448.810	60.524	0	0	0	0	0	NaN	243.845	243.845	243.845	243.845	0
Track_1615	2	0	0	0	0	0	1	3	4	0	1615	1615	419.214	60.634	0	0	0	0	0	NaN	188.286	188.286	188.286	188.286	0
Track_1616	2	0	0	0	0	0	1	3	4	0	1616	1616	33.047	70.419	0	0	0	0	0	NaN	130.496	130.496	130.496	130.496	0
Track_1617	2	0	0	0	0	0	1	3	4	0	1617	1617	421.042	67.614	0	0	0	0	0	NaN	44.149	44.149	44.149	44.149	0
Track_1618	2	0	0	0	0	0	1	3	4	0	1618	1618	195.721	68.366	0	0	0	0	0	NaN	191.850	191.850	191.850	191.850	0
Track_1619	2	0	0	0	0	0	1	3	4	0	1619	1619	22.538	67.842	0	0	0	0	0	NaN	235.609	235.609	235.609	235.609	0
Track_1620	2	0	0	0	0	0	1	3	4	0	1620	1620	500.713	65.856	0	0	0	0	0	NaN	113.197	113.197	113.197	113.197	0
Track_1621	2	0	0	0	0	0	1	3	4	0	1621	1621	434.874	66.308	0	0	0	0	0	NaN	342.840	342.840	342.840	342.840	0
Track_1622	2	0	0	0	0	0	1	3	4	0	1622	1622	414.176	66.313	0	0	0	0	0	NaN	226.561	226.561	226.561	226.561	0
Track_1623	2	0	0	0	0	0	1	3	4	0	1623	1623	148.142	66.047	0	0	0	0	0	NaN	208.510	208.510	208.510	208.510	0
Track_1624	2	0	0	0	0	0	1	3	4	0	1624	1624	208.644	73.019	0	0	0	0	0	NaN	286.506	286.506	286.506	286.506	0
Track_1625	2	0	0	0	0	0	1	3	4	0	1625	1625	365.361	70.591	0	0	0	0	0	NaN	40.422	40.422	40.422	40.422	0
Track_1626	2	0	0	0	0	0	1	3	4	0	1626	1626	280.720	71.004	0	0	0	0	0	NaN	287.899	287.899	287.899	287.899	0
Track_1627	2	0	0	0	0	0	1	3	4	0	1627	1627	234.274	70.830	0	0	0	0	0	NaN	42.098	42.098	42.098	42.098	0
Track_1628	2	0	0	0	0	0	1	3	4	0	1628	1628	189.037	71.224	0	0	0	0	0	NaN	425.538	425.538	425.538	425.538	0
Track_1629	2	0	0	0	0	0	1	3	4	0	1629	1629	155.929	71.149	0	0	0	0	0	NaN	418.628	418.628	418.628	418.628	0
Track_1630	2	0	0	0	0	0	1	3	4	0	1630	1630	46.421	71.153	0	0	0	0	0	NaN	225.902	225.902	225.902	225.902	0
Track_1631	2	0	0	0	0	0	1	3	4	0	1631	1631	68.508	69.732	0	0	0	0	0	NaN	292.478	292.478	292.478	292.478	0
Track_1632	2	0	0	0	0	0	1	3	4	0	1632	1632	490.661	75.773	0	0	0	0	0	NaN	163.638	163.638	163.638	163.638	0
Track_1633	2	0	0	0	0	0	1	3	4	0	1633	1633	372.601	75.661	0	0	0	0	0	NaN	216.645	216.645	216.645	216.645	0
Track_1634	2	0	0	0	0	0	1	3	4	0	1634	1634	382.040	74.749	0	0	0	0	0	NaN	192.811	192.811	192.811	192.811	0
Track_1635	2	0	0	0	0	0	1	3	4	0	1635	1635	217.554	75.023	0	0	0	0	0	NaN	483.798	483.798	483.798	483.798	0
Track_1636	2	0	0	0	0	0	1	3	4	0	1636	1636	256.513	74.443	0	0	0	0	0	NaN	38.907	38.907	38.907	38.907	0
Track_1637	2	0	0	0	0	0	1	3	4	0	1637	1637	173.293	74.308	0	0	0	0	0	NaN	59.498	59.498	59.498	59.498	0
Track_1638	2	0	0	0	0	0	1	3	4	0	1638	1638	471.144	73.082	0	0	0	0	0	NaN	174.449	174.449	174.449	174.449	0
Track_1639	2	0	0	0	0	0	1	3	4	0	1639	1639	246.077	72.967	0	0	0	0	0	NaN	422.389	422.389	422.389	422.389	0
Track_1640	2	0	0	0	0	0	1	3	4	0	1640	1640	121.484	79.957	0	0	0	0	0	NaN	168.057	168.057	168.057	168.057	0
Track_1641	2	0	0	0	0	0	1	3	4	0	1641	1641	437.406	79.440	0	0	0	0	0	NaN	205.788	205.788	205.788	205.788	0
Track_1642	2	0	0	0	0	0	1	3	4	0	1642	1642	156.194	79.496	0	0	0	0	0	NaN	209.373	209.373	209.373	209.373	0
Track_1643	2	0	0	0	0	0	1	3	4	0	1643	1643	47.339	79.159	0	0	0	0	0	NaN	115.517	115.517	115.517	115.517	0
Track_1644	2	0	0	0	0	0	1	3	4	0	1644	1644	341.195	77.638	0	0	0	0	0	NaN	257.870	257.870	257.870	257.870	0
Track_1645	2	0	0	0	0	0	1	3	4	0	1645	1645	67.800	78.441	0	0	0	0	0	NaN	359.610	359.610	359.610	359.610	0
Track_1646	2	0	0	0	0	0	1	3	4	0	1646	1646	290.844	77.269	0	0	0	0	0	NaN	340.556	340.556	340.556	340.556	0
Track_1647	2	0	0	0	0	0	1	3	4	0	1647	1647	91.487	77.049	0	0	0	0	0	NaN	171.519	171.519	171.519	171.519	0
Track_1648	2	0	0	0	0	0	1	3	4	0	1648	1648	299.939	83.541	0	0	0	0	0	NaN	1643.337	1643.337	1643.337	1643.337	0
Track_1649	2	0	0	0	0	0	1	3	4	0	1649	1649	389.863	82.695	0	0	0	0	0	NaN	221.708	221.708	221.708	221.708	0
Track_1650	2	0	0	0	0	0	1	3	4	0	1650	1650	252.146	82.923	0	0	0	0	0	NaN	37.869	37.869	37.869	37.869	0
Track_1651	2	0	0	0	0	0	1	3	4	0	1651	1651	475.684	81.585	0	0	0	0	0	NaN	73.621	73.621	73.621	73.621	0
Track_1652	2	0	0	0	0	0	1	3	4	0	1652	1652	178.302	81.954	0	0	0	0	0	NaN	317.911	317.911	317.911	317.911	0
Track_1653	2	0	0	0	0	0	1	3	4	0	1653	1653	244.652	81.117	0	0	0	0	0	NaN	127.110	127.110	127.110	127.110	0
Track_1654	2	0	0	0	0	0	1	3	4	0	1654	1654	38.691	80.883	0	0	0	0	0	NaN	220.822	220.822	220.822	220.822	0
Track_1655	2	0	0	0	0	0	1	3	4	0	1655	1655	185.992	80.278	0	0	0	0	0	NaN	173.588	173.588	173.588	173.588	0
Track_1656	2	0	0	0	0	0	1	3	4	0	1656	1656	53.423	89.180	0	0	0	0	0	NaN	858.854	858.854	858.854	858.854	0
Track_1657	2	0	0	0	0	0	1	3	4	0	1657	1657	369.038	87.868	0	0	0	0	0	NaN	243.528	243.528	243.528	243.528	0
Track_1658	2	0	0	0	0	0	1	3	4	0	1658	1658	499.291	87.228	0	0	0	0	0	NaN	158.588	158.588	158.588	158.588	0
Track_1659	2	0	0	0	0	0	1	3	4	0	1659	1659	466.126	87.004	0	0	0	0	0	NaN	240.596	240.596	240.596	240.596	0
Track_1660	2	0	0	0	0	0	1	3	4	0	1660	1660	277.573	87.192	0	0	0	0	0	NaN	174.834	174.834	174.834	174.834	0
Track_1661	2	0	0	0	0	0	1	3	4	0	1661	1661	445.635	86.184	0	0	0	0	0	NaN	242.051	242.051	242.051	242.051	0
Track_1662	2	0	0	0	0	0	1	3	4	0	1662	1662	211.331	84.602	0	0	0	0	0	NaN	153.386	153.386	153.386	153.386	0
Track_1663	2	0	0	0	0	0	1	3	4	0	1663	1663	201.673	85.151	0	0	0	0	0	NaN	256.474	256.474	256.474	256.474	0
Track_1664	2	0	0	0	0	0	1	3	4	0	1664	1664	151.666	92.676	0	0	0	0	0	NaN	232.983	232.983	232.983	232.983	0
Track_1665	2	0	0	0	0	0	1	3	4	0	1665	1665	485.639	91.893	0	0	0	0	0	NaN	201.299	201.299	201.299	201.299	0
Track_1666	2	0	0	0	0	0	1	3	4	0	1666	1666	325.537	92.494	0	0	0	0	0	NaN	185.518	185.518	185.518	185.518	0
Track_1667	2	0	0	0	0	0	1	3	4	0	1667	1667	68.472	91.872	0	0	0	0	0	NaN	482.790	482.790	482.790	482.790	0
Track_1668	2	0	0	0	0	0	1	3	4	0	1668	1668	453.667	90.762	0	0	0	0	0	NaN	383.308	383.308	383.308	383.308	0
Track_1669	2	0	0	0	0	0	1	3	4	0	1669	1669	0.000	91.000	0	0	0	0	0	NaN	94.004	94.004	94.004	94.004	0
Track_1670	2	0	0	0	0	0	1	3	4	0	1670	1670	261.301	89.997	0	0	0	0	0	NaN	279.759	279.759	279.759	279.759	0
Track_1671	2	0	0	0	0	0	1	3	4	0	1671	1671	353.069	88.830	0	0	0	0	0	NaN	118.460	118.460	118.460	118.460	0
Track_1672	2	0	0	0	0	0	1	3	4	0	1672	1672	57.669	97.691	0	0	0	0	0	NaN	407.270	407.270	407.270	407.270	0
Track_1673	2	0	0	0	0	0	1	3	4	0	1673	1673	502.108	96.747	0	0	0	0	0	NaN	552.104	552.104	552.104	552.104	0
Track_1674	2	0	0	0	0	0	1	3	4	0	1674	1674	459.184	96.948	0	0	0	0	0	NaN	169.057	169.057	169.057	169.057	0
Track_1675	2	0	0	0	0	0	1	3	4	0	1675	1675	165.269	96.214	0	0	0	0	0	NaN	268.937	268.937	268.937	268.937	0
Track_1676	2	0	0	0	0	0	1	3	4	0	1676	1676	445.377	94.772	0	0	0	0	0	NaN	227.840	227.840	227.840	227.840	0
Track_1677	2	0	0	0	0	0	1	3	4	0	1677	1677	290.630	94.544	0	0	0	0	0	NaN	227.589	227.589	227.589	227.589	0
Track_1678	2	0	0	0	0	0	1	3	4	0	1678	1678	194.724	94.581	0	0	0	0	0	NaN	94.823	94.823	94.823	94.823	0
Track_1679	2	0	0	0	0	0	1	3	4	0	1679	1679	411.187	93.136	0	0	0	0	0	NaN	43.921	43.921	43.921	43.921	0
Track_1680	2	0	0	0	0	0	1	3	4	0	1680	1680	194.902	100.269	0	0	0	0	0	NaN	264.202	264.202	264.202	264.202	0
Track_1681	2	0	0	0	0	0	1	3	4	0	1681	1681	332.591	98.421	0	0	0	0	0	NaN	364.078	364.078	364.078	364.078	0
Track_1682	2	0	0	0	0	0	1	3	4	0	1682	1682	319.051	98.266	0	0	0	0	0	NaN	136.970	136.970	136.970	136.970	0
Track_1683	2	0	0	0	0	0	1	3	4	0	1683	1683	170.654	98.342	0	0	0	0	0	NaN	172.619	172.619	172.619	172.619	0
Track_1684	2	0	0	0	0	0	1	3	4	0	1684	1684	455.803	101.572	0	0	0	0	0	NaN	172.943	172.943	172.943	172.943	0
Track_1685	2	0	0	0	0	0	1	3	4	0	1685	1685	435.508	102.027	0	0	0	0	0	NaN	116.056	116.056	116.056	116.056	0
Track_1686	2	0	0	0	0	0	1	3	4	0	1686	1686	244.536	101.228	0	0	0	0	0	NaN	232.719	232.719	232.719	232.719	0
Track_1687	2	0	0	0	0	0	1	3	4	0	1687	1687	29.512	100.586	0	0	0	0	0	NaN	249.937	249.937	249.937	249.937	0
Track_1688	2	0	0	0	0	0	1	3	4	0	1688	1688	269.509	105.474	0	0	0	0	0	NaN	154.805	154.805	154.805	154.805	0
Track_1689	2	0	0	0	0	0	1	3	4	0	1689	1689	150.341	105.083	0	0	0	0	0	NaN	225.897	225.897	225.897	225.897	0
Track_1690	2	0	0	0	0	0	1	3	4	0	1690	1690	41.445	105.056	0	0	0	0	0	NaN	197.968	197.968	197.968	197.968	0
Track_1691	2	0	0	0	0	0	1	3	4	0	1691	1691	241.452	104.377	0	0	0	0	0	NaN	208.982	208.982	208.982	208.982	0
Track_1692	2	0	0	0	0	0	1	3	4	0	1692	1692	401.253	102.642	0	0	0	0	0	NaN	227.580	227.580	227.580	227.580	0
Track_1693	2	0	0	0	0	0	1	3	4	0	1693	1693	312.960	103.217	0	0	0	0	0	NaN	245.200	245.200	245.200	245.200	0
Track_1694	2	0	0	0	0	0	1	3	4	0	1694	1694	227.964	103.348	0	0	0	0	0	NaN	308.508	308.508	308.508	308.508	0
Track_1695	2	0	0	0	0	0	1	3	4	0	1695	1695	173.028	102.734	0	0	0	0	0	NaN	312.630	312.630	312.630	312.630	0
Track_1696	2	0	0	0	0	0	1	3	4	0	1696	1696	146.930	108.990	0	0	0	0	0	NaN	306.132	306.132	306.132	306.132	0
Track_1697	2	0	0	0	0	0	1	3	4	0	1697	1697	137.338	109.143	0	0	0	0	0	NaN	60.156	60.156	60.156	60.156	0
Track_1698	2	0	0	0	0	0	1	3	4	0	1698	1698	121.759	108.938	0	0	0	0	0	NaN	158.516	158.516	158.516	158.516	0
Track_1699	2	0	0	0	0	0	1	3	4	0	1699	1699	443.917	107.637	0	0	0	0	0	NaN	126.544	126.544	126.544	126.544	0
Track_1700	2	0	0	0	0	0	1	3	4	0	1700	1700	439.443	107.905	0	0	0	0	0	NaN	282.370	282.370	282.370	282.370	0
Track_1701	2	0	0	0	0	0	1	3	4	0	1701	1701	421.380	108.336	0	0	0	0	0	NaN	340.857	340.857	340.857	340.857	0
Track_1702	2	0	0	0	0	0	1	3	4	0	1702	1702	390.850	107.251	0	0	0	0	0	NaN	167.007	167.007	167.007	167.007	0
Track_1703	2	0	0	0	0	0	1	3	4	0	1703	1703	303.705	106.191	0	0	0	0	0	NaN	162.433	162.433	162.433	162.433	0
Track_1704	2	0	0	0	0	0	1	3	4	0	1704	1704	17.707	113.177	0	0	0	0	0	NaN	268.977	268.977	268.977	268.977	0
Track_1705	2	0	0	0	0	0	1	3	4	0	1705	1705	81.832	110.904	0	0	0	0	0	NaN	320.873	320.873	320.873	320.873	0
Track_1706	2	0	0	0	0	0	1	3	4	0	1706	1706	56.471	111.452	0	0	0	0	0	NaN	155.911	155.911	155.911	155.911	0
Track_1707	2	0	0	0	0	0	1	3	4	0	1707	1707	287.848	110.015	0	0	0	0	0	NaN	53.455	53.455	53.455	53.455	0
Track_1708	2	0	0	0	0	0	1	3	4	0	1708	1708	161.476	110.202	0	0	0	0	0	NaN	97.949	97.949	97.949	97.949	0
Track_1709	2	0	0	0	0	0	1	3	4	0	1709	1709	355.311	108.661	0	0	0	0	0	NaN	565.696	565.696	565.696	565.696	0
Track_1710	2	0	0	0	0	0	1	3	4	0	1710	1710	348.410	108.713	0	0	0	0	0	NaN	106.703	106.703	106.703	106.703	0
Track_1711	2	0	0	0	0	0	1	3	4	0	1711	1711	276.882	109.277	0	0	0	0	0	NaN	330.090	330.090	330.090	330.090	0
Track_1712	2	0	0	0	0	0	1	3	4	0	1712	1712	440.965	118.065	0	0	0	0	0	NaN	246.855	246.855	246.855	246.855	0
Track_1713	2	0	0	0	0	0	1	3	4	0	1713	1713	276.756	117.775	0	0	0	0	0	NaN	190.721	190.721	190.721	190.721	0
Track_1714	2	0	0	0	0	0	1	3	4	0	1714	1714	460.634	116.835	0	0	0	0	0	NaN	279.185	279.185	279.185	279.185	0
Track_1715	2	0	0	0	0	0	1	3	4	0	1715	1715	33.274	116.896	0	0	0	0	0	NaN	354.862	354.862	354.862	354.862	0
Track_1716	2	0	0	0	0	0	1	3	4	0	1716	1716	470.369	116.082	0	0	0	0	0	NaN	160.498	160.498	160.498	160.498	0
Track_1717	2	0	0	0	0	0	1	3	4	0	1717	1717	385.316	115.924	0	0	0	0	0	NaN	20.039	20.039	20.039	20.039	0
Track_1718	2	0	0	0	0	0	1	3	4	0	1718	1718	364.347	114.661	0	0	0	0	0	NaN	395.358	395.358	395.358	395.358	0
Track_1719	2	0	0	0	0	0	1	3	4	0	1719	1719	105.526	114.148	0	0	0	0	0	NaN	184.160	184.160	184.160	184.160	0
Track_1720	2	0	0	0	0	0	1	3	4	0	1720	1720	427.824	123.250	0	0	0	0	0	NaN	231.082	231.082	231.082	231.082	0
Track_1721	2	0	0	0	0	0	1	3	4	0	1721	1721	86.144	123.436	0	0	0	0	0	NaN	293.935	293.935	293.935	293.935	0
Track_1722	2	0	0	0	0	0	1	3	4	0	1722	1722	470.320	122.359	0	0	0	0	0	NaN	101.900	101.900	101.900	101.900	0
Track_1723	2	0	0	0	0	0	1	3	4	0	1723	1723	232.849	121.938	0	0	0	0	0	NaN	680.899	680.899	680.899	680.899	0
Track_1724	2	0	0	0	0	0	1	3	4	0	1724	1724	0.000	121.000	0	0	0	0	0	NaN	195.150	195.150	195.150	195.150	0
Track_1725	2	0	0	0	0	0	1	3	4	0	1725	1725	334.734	120.184	0	0	0	0	0	NaN	230.880	230.880	230.880	230.880	0
Track_1726	2	0	0	0	0	0	1	3	4	0	1726	1726	205.462	119.942	0	0	0	0	0	NaN	297.596	297.596	297.596	297.596	0
Track_1727	2	0	0	0	0	0	1	3	4	0	1727	1727	168.497	119.517	0	0	0	0	0	NaN	187.243	187.243	187.243	187.243	0
Track_1728	2	0	0	0	0	0	1	3	4	0	1728	1728	481.416	124.635	0	0	0	0	0	NaN	259.564	259.564	259.564	259.564	0
Track_1729	2	0	0	0	0	0	1	3	4	0	1729	1729	463.416	124.813	0	0	0	0	0	NaN	194.226	194.226	194.226	194.226	0
Track_1730	2	0	0	0	0	0	1	3	4	0	1730	1730	333.621	124.770	0	0	0	0	0	NaN	128.057	128.057	128.057	128.057	0
Track_1731	2	0	0	0	0	0	1	3	4	0	1731	1731	205.813	125.283	0	0	0	0	0	NaN	143.899	143.899	143.899	143.899	0
Track_1732	2	0	0	0	0	0	1	3	4	0	1732	1732	157.971	125.309	0	0	0	0	0	NaN	124.829	124.829	124.829	124.829	0
Track_1733	2	0	0	0	0	0	1	3	4	0	1733	1733	405.077	123.730	0	0	0	0	0	NaN	255.046	255.046	255.046	255.046	0
Track_1734	2	0	0	0	0	0	1	3	4	0	1734	1734	72.164	124.083	0	0	0	0	0	NaN	204.704	204.704	204.704	204.704	0
Track_1735	2	0	0	0	0	0	1	3	4	0	1735	1735	454.433	123.278	0	0	0	0	0	NaN	220.493	220.493	220.493	220.493	0
Track_1736	2	0	0	0	0	0	1	3	4	0	1736	1736	369.661	129.536	0	0	0	0	0	NaN	146.041	146.041	146.041	146.041	0
Track_1737	2	0	0	0	0	0	1	3	4	0	1737	1737	250.521	129.915	0	0	0	0	0	NaN	169.734	169.734	169.734	169.734	0
Track_1738	2	0	0	0	0	0	1	3	4	0	1738	1738	28.315	130.402	0	0	0	0	0	NaN	396.550	396.550	396.550	396.550	0
Track_1739	2	0	0	0	0	0	1	3	4	0	1739	1739	396.954	128.918	0	0	0	0	0	NaN	69.484	69.484	69.484	69.484	0
Track_1740	2	0	0	0	0	0	1	3	4	0	1740	1740	492.073	127.482	0	0	0	0	0	NaN	76.575	76.575	76.575	76.575	0
Track_1741	2	0	0	0	0	0	1	3	4	0	1741	1741	184.762	127.101	0	0	0	0	0	NaN	265.585	265.585	265.585	265.585	0
Track_1742	2	0	0	0	0	0	1	3	4	0	1742	1742	277.198	126.007	0	0	0	0	0	NaN	276.966	276.966	276.966	276.966	0
Track_1743	2	0	0	0	0	0	1	3	4	0	1743	1743	117.128	125.955	0	0	0	0	0	NaN	188.345	188.345	188.345	188.345	0
Track_1744	2	0	0	0	0	0	1	3	4	0	1744	1744	15.861	136.124	0	0	0	0	0	NaN	124.386	124.386	124.386	124.386	0
Track_1745	2	0	0	0	0	0	1	3	4	0	1745	1745	353.048	135.219	0	0	0	0	0	NaN	245.320	245.320	245.320	245.320	0
Track_1746	2	0	0	0	0	0	1	3	4	0	1746	1746	126.345	134.068	0	0	0	0	0	NaN	217.310	217.310	217.310	217.310	0
Track_1747	2	0	0	0	0	0	1	3	4	0	1747	1747	50.818	133.843	0	0	0	0	0	NaN	681.564	681.564	681.564	681.564	0
Track_1748	2	0	0	0	0	0	1	3	4	0	1748	1748	375.352	133.032	0	0	0	0	0	NaN	493.156	493.156	493.156	493.156	0
Track_1749	2	0	0	0	0	0	1	3	4	0	1749	1749	472.279	131.885	0	0	0	0	0	NaN	324.519	324.519	324.519	324.519	0
Track_1750	2	0	0	0	0	0	1	3	4	0	1750	1750	215.430	132.190	0	0	0	0	0	NaN	168.290	168.290	168.290	168.290	0
Track_1751	2	0	0	0	0	0	1	3	4	0	1751	1751	463.208	131.449	0	0	0	0	0	NaN	71.802	71.802	71.802	71.802	0
Track_1752	2	0	0	0	0	0	1	3	4	0	1752	1752	235.116	138.413	0	0	0	0	0	NaN	387.544	387.544	387.544	387.544	0
Track_1753	2	0	0	0	0	0	1	3	4	0	1753	1753	154.923	137.848	0	0	0	0	0	NaN	217.070	217.070	217.070	217.070	0
Track_1754	2	0	0	0	0	0	1	3	4	0	1754	1754	511.000	137.000	0	0	0	0	0	NaN	39.038	39.038	39.038	39.038	0
Track_1755	2	0	0	0	0	0	1	3	4	0	1755	1755	393.580	136.595	0	0	0	0	0	NaN	259.317	259.317	259.317	259.317	0
Track_1756	2	0	0	0	0	0	1	3	4	0	1756	1756	276.398	137.427	0	0	0	0	0	NaN	427.412	427.412	427.412	427.412	0
Track_1757	2	0	0	0	0	0	1	3	4	0	1757	1757	79.888	136.691	0	0	0	0	0	NaN	478.139	478.139	478.139	478.139	0
Track_1758	2	0	0	0	0	0	1	3	4	0	1758	1758	72.026	137.027	0	0	0	0	0	NaN	179.204	179.204	179.204	179.204	0
Track_1759	2	0	0	0	0	0	1	3	4	0	1759	1759	164.183	136.113	0	0	0	0	0	NaN	218.135	218.135	218.135	218.135	0
Track_1760	2	0	0	0	0	0	1	3	4	0	1760	1760	486.262	141.597	0	0	0	0	0	NaN	202.813	202.813	202.813	202.813	0
Track_1761	2	0	0	0	0	0	1	3	4	0	1761	1761	193.472	141.736	0	0	0	0	0	NaN	294.195	294.195	294.195	294.195	0
Track_1762	2	0	0	0	0	0	1	3	4	0	1762	1762	251.904	140.620	0	0	0	0	0	NaN	172.986	172.986	172.986	172.986	0
Track_1763	2	0	0	0	0	0	1	3	4	0	1763	1763	140.210	140.975	0	0	0	0	0	NaN	406.405	406.405	406.405	406.405	0
Track_1764	2	0	0	0	0	0	1	3	4	0	1764	1764	460.850	139.504	0	0	0	0	0	NaN	462.104	462.104	462.104	462.104	0
Track_1765	2	0	0	0	0	0	1	3	4	0	1765	1765	380.600	140.474	0	0	0	0	0	NaN	20.292	20.292	20.292	20.292	0
Track_1766	2	0	0	0	0	0	1	3	4	0	1766	1766	335.524	138.978	0	0	0	0	0	NaN	166.149	166.149	166.149	166.149	0
Track_1767	2	0	0	0	0	0	1	3	4	0	1767	1767	246.797	138.619	0	0	0	0	0	NaN	269.980	269.980	269.980	269.980	0
Track_1768	2	0	0	0	0	0	1	3	4	0	1768	1768	471.495	146.171	0	0	0	0	0	NaN	544.350	544.350	544.350	544.350	0
Track_1769	2	0	0	0	0	0	1	3	4	0	1769	1769	166.540	146.374	0	0	0	0	0	NaN	309.309	309.309	309.309	309.309	0
Track_1770	2	0	0	0	0	0	1	3	4	0	1770	1770	412.748	144.962	0	0	0	0	0	NaN	183.913	183.913	183.913	183.913	0
Track_1771	2	0	0	0	0	0	1	3	4	0	1771	1771	208.998	145.269	0	0	0	0	0	NaN	388.133	388.133	388.133	388.133	0
Track_1772	2	0	0	0	0	0	1	3	4	0	1772	1772	394.962	143.556	0	0	0	0	0	NaN	189.427	189.427	189.427	189.427	0
Track_1773	2	0	0	0	0	0	1	3	4	0	1773	1773	363.503	144.237	0	0	0	0	0	NaN	261.941	261.941	261.941	261.941	0
Track_1774	2	0	0	0	0	0	1	3	4	0	1774	1774	353.100	142.929	0	0	0	0	0	NaN	242.800	242.800	242.800	242.800	0
Track_1775	2	0	0	0	0	0	1	3	4	0	1775	1775	35.232	142.648	0	0	0	0	0	NaN	174.942	174.942	174.942	174.942	0
Track_1776	2	0	0	0	0	0	1	3	4	0	1776	1776	380.801	151.380	0	0	0	0	0	NaN	368.994	368.994	368.994	368.994	0
Track_1777	2	0	0	0	0	0	1	3	4	0	1777	1777	108.814	150.875	0	0	0	0	0	NaN	205.782	205.782	205.782	205.782	0
Track_1778	2	0	0	0	0	0	1	3	4	0	1778	1778	422.997	149.721	0	0	0	0	0	NaN	284.469	284.469	284.469	284.469	0
Track_1779	2	0	0	0	0	0	1	3	4	0	1779	1779	263.575	149.732	0	0	0	0	0	NaN	130.915	130.915	130.915	130.915	0
Track_1780	2	0	0	0	0	0	1	3	4	0	1780	1780	253.588	149.528	0	0	0	0	0	NaN	260.202	260.202	260.202	260.202	0
Track_1781	2	0	0	0	0	0	1	3	4	0	1781	1781	282.727	148.624	0	0	0	0	0	NaN	21.149	21.149	21.149	21.149	0
Track_1782	2	0	0	0	0	0	1	3	4	0	1782	1782	464.302	147.059	0	0	0	0	0	NaN	290.161	290.161	290.161	290.161	0
Track_1783	2	0	0	0	0	0	1	3	4	0	1783	1783	123.660	147.026	0	0	0	0	0	NaN	240.815	240.815	240.815	240.815	0
Track_1784	2	0	0	0	0	0	1	3	4	0	1784	1784	348.980	153.813	0	0	0	0	0	NaN	235.729	235.729	235.729	235.729	0
Track_1785	2	0	0	0	0	0	1	3	4	0	1785	1785	255.620	153.738	0	0	0	0	0	NaN	262.122	262.122	262.122	262.122	0
Track_1786	2	0	0	0	0	0	1	3	4	0	1786	1786	38.558	153.597	0	0	0	0	0	NaN	525.314	525.314	525.314	525.314	0
Track_1787	2	0	0	0	0	0	1	3	4	0	1787	1787	361.003	153.132	0	0	0	0	0	NaN	73.243	73.243	73.243	73.243	0
Track_1788	2	0	0	0	0	0	1	3	4	0	1788	1788	129.491	153.364	0	0	0	0	0	NaN	239.056	239.056	239.056	239.056	0
Track_1789	2	0	0	0	0	0	1	3	4	0	1789	1789	23.120	152.824	0	0	0	0	0	NaN	147.071	147.071	147.071	147.071	0
Track_1790	2	0	0	0	0	0	1	3	4	0	1790	1790	440.087	151.820	0	0	0	0	0	NaN	253.367	253.367	253.367	253.367	0
Track_1791	2	0	0	0	0	0	1	3	4	0	1791	1791	309.286	151.761	0	0	0	0	0	NaN	374.951	374.951	374.951	374.951	0
Track_1792	2	0	0	0	0	0	1	3	4	0	1792	1792	10.754	158.085	0	0	0	0	0	NaN	179.496	179.496	179.496	179.496	0
Track_1793	2	0	0	0	0	0	1	3	4	0	1793	1793	296.597	156.767	0	0	0	0	0	NaN	140.841	140.841	140.841	140.841	0
Track_1794	2	0	0	0	0	0	1	3	4	0	1794	1794	282.370	156.670	0	0	0	0	0	NaN	242.735	242.735	242.735	242.735	0
Track_1795	2	0	0	0	0	0	1	3	4	0	1795	1795	406.499	155.667	0	0	0	0	0	NaN	1141.454	1141.454	1141.454	1141.454	0
Track_1796	2	0	0	0	0	0	1	3	4	0	1796	1796	336.612	155.853	0	0	0	0	0	NaN	255.322	255.322	255.322	255.322	0
Track_1797	2	0	0	0	0	0	1	3	4	0	1797	1797	165.222	155.527	0	0	0	0	0	NaN	253.008	253.008	253.008	253.008	0
Track_1798	2	0	0	0	0	0	1	3	4	0	1798	1798	511.000	155.000	0	0	0	0	0	NaN	181.343	181.343	181.343	181.343	0
Track_1799	2	0	0	0	0	0	1	3	4	0	1799	1799	79.699	154.834	0	0	0	0	0	NaN	402.243	402.243	402.243	402.243	0
Track_1800	2	0	0	0	0	0	1	3	4	0	1800	1800	53.694	164.982	0	0	0	0	0	NaN	32.243	32.243	32.243	32.243	0
Track_1801	2	0	0	0	0	0	1	3	4	0	1801	1801	264.890	163.509	0	0	0	0	0	NaN	163.732	163.732	163.732	163.732	0
Track_1802	2	0	0	0	0	0	1	3	4	0	1802	1802	73.036	163.462	0	0	0	0	0	NaN	121.555	121.555	121.555	121.555	0
Track_1803	2	0	0	0	0	0	1	3	4	0	1803	1803	90.577	159.950	0	0	0	0	0	NaN	181.858	181.858	181.858	181.858	0
Track_1804	2	0	0	0	0	0	1	3	4	0	1804	1804	22.687	159.317	0	0	0	0	0	NaN	194.869	194.869	194.869	194.869	0
Track_1805	2	0	0	0	0	0	1	3	4	0	1805	1805	463.345	157.980	0	0	0	0	0	NaN	340.904	340.904	340.904	340.904	0
Track_1806	2	0	0	0	0	0	1	3	4	0	1806	1806	365.225	158.338	0	0	0	0	0	NaN	180.916	180.916	180.916	180.916	0
Track_1807	2	0	0	0	0	0	1	3	4	0	1807	1807	308.940	158.441	0	0	0	0	0	NaN	223.807	223.807	223.807	223.807	0
Track_1808	2	0	0	0	0	0	1	3	4	0	1808	1808	59.681	170.175	0	0	0	0	0	NaN	237.349	237.349	237.349	237.349	0
Track_1809	2	0	0	0	0	0	1	3	4	0	1809	1809	289.632	168.620	0	0	0	0	0	NaN	205.454	205.454	205.454	205.454	0
Track_1810	2	0	0	0	0	0	1	3	4	0	1810	1810	95.112	168.599	0	0	0	0	0	NaN	130.098	130.098	130.098	130.098	0
Track_1811	2	0	0	0	0	0	1	3	4	0	1811	1811	11.613	168.587	0	0	0	0	0	NaN	52.018	52.018	52.018	52.018	0
Track_1812	2	0	0	0	0	0	1	3	4	0	1812	1812	461.514	168.137	0	0	0	0	0	NaN	225.466	225.466	225.466	225.466	0
Track_1813	2	0	0	0	0	0	1	3	4	0	1813	1813	295.155	168.003	0	0	0	0	0	NaN	272.524	272.524	272.524	272.524	0
Track_1814	2	0	0	0	0	0	1	3	4	0	1814	1814	395.968	167.153	0	0	0	0	0	NaN	267.625	267.625	267.625	267.625	0
Track_1815	2	0	0	0	0	0	1	3	4	0	1815	1815	215.079	165.798	0	0	0	0	0	NaN	230.197	230.197	230.197	230.197	0
Track_1816	2	0	0	0	0	0	1	3	4	0	1816	1816	22.911	173.315	0	0	0	0	0	NaN	116.890	116.890	116.890	116.890	0
Track_1817	2	0	0	0	0	0	1	3	4	0	1817	1817	175.543	172.041	0	0	0	0	0	NaN	353.465	353.465	353.465	353.465	0
Track_1818	2	0	0	0	0	0	1	3	4	0	1818	1818	256.327	171.313	0	0	0	0	0	NaN	405.166	405.166	405.166	405.166	0
Track_1819	2	0	0	0	0	0	1	3	4	0	1819	1819	69.620	171.146	0	0	0	0	0	NaN	248.211	248.211	248.211	248.211	0
Track_1820	2	0	0	0	0	0	1	3	4	0	1820	1820	43.165	171.265	0	0	0	0	0	NaN	193.168	193.168	193.168	193.168	0
Track_1821	2	0	0	0	0	0	1	3	4	0	1821	1821	490.905	170.278	0	0	0	0	0	NaN	201.722	201.722	201.722	201.722	0
Track_1822	2	0	0	0	0	0	1	3	4	0	1822	1822	315.266	170.508	0	0	0	0	0	NaN	36.059	36.059	36.059	36.059	0
Track_1823	2	0	0	0	0	0	1	3	4	0	1823	1823	207.650	170.200	0	0	0	0	0	NaN	672.202	672.202	672.202	672.202	0
Track_1824	2	0	0	0	0	0	1	3	4	0	1824	1824	196.085	176.027	0	0	0	0	0	NaN	38.991	38.991	38.991	38.991	0
Track_1825	2	0	0	0	0	0	1	3	4	0	1825	1825	382.990	174.533	0	0	0	0	0	NaN	364.884	364.884	364.884	364.884	0
Track_1826	2	0	0	0	0	0	1	3	4	0	1826	1826	240.210	174.530	0	0	0	0	0	NaN	330.524	330.524	330.524	330.524	0
Track_1827	2	0	0	0	0	0	1	3	4	0	1827	1827	465.006	173.774	0	0	0	0	0	NaN	260.354	260.354	260.354	260.354	0
Track_1828	2	0	0	0	0	0	1	3	4	0	1828	1828	276.030	174.276	0	0	0	0	0	NaN	527.353	527.353	527.353	527.353	0
Track_1829	2	0	0	0	0	0	1	3	4	0	1829	1829	129.365	173.782	0	0	0	0	0	NaN	343.986	343.986	343.986	343.986	0
Track_1830	2	0	0	0	0	0	1	3	4	0	1830	1830	416.600	172.542	0	0	0	0	0	NaN	494.860	494.860	494.860	494.860	0
Track_1831	2	0	0	0	0	0	1	3	4	0	1831	1831	33.312	172.849	0	0	0	0	0	NaN	1104.635	1104.635	1104.635	1104.635	0
Track_1832	2	0	0	0	0	0	1	3	4	0	1832	1832	92.455	180.525	0	0	0	0	0	NaN	67.992	67.992	67.992	67.992	0
Track_1833	2	0	0	0	0	0	1	3	4	0	1833	1833	412.685	178.682	0	0	0	0	0	NaN	209.808	209.808	209.808	209.808	0
Track_1834	2	0	0	0	0	0	1	3	4	0	1834	1834	163.028	178.933	0	0	0	0	0	NaN	465.952	465.952	465.952	465.952	0
Track_1835	2	0	0	0	0	0	1	3	4	0	1835	1835	282.875	177.821	0	0	0	0	0	NaN	118.151	118.151	118.151	118.151	0
Track_1836	2	0	0	0	0	0	1	3	4	0	1836	1836	181.970	177.672	0	0	0	0	0	NaN	190.254	190.254	190.254	190.254	0
Track_1837	2	0	0	0	0	0	1	3	4	0	1837	1837	232.175	176.666	0	0	0	0	0	NaN	208.019	208.019	208.019	208.019	0
Track_1838	2	0	0	0	0	0	1	3	4	0	1838	1838	483.189	175.768	0	0	0	0	0	NaN	102.215	102.215	102.215	102.215	0
Track_1839	2	0	0	0	0	0	1	3	4	0	1839	1839	205.093	175.504	0	0	0	0	0	NaN	165.919	165.919	165.919	165.919	0
Track_1840	2	0	0	0	0	0	1	3	4	0	1840	1840	221.133	184.380	0	0	0	0	0	NaN	100.058	100.058	100.058	100.058	0
Track_1841	2	0	0	0	0	0	1	3	4	0	1841	1841	323.994	183.159	0	0	0	0	0	NaN	123.011	123.011	123.011	123.011	0
Track_1842	2	0	0	0	0	0	1	3	4	0	1842	1842	307.168	183.267	0	0	0	0	0	NaN	237.960	237.960	237.960	237.960	0
Track_1843	2	0	0	0	0	0	1	3	4	0	1843	1843	300.124	182.972	0	0	0	0	0	NaN	160.965	160.965	160.965	160.965	0
Track_1844	2	0	0	0	0	0	1	3	4	0	1844	1844	383.327	182.509	0	0	0	0	0	NaN	316.177	316.177	316.177	316.177	0
Track_1845	2	0	0	0	0	0	1	3	4	0	1845	1845	105.636	180.587	0	0	0	0	0	NaN	262.147	262.147	262.147	262.147	0
Track_1846	2	0	0	0	0	0	1	3	4	0	1846	1846	20.387	181.008	0	0	0	0	0	NaN	205.345	205.345	205.345	205.345	0
Track_1847	2	0	0	0	0	0	1	3	4	0	1847	1847	392.379	180.138	0	0	0	0	0	NaN	411.963	411.963	411.963	411.963	0
Track_1848	2	0	0	0	0	0	1	3	4	0	1848	1848	498.338	185.855	0	0	0	0	0	NaN	276.753	276.753	276.753	276.753	0
Track_1849	2	0	0	0	0	0	1	3	4	0	1849	1849	264.053	185.821	0	0	0	0	0	NaN	249.594	249.594	249.594	249.594	0
Track_1850	2	0	0	0	0	0	1	3	4	0	1850	1850	213.206	186.484	0	0	0	0	0	NaN	344.451	344.451	344.451	344.451	0
Track_1851	2	0	0	0	0	0	1	3	4	0	1851	1851	98.136	185.608	0	0	0	0	0	NaN	249.362	249.362	249.362	249.362	0
Track_1852	2	0	0	0	0	0	1	3	4	0	1852	1852	232.467	185.404	0	0	0	0	0	NaN	332.235	332.235	332.235	332.235	0
Track_1853	2	0	0	0	0	0	1	3	4	0	1853	1853	123.115	184.616	0	0	0	0	0	NaN	498.495	498.495	498.495	498.495	0
Track_1854	2	0	0	0	0	0	1	3	4	0	1854	1854	444.962	184.068	0	0	0	0	0	NaN	288.098	288.098	288.098	288.098	0
Track_1855	2	0	0	0	0	0	1	3	4	0	1855	1855	357.398	184.009	0	0	0	0	0	NaN	201.375	201.375	201.375	201.375	0
Track_1856	2	0	0	0	0	0	1	3	4	0	1856	1856	319.158	193.278	0	0	0	0	0	NaN	449.217	449.217	449.217	449.217	0
Track_1857	2	0	0	0	0	0	1	3	4	0	1857	1857	70.496	192.968	0	0	0	0	0	NaN	256.077	256.077	256.077	256.077	0
Track_1858	2	0	0	0	0	0	1	3	4	0	1858	1858	328.198	192.244	0	0	0	0	0	NaN	632.922	632.922	632.922	632.922	0
Track_1859	2	0	0	0	0	0	1	3	4	0	1859	1859	477.750	190.850	0	0	0	0	0	NaN	435.610	435.610	435.610	435.610	0
Track_1860	2	0	0	0	0	0	1	3	4	0	1860	1860	417.540	189.908	0	0	0	0	0	NaN	316.653	316.653	316.653	316.653	0
Track_1861	2	0	0	0	0	0	1	3	4	0	1861	1861	370.086	190.161	0	0	0	0	0	NaN	20.297	20.297	20.297	20.297	0
Track_1862	2	0	0	0	0	0	1	3	4	0	1862	1862	286.438	189.212	0	0	0	0	0	NaN	274.137	274.137	274.137	274.137	0
Track_1863	2	0	0	0	0	0	1	3	4	0	1863	1863	420.181	187.098	0	0	0	0	0	NaN	252.448	252.448	252.448	252.448	0
Track_1864	2	0	0	0	0	0	1	3	4	0	1864	1864	401.678	195.812	0	0	0	0	0	NaN	373.840	373.840	373.840	373.840	0
Track_1865	2	0	0	0	0	0	1	3	4	0	1865	1865	338.728	195.950	0	0	0	0	0	NaN	127.705	127.705	127.705	127.705	0
Track_1866	2	0	0	0	0	0	1	3	4	0	1866	1866	219.903	195.702	0	0	0	0	0	NaN	176.575	176.575	176.575	176.575	0
Track_1867	2	0	0	0	0	0	1	3	4	0	1867	1867	151.371	195.775	0	0	0	0	0	NaN	576.973	576.973	576.973	576.973	0
Track_1868	2	0	0	0	0	0	1	3	4	0	1868	1868	98.924	195.766	0	0	0	0	0	NaN	157.648	157.648	157.648	157.648	0
Track_1869	2	0	0	0	0	0	1	3	4	0	1869	1869	437.790	194.712	0	0	0	0	0	NaN	909.745	909.745	909.745	909.745	0
Track_1870	2	0	0	0	0	0	1	3	4	0	1870	1870	507.185	194.367	0	0	0	0	0	NaN	173.842	173.842	173.842	173.842	0
Track_1871	2	0	0	0	0	0	1	3	4	0	1871	1871	493.232	194.312	0	0	0	0	0	NaN	142.296	142.296	142.296	142.296	0
Track_1872	2	0	0	0	0	0	1	3	4	0	1872	1872	445.355	200.067	0	0	0	0	0	NaN	374.127	374.127	374.127	374.127	0
Track_1873	2	0	0	0	0	0	1	3	4	0	1873	1873	423.923	200.278	0	0	0	0	0	NaN	170.795	170.795	170.795	170.795	0
Track_1874	2	0	0	0	0	0	1	3	4	0	1874	1874	371.730	200.071	0	0	0	0	0	NaN	203.647	203.647	203.647	203.647	0
Track_1875	2	0	0	0	0	0	1	3	4	0	1875	1875	348.833	200.516	0	0	0	0	0	NaN	384.683	384.683	384.683	384.683	0
Track_1876	2	0	0	0	0	0	1	3	4	0	1876	1876	5.115	199.349	0	0	0	0	0	NaN	320.202	320.202	320.202	320.202	0
Track_1877	2	0	0	0	0	0	1	3	4	0	1877	1877	233.816	197.213	0	0	0	0	0	NaN	385.786	385.786	385.786	385.786	0
Track_1878	2	0	0	0	0	0	1	3	4	0	1878	1878	168.028	197.274	0	0	0	0	0	NaN	184.472	184.472	184.472	184.472	0
Track_1879	2	0	0	0	0	0	1	3	4	0	1879	1879	54.987	196.678	0	0	0	0	0	NaN	24.703	24.703	24.703	24.703	0
Track_1880	2	0	0	0	0	0	1	3	4	0	1880	1880	218.410	203.956	0	0	0	0	0	NaN	360.014	360.014	360.014	360.014	0
Track_1881	2	0	0	0	0	0	1	3	4	0	1881	1881	80.548	203.886	0	0	0	0	0	NaN	206.247	206.247	206.247	206.247	0
Track_1882	2	0	0	0	0	0	1	3	4	0	1882	1882	242.853	202.603	0	0	0	0	0	NaN	44.410	44.410	44.410	44.410	0
Track_1883	2	0	0	0	0	0	1	3	4	0	1883	1883	413.711	202.040	0	0	0	0	0	NaN	276.946	276.946	276.946	276.946	0
Track_1884	2	0	0	0	0	0	1	3	4	0	1884	1884	266.609	201.842	0	0	0	0	0	NaN	427.519	427.519	427.519	427.519	0
Track_1885	2	0	0	0	0	0	1	3	4	0	1885	1885	40.282	201.764	0	0	0	0	0	NaN	351.056	351.056	351.056	351.056	0
Track_1886	2	0	0	0	0	0	1	3	4	0	1886	1886	506.472	201.007	0	0	0	0	0	NaN	168.522	168.522	168.522	168.522	0
Track_1887	2	0	0	0	0	0	1	3	4	0	1887	1887	20.545	200.498	0	0	0	0	0	NaN	192.538	192.538	192.538	192.538	0
Track_1888	2	0	0	0	0	0	1	3	4	0	1888	1888	367.449	206.416	0	0	0	0	0	NaN	21.366	21.366	21.366	21.366	0
Track_1889	2	0	0	0	0	0	1	3	4	0	1889	1889	145.640	206.258	0	0	0	0	0	NaN	138.664	138.664	138.664	138.664	0
Track_1890	2	0	0	0	0	0	1	3	4	0	1890	1890	55.056	205.894	0	0	0	0	0	NaN	695.401	695.401	695.401	695.401	0
Track_1891	2	0	0	0	0	0	1	3	4	0	1891	1891	427.213	204.788	0	0	0	0	0	NaN	845.782	845.782	845.782	845.782	0
Track_1892	2	0	0	0	0	0	1	3	4	0	1892	1892	223.374	205.168	0	0	0	0	0	NaN	143.179	143.179	143.179	143.179	0
Track_1893	2	0	0	0	0	0	1	3	4	0	1893	1893	402.484	203.837	0	0	0	0	0	NaN	231.104	231.104	231.104	231.104	0
Track_1894	2	0	0	0	0	0	1	3	4	0	1894	1894	486.489	207.433	0	0	0	0	0	NaN	151.785	151.785	151.785	151.785	0
Track_1895	2	0	0	0	0	0	1	3	4	0	1895	1895	108.187	207.392	0	0	0	0	0	NaN	261.157	261.157	261.157	261.157	0
Track_1896	2	0	0	0	0	0	1	3	4	0	1896	1896	324.699	208.941	0	0	0	0	0	NaN	146.082	146.082	146.082	146.082	0
Track_1897	2	0	0	0	0	0	1	3	4	0	1897	1897	310.032	209.159	0	0	0	0	0	NaN	132.351	132.351	132.351	132.351	0
Track_1898	2	0	0	0	0	0	1	3	4	0	1898	1898	122.240	208.864	0	0	0	0	0	NaN	127.308	127.308	127.308	127.308	0
Track_1899	2	0	0	0	0	0	1	3	4	0	1899	1899	21.612	209.009	0	0	0	0	0	NaN	469.961	469.961	469.961	469.961	0
Track_1900	2	0	0	0	0	0	1	3	4	0	1900	1900	406.915	207.975	0	0	0	0	0	NaN	93.516	93.516	93.516	93.516	0
Track_1901	2	0	0	0	0	0	1	3	4	0	1901	1901	234.680	208.277	0	0	0	0	0	NaN	56.924	56.924	56.924	56.924	0
Track_1902	2	0	0	0	0	0	1	3	4	0	1902	1902	474.015	209.986	0	0	0	0	0	NaN	238.921	238.921	238.921	238.921	0
Track_1903	2	0	0	0	0	0	1	3	4	0	1903	1903	248.782	210.015	0	0	0	0	0	NaN	261.413	261.413	261.413	261.413	0
Track_1904	2	0	0	0	0	0	1	3	4	0	1904	1904	351.781	212.010	0	0	0	0	0	NaN	328.419	328.419	328.419	328.419	0
Track_1905	2	0	0	0	0	0	1	3	4	0	1905	1905	146.775	212.087	0	0	0	0	0	NaN	302.938	302.938	302.938	302.938	0
Track_1906	2	0	0	0	0	0	1	3	4	0	1906	1906	74.786	211.876	0	0	0	0	0	NaN	176.148	176.148	176.148	176.148	0
Track_1907	2	0	0	0	0	0	1	3	4	0	1907	1907	25.877	211.744	0	0	0	0	0	NaN	102.851	102.851	102.851	102.851	0
Track_1908	2	0	0	0	0	0	1	3	4	0	1908	1908	115.517	211.099	0	0	0	0	0	NaN	282.044	282.044	282.044	282.044	0
Track_1909	2	0	0	0	0	0	1	3	4	0	1909	1909	63.358	210.563	0	0	0	0	0	NaN	257.752	257.752	257.752	257.752	0
Track_1910	2	0	0	0	0	0	1	3	4	0	1910	1910	402.711	213.718	0	0	0	0	0	NaN	437.890	437.890	437.890	437.890	0
Track_1911	2	0	0	0	0	0	1	3	4	0	1911	1911	448.755	211.673	0	0	0	0	0	NaN	396.356	396.356	396.356	396.356	0
Track_1912	2	0	0	0	0	0	1	3	4	0	1912	1912	107.663	219.408	0	0	0	0	0	NaN	93.122	93.122	93.122	93.122	0
Track_1913	2	0	0	0	0	0	1	3	4	0	1913	1913	51.445	218.035	0	0	0	0	0	NaN	231.065	231.065	231.065	231.065	0
Track_1914	2	0	0	0	0	0	1	3	4	0	1914	1914	36.338	218.511	0	0	0	0	0	NaN	288.355	288.355	288.355	288.355	0
Track_1915	2	0	0	0	0	0	1	3	4	0	1915	1915	293.309	217.394	0	0	0	0	0	NaN	300.698	300.698	300.698	300.698	0
Track_1916	2	0	0	0	0	0	1	3	4	0	1916	1916	163.578	216.121	0	0	0	0	0	NaN	176.924	176.924	176.924	176.924	0
Track_1917	2	0	0	0	0	0	1	3	4	0	1917	1917	5.385	215.923	0	0	0	0	0	NaN	22.992	22.992	22.992	22.992	0
Track_1918	2	0	0	0	0	0	1	3	4	0	1918	1918	478.213	219.712	0	0	0	0	0	NaN	91.994	91.994	91.994	91.994	0
Track_1919	2	0	0	0	0	0	1	3	4	0	1919	1919	170.889	219.738	0	0	0	0	0	NaN	420.848	420.848	420.848	420.848	0
Track_1920	2	0	0	0	0	0	1	3	4	0	1920	1920	403.208	221.710	0	0	0	0	0	NaN	268.097	268.097	268.097	268.097	0
Track_1921	2	0	0	0	0	0	1	3	4	0	1921	1921	375.779	222.001	0	0	0	0	0	NaN	117.552	117.552	117.552	117.552	0
Track_1922	2	0	0	0	0	0	1	3	4	0	1922	1922	463.962	220.582	0	0	0	0	0	NaN	229.531	229.531	229.531	229.531	0
Track_1923	2	0	0	0	0	0	1	3	4	0	1923	1923	367.810	221.182	0	0	0	0	0	NaN	67.947	67.947	67.947	67.947	0
Track_1924	2	0	0	0	0	0	1	3	4	0	1924	1924	193.664	221.168	0	0	0	0	0	NaN	242.717	242.717	242.717	242.717	0
Track_1925	2	0	0	0	0	0	1	3	4	0	1925	1925	27.955	220.820	0	0	0	0	0	NaN	289.537	289.537	289.537	289.537	0
Track_1926	2	0	0	0	0	0	1	3	4	0	1926	1926	229.446	224.324	0	0	0	0	0	NaN	438.084	438.084	438.084	438.084	0
Track_1927	2	0	0	0	0	0	1	3	4	0	1927	1927	453.980	223.164	0	0	0	0	0	NaN	349.364	349.364	349.364	349.364	0
Track_1928	2	0	0	0	0	0	1	3	4	0	1928	1928	112.543	226.327	0	0	0	0	0	NaN	130.728	130.728	130.728	130.728	0
Track_1929	2	0	0	0	0	0	1	3	4	0	1929	1929	83.119	225.604	0	0	0	0	0	NaN	462.029	462.029	462.029	462.029	0
Track_1930	2	0	0	0	0	0	1	3	4	0	1930	1930	349.889	224.886	0	0	0	0	0	NaN	321.492	321.492	321.492	321.492	0
Track_1931	2	0	0	0	0	0	1	3	4	0	1931	1931	312.619	224.905	0	0	0	0	0	NaN	284.538	284.538	284.538	284.538	0
Track_1932	2	0	0	0	0	0	1	3	4	0	1932	1932	75.489	224.686	0	0	0	0	0	NaN	27.174	27.174	27.174	27.174	0
Track_1933	2	0	0	0	0	0	1	3	4	0	1933	1933	274.049	223.874	0	0	0	0	0	NaN	363.398	363.398	363.398	363.398	0
Track_1934	2	0	0	0	0	0	1	3	4	0	1934	1934	189.874	226.325	0	0	0	0	0	NaN	126.999	126.999	126.999	126.999	0
Track_1935	2	0	0	0	0	0	1	3	4	0	1935	1935	148.203	225.684	0	0	0	0	0	NaN	172.547	172.547	172.547	172.547	0
Track_1936	2	0	0	0	0	0	1	3	4	0	1936	1936	460.385	229.113	0	0	0	0	0	NaN	402.838	402.838	402.838	402.838	0
Track_1937	2	0	0	0	0	0	1	3	4	0	1937	1937	398.126	228.877	0	0	0	0	0	NaN	190.058	190.058	190.058	190.058	0
Track_1938	2	0	0	0	0	0	1	3	4	0	1938	1938	353.647	228.584	0	0	0	0	0	NaN	140.993	140.993	140.993	140.993	0
Track_1939	2	0	0	0	0	0	1	3	4	0	1939	1939	423.020	227.921	0	0	0	0	0	NaN	222.580	222.580	222.580	222.580	0
Track_1940	2	0	0	0	0	0	1	3	4	0	1940	1940	175.525	226.986	0	0	0	0	0	NaN	165.224	165.224	165.224	165.224	0
Track_1941	2	0	0	0	0	0	1	3	4	0	1941	1941	405.876	226.086	0	0	0	0	0	NaN	150.451	150.451	150.451	150.451	0
Track_1942	2	0	0	0	0	0	1	3	4	0	1942	1942	191.111	230.890	0	0	0	0	0	NaN	422.125	422.125	422.125	422.125	0
Track_1943	2	0	0	0	0	0	1	3	4	0	1943	1943	3.127	231.019	0	0	0	0	0	NaN	344.594	344.594	344.594	344.594	0
Track_1944	2	0	0	0	0	0	1	3	4	0	1944	1944	111.076	233.105	0	0	0	0	0	NaN	186.103	186.103	186.103	186.103	0
Track_1945	2	0	0	0	0	0	1	3	4	0	1945	1945	340.009	231.782	0	0	0	0	0	NaN	243.929	243.929	243.929	243.929	0
Track_1946	2	0	0	0	0	0	1	3	4	0	1946	1946	328.668	231.545	0	0	0	0	0	NaN	329.567	329.567	329.567	329.567	0
Track_1947	2	0	0	0	0	0	1	3	4	0	1947	1947	236.672	232.287	0	0	0	0	0	NaN	69.957	69.957	69.957	69.957	0
Track_1948	2	0	0	0	0	0	1	3	4	0	1948	1948	475.982	230.545	0	0	0	0	0	NaN	38.402	38.402	38.402	38.402	0
Track_1949	2	0	0	0	0	0	1	3	4	0	1949	1949	381.225	230.602	0	0	0	0	0	NaN	395.354	395.354	395.354	395.354	0
Track_1950	2	0	0	0	0	0	1	3	4	0	1950	1950	224.752	233.688	0	0	0	0	0	NaN	124.558	124.558	124.558	124.558	0
Track_1951	2	0	0	0	0	0	1	3	4	0	1951	1951	414.090	233.122	0	0	0	0	0	NaN	238.661	238.661	238.661	238.661	0
Track_1952	2	0	0	0	0	0	1	3	4	0	1952	1952	256.753	236.483	0	0	0	0	0	NaN	167.446	167.446	167.446	167.446	0
Track_1953	2	0	0	0	0	0	1	3	4	0	1953	1953	492.086	234.628	0	0	0	0	0	NaN	381.288	381.288	381.288	381.288	0
Track_1954	2	0	0	0	0	0	1	3	4	0	1954	1954	453.347	235.098	0	0	0	0	0	NaN	22.887	22.887	22.887	22.887	0
Track_1955	2	0	0	0	0	0	1	3	4	0	1955	1955	388.701	235.502	0	0	0	0	0	NaN	507.113	507.113	507.113	507.113	0
Track_1956	2	0	0	0	0	0	1	3	4	0	1956	1956	52.268	234.872	0	0	0	0	0	NaN	304.256	304.256	304.256	304.256	0
Track_1957	2	0	0	0	0	0	1	3	4	0	1957	1957	499.101	233.549	0	0	0	0	0	NaN	224.125	224.125	224.125	224.125	0
Track_1958	2	0	0	0	0	0	1	3	4	0	1958	1958	286.796	236.050	0	0	0	0	0	NaN	268.917	268.917	268.917	268.917	0
Track_1959	2	0	0	0	0	0	1	3	4	0	1959	1959	278.781	235.682	0	0	0	0	0	NaN	731.927	731.927	731.927	731.927	0
Track_1960	2	0	0	0	0	0	1	3	4	0	1960	1960	309.845	240.391	0	0	0	0	0	NaN	253.200	253.200	253.200	253.200	0
Track_1961	2	0	0	0	0	0	1	3	4	0	1961	1961	144.041	238.295	0	0	0	0	0	NaN	465.087	465.087	465.087	465.087	0
Track_1962	2	0	0	0	0	0	1	3	4	0	1962	1962	131.369	237.967	0	0	0	0	0	NaN	208.531	208.531	208.531	208.531	0
Track_1963	2	0	0	0	0	0	1	3	4	0	1963	1963	476.109	237.124	0	0	0	0	0	NaN	243.872	243.872	243.872	243.872	0
Track_1964	2	0	0	0	0	0	1	3	4	0	1964	1964	244.781	237.402	0	0	0	0	0	NaN	679.691	679.691	679.691	679.691	0
Track_1965	2	0	0	0	0	0	1	3	4	0	1965	1965	77.327	236.731	0	0	0	0	0	NaN	267.985	267.985	267.985	267.985	0
Track_1966	2	0	0	0	0	0	1	3	4	0	1966	1966	0.000	242.000	0	0	0	0	0	NaN	25.057	25.057	25.057	25.057	0
Track_1967	2	0	0	0	0	0	1	3	4	0	1967	1967	111.189	241.388	0	0	0	0	0	NaN	255.448	255.448	255.448	255.448	0
Track_1968	2	0	0	0	0	0	1	3	4	0	1968	1968	427.967	246.396	0	0	0	0	0	NaN	216.132	216.132	216.132	216.132	0
Track_1969	2	0	0	0	0	0	1	3	4	0	1969	1969	211.485	246.095	0	0	0	0	0	NaN	272.156	272.156	272.156	272.156	0
Track_1970	2	0	0	0	0	0	1	3	4	0	1970	1970	502.029	244.750	0	0	0	0	0	NaN	144.444	144.444	144.444	144.444	0
Track_1971	2	0	0	0	0	0	1	3	4	0	1971	1971	487.038	244.567	0	0	0	0	0	NaN	52.205	52.205	52.205	52.205	0
Track_1972	2	0	0	0	0	0	1	3	4	0	1972	1972	492.494	244.433	0	0	0	0	0	NaN	20.407	20.407	20.407	20.407	0
Track_1973	2	0	0	0	0	0	1	3	4	0	1973	1973	225.048	243.009	0	0	0	0	0	NaN	345.920	345.920	345.920	345.920	0
Track_1974	2	0	0	0	0	0	1	3	4	0	1974	1974	14.494	247.761	0	0	0	0	0	NaN	133.342	133.342	133.342	133.342	0
Track_1975	2	0	0	0	0	0	1	3	4	0	1975	1975	480.036	245.790	0	0	0	0	0	NaN	116.048	116.048	116.048	116.048	0
Track_1976	2	0	0	0	0	0	1	3	4	0	1976	1976	72.599	252.005	0	0	0	0	0	NaN	187.017	187.017	187.017	187.017	0
Track_1977	2	0	0	0	0	0	1	3	4	0	1977	1977	283.471	250.913	0	0	0	0	0	NaN	189.596	189.596	189.596	189.596	0
Track_1978	2	0	0	0	0	0	1	3	4	0	1978	1978	223.368	250.078	0	0	0	0	0	NaN	690.200	690.200	690.200	690.200	0
Track_1979	2	0	0	0	0	0	1	3	4	0	1979	1979	201.612	248.715	0	0	0	0	0	NaN	554.015	554.015	554.015	554.015	0
Track_1980	2	0	0	0	0	0	1	3	4	0	1980	1980	141.036	248.669	0	0	0	0	0	NaN	155.601	155.601	155.601	155.601	0
Track_1981	2	0	0	0	0	0	1	3	4	0	1981	1981	326.539	248.377	0	0	0	0	0	NaN	74.362	74.362	74.362	74.362	0
Track_1982	2	0	0	0	0	0	1	3	4	0	1982	1982	59.322	252.789	0	0	0	0	0	NaN	665.935	665.935	665.935	665.935	0
Track_1983	2	0	0	0	0	0	1	3	4	0	1983	1983	20.050	253.120	0	0	0	0	0	NaN	212.317	212.317	212.317	212.317	0
Track_1984	2	0	0	0	0	0	1	3	4	0	1984	1984	245.685	253.994	0	0	0	0	0	NaN	188.807	188.807	188.807	188.807	0
Track_1985	2	0	0	0	0	0	1	3	4	0	1985	1985	195.043	253.608	0	0	0	0	0	NaN	357.385	357.385	357.385	357.385	0
Track_1986	2	0	0	0	0	0	1	3	4	0	1986	1986	102.034	253.621	0	0	0	0	0	NaN	355.675	355.675	355.675	355.675	0
Track_1987	2	0	0	0	0	0	1	3	4	0	1987	1987	0.000	254.000	0	0	0	0	0	NaN	59.576	59.576	59.576	59.576	0
Track_1988	2	0	0	0	0	0	1	3	4	0	1988	1988	477.219	252.722	0	0	0	0	0	NaN	250.633	250.633	250.633	250.633	0
Track_1989	2	0	0	0	0	0	1	3	4	0	1989	1989	206.694	252.507	0	0	0	0	0	NaN	141.664	141.664	141.664	141.664	0
Track_1990	2	0	0	0	0	0	1	3	4	0	1990	1990	415.017	253.572	0	0	0	0	0	NaN	281.201	281.201	281.201	281.201	0
Track_1991	2	0	0	0	0	0	1	3	4	0	1991	1991	382.664	253.874	0	0	0	0	0	NaN	433.863	433.863	433.863	433.863	0
Track_1992	2	0	0	0	0	0	1	3	4	0	1992	1992	201.076	256.950	0	0	0	0	0	NaN	74.816	74.816	74.816	74.816	0
Track_1993	2	0	0	0	0	0	1	3	4	0	1993	1993	46.367	256.952	0	0	0	0	0	NaN	151.131	151.131	151.131	151.131	0
Track_1994	2	0	0	0	0	0	1	3	4	0	1994	1994	181.968	254.743	0	0	0	0	0	NaN	231.144	231.144	231.144	231.144	0
Track_1995	2	0	0	0	0	0	1	3	4	0	1995	1995	173.115	255.420	0	0	0	0	0	NaN	766.573	766.573	766.573	766.573	0
Track_1996	2	0	0	0	0	0	1	3	4	0	1996	1996	151.828	255.037	0	0	0	0	0	NaN	228.438	228.438	228.438	228.438	0
Track_1997	2	0	0	0	0	0	1	3	4	0	1997	1997	450.390	254.286	0	0	0	0	0	NaN	346.961	346.961	346.961	346.961	0
Track_1998	2	0	0	0	0	0	1	3	4	0	1998	1998	221.197	258.075	0	0	0	0	0	NaN	139.788	139.788	139.788	139.788	0
[truncated: 39,310 more rows]
