# Supplementary material for: Flexible linkers in CaMKII control the balance between activating and inhibitory autophosphorylation
Source: eLife. 2020 Mar 9;9:e53670. doi: 10.7554/eLife.53670 (PMC7141811; doi:10.7554/eLife.53670)
Supplement: Source code 1. — A readme file and a test dataset is included for clarity. [file elife-53670-code1.zip › source-code-file/Track statistics560.csv]

Label	NUMBER_SPOTS	NUMBER_GAPS	LONGEST_GAP	NUMBER_SPLITS	NUMBER_MERGES	NUMBER_COMPLEX	TRACK_DURATION	TRACK_START	TRACK_STOP	TRACK_DISPLACEMENT	TRACK_INDEX	TRACK_ID	TRACK_X_LOCATION	TRACK_Y_LOCATION	TRACK_Z_LOCATION	TRACK_MEAN_SPEED	TRACK_MAX_SPEED	TRACK_MIN_SPEED	TRACK_MEDIAN_SPEED	TRACK_STD_SPEED	TRACK_MEAN_QUALITY	TRACK_MAX_QUALITY	TRACK_MIN_QUALITY	TRACK_MEDIAN_QUALITY	TRACK_STD_QUALITY
Track_0	2	0	0	0	0	0	1	0	1	0	0	0	73.978	438.892	0	0	0	0	0	NaN	123.349	123.349	123.349	123.349	0
Track_1	2	0	0	0	0	0	1	0	1	0	1	1	293.870	440.460	0	0	0	0	0	NaN	311.988	311.988	311.988	311.988	0
Track_2	2	0	0	0	0	0	1	0	1	0	2	2	368.118	440.444	0	0	0	0	0	NaN	506.613	506.613	506.613	506.613	0
Track_3	2	0	0	0	0	0	1	0	1	0	3	3	189.238	441.281	0	0	0	0	0	NaN	164.993	164.993	164.993	164.993	0
Track_4	2	0	0	0	0	0	1	0	1	0	4	4	96.463	441.973	0	0	0	0	0	NaN	135.229	135.229	135.229	135.229	0
Track_5	2	0	0	0	0	0	1	0	1	0	5	5	233.934	441.896	0	0	0	0	0	NaN	476.760	476.760	476.760	476.760	0
Track_6	2	0	0	0	0	0	1	0	1	0	6	6	404.235	441.944	0	0	0	0	0	NaN	398.850	398.850	398.850	398.850	0
Track_7	2	0	0	0	0	0	1	0	1	0	7	7	160.023	442.917	0	0	0	0	0	NaN	312.576	312.576	312.576	312.576	0
Track_8	2	0	0	0	0	0	1	0	1	0	8	8	262.880	443.812	0	0	0	0	0	NaN	370.115	370.115	370.115	370.115	0
Track_9	2	0	0	0	0	0	1	0	1	0	9	9	272.858	444.366	0	0	0	0	0	NaN	139.663	139.663	139.663	139.663	0
Track_10	2	0	0	0	0	0	1	0	1	0	10	10	441.880	444.412	0	0	0	0	0	NaN	318.476	318.476	318.476	318.476	0
Track_11	2	0	0	0	0	0	1	0	1	0	11	11	255.824	446.142	0	0	0	0	0	NaN	225.731	225.731	225.731	225.731	0
Track_12	2	0	0	0	0	0	1	0	1	0	12	12	107.321	446.731	0	0	0	0	0	NaN	343.446	343.446	343.446	343.446	0
Track_13	2	0	0	0	0	0	1	0	1	0	13	13	128.542	446.791	0	0	0	0	0	NaN	162.009	162.009	162.009	162.009	0
Track_14	2	0	0	0	0	0	1	0	1	0	14	14	344.972	447.225	0	0	0	0	0	NaN	86.666	86.666	86.666	86.666	0
Track_15	2	0	0	0	0	0	1	0	1	0	15	15	176.077	448.259	0	0	0	0	0	NaN	319.021	319.021	319.021	319.021	0
Track_16	2	0	0	0	0	0	1	0	1	0	16	16	77.246	449.193	0	0	0	0	0	NaN	101.104	101.104	101.104	101.104	0
Track_17	2	0	0	0	0	0	1	0	1	0	17	17	240.520	448.959	0	0	0	0	0	NaN	180.034	180.034	180.034	180.034	0
Track_18	2	0	0	0	0	0	1	0	1	0	18	18	487.079	449.282	0	0	0	0	0	NaN	310.224	310.224	310.224	310.224	0
Track_19	2	0	0	0	0	0	1	0	1	0	19	19	305.449	450.034	0	0	0	0	0	NaN	259.341	259.341	259.341	259.341	0
Track_20	2	0	0	0	0	0	1	0	1	0	20	20	397.655	450.035	0	0	0	0	0	NaN	559.889	559.889	559.889	559.889	0
Track_21	2	0	0	0	0	0	1	0	1	0	21	21	444.496	449.824	0	0	0	0	0	NaN	283.068	283.068	283.068	283.068	0
Track_22	2	0	0	0	0	0	1	0	1	0	22	22	287.274	452.316	0	0	0	0	0	NaN	269.898	269.898	269.898	269.898	0
Track_23	2	0	0	0	0	0	1	0	1	0	23	23	190.947	453.393	0	0	0	0	0	NaN	174.564	174.564	174.564	174.564	0
Track_24	2	0	0	0	0	0	1	0	1	0	24	24	225.218	453.247	0	0	0	0	0	NaN	56.437	56.437	56.437	56.437	0
Track_25	2	0	0	0	0	0	1	0	1	0	25	25	409.641	452.799	0	0	0	0	0	NaN	549.368	549.368	549.368	549.368	0
Track_26	2	0	0	0	0	0	1	0	1	0	26	26	454.728	453.352	0	0	0	0	0	NaN	284.371	284.371	284.371	284.371	0
Track_27	2	0	0	0	0	0	1	0	1	0	27	27	92.687	453.520	0	0	0	0	0	NaN	231.180	231.180	231.180	231.180	0
Track_28	2	0	0	0	0	0	1	0	1	0	28	28	155.757	456.500	0	0	0	0	0	NaN	370.039	370.039	370.039	370.039	0
Track_29	2	0	0	0	0	0	1	0	1	0	29	29	244.435	455.669	0	0	0	0	0	NaN	163.026	163.026	163.026	163.026	0
Track_30	2	0	0	0	0	0	1	0	1	0	30	30	124.509	456.776	0	0	0	0	0	NaN	123.275	123.275	123.275	123.275	0
Track_31	2	0	0	0	0	0	1	0	1	0	31	31	441.873	457.739	0	0	0	0	0	NaN	963.360	963.360	963.360	963.360	0
Track_32	2	0	0	0	0	0	1	0	1	0	32	32	179.613	459.270	0	0	0	0	0	NaN	164.488	164.488	164.488	164.488	0
Track_33	2	0	0	0	0	0	1	0	1	0	33	33	191.999	459.353	0	0	0	0	0	NaN	1034.083	1034.083	1034.083	1034.083	0
Track_34	2	0	0	0	0	0	1	0	1	0	34	34	283.989	459.388	0	0	0	0	0	NaN	222.115	222.115	222.115	222.115	0
Track_35	2	0	0	0	0	0	1	0	1	0	35	35	354.343	459.418	0	0	0	0	0	NaN	271.796	271.796	271.796	271.796	0
Track_36	2	0	0	0	0	0	1	0	1	0	36	36	428.841	459.938	0	0	0	0	0	NaN	237.852	237.852	237.852	237.852	0
Track_37	2	0	0	0	0	0	1	0	1	0	37	37	36.264	461.424	0	0	0	0	0	NaN	361.531	361.531	361.531	361.531	0
Track_38	2	0	0	0	0	0	1	0	1	0	38	38	144.497	461.521	0	0	0	0	0	NaN	278.382	278.382	278.382	278.382	0
Track_39	2	0	0	0	0	0	1	0	1	0	39	39	423.809	460.799	0	0	0	0	0	NaN	204.063	204.063	204.063	204.063	0
Track_40	2	0	0	0	0	0	1	0	1	0	40	40	92.876	461.822	0	0	0	0	0	NaN	143.880	143.880	143.880	143.880	0
Track_41	2	0	0	0	0	0	1	0	1	0	41	41	273.229	461.799	0	0	0	0	0	NaN	481.275	481.275	481.275	481.275	0
Track_42	2	0	0	0	0	0	1	0	1	0	42	42	507.539	461.519	0	0	0	0	0	NaN	80.456	80.456	80.456	80.456	0
Track_43	2	0	0	0	0	0	1	0	1	0	43	43	27.693	463.791	0	0	0	0	0	NaN	160.709	160.709	160.709	160.709	0
Track_44	2	0	0	0	0	0	1	0	1	0	44	44	56.997	464.401	0	0	0	0	0	NaN	531.982	531.982	531.982	531.982	0
Track_45	2	0	0	0	0	0	1	0	1	0	45	45	263.896	463.525	0	0	0	0	0	NaN	260.350	260.350	260.350	260.350	0
Track_46	2	0	0	0	0	0	1	0	1	0	46	46	461.852	463.833	0	0	0	0	0	NaN	736.905	736.905	736.905	736.905	0
Track_47	2	0	0	0	0	0	1	0	1	0	47	47	326.372	464.777	0	0	0	0	0	NaN	298.686	298.686	298.686	298.686	0
Track_48	2	0	0	0	0	0	1	0	1	0	48	48	71.191	466.119	0	0	0	0	0	NaN	257.264	257.264	257.264	257.264	0
Track_49	2	0	0	0	0	0	1	0	1	0	49	49	303.783	465.818	0	0	0	0	0	NaN	271.263	271.263	271.263	271.263	0
Track_50	2	0	0	0	0	0	1	0	1	0	50	50	12.257	467.460	0	0	0	0	0	NaN	210.458	210.458	210.458	210.458	0
Track_51	2	0	0	0	0	0	1	0	1	0	51	51	473.207	466.651	0	0	0	0	0	NaN	53.254	53.254	53.254	53.254	0
Track_52	2	0	0	0	0	0	1	0	1	0	52	52	299.179	467.878	0	0	0	0	0	NaN	237.786	237.786	237.786	237.786	0
Track_53	2	0	0	0	0	0	1	0	1	0	53	53	352.214	467.935	0	0	0	0	0	NaN	27.995	27.995	27.995	27.995	0
Track_54	2	0	0	0	0	0	1	0	1	0	54	54	511.000	468.000	0	0	0	0	0	NaN	327.045	327.045	327.045	327.045	0
Track_55	2	0	0	0	0	0	1	0	1	0	55	55	168.885	469.242	0	0	0	0	0	NaN	264.538	264.538	264.538	264.538	0
Track_56	2	0	0	0	0	0	1	0	1	0	56	56	432.063	468.702	0	0	0	0	0	NaN	292.958	292.958	292.958	292.958	0
Track_57	2	0	0	0	0	0	1	0	1	0	57	57	291.431	470.213	0	0	0	0	0	NaN	173.389	173.389	173.389	173.389	0
Track_58	2	0	0	0	0	0	1	0	1	0	58	58	456.028	471.250	0	0	0	0	0	NaN	88.097	88.097	88.097	88.097	0
Track_59	2	0	0	0	0	0	1	0	1	0	59	59	509.248	471.016	0	0	0	0	0	NaN	332.806	332.806	332.806	332.806	0
Track_60	2	0	0	0	0	0	1	0	1	0	60	60	45.242	471.485	0	0	0	0	0	NaN	23.134	23.134	23.134	23.134	0
Track_61	2	0	0	0	0	0	1	0	1	0	61	61	422.704	471.508	0	0	0	0	0	NaN	286.750	286.750	286.750	286.750	0
Track_62	2	0	0	0	0	0	1	0	1	0	62	62	311.872	474.259	0	0	0	0	0	NaN	229.939	229.939	229.939	229.939	0
Track_63	2	0	0	0	0	0	1	0	1	0	63	63	356.160	474.175	0	0	0	0	0	NaN	294.906	294.906	294.906	294.906	0
Track_64	2	0	0	0	0	0	1	0	1	0	64	64	132.136	474.662	0	0	0	0	0	NaN	610.993	610.993	610.993	610.993	0
Track_65	2	0	0	0	0	0	1	0	1	0	65	65	165.919	476.269	0	0	0	0	0	NaN	258.551	258.551	258.551	258.551	0
Track_66	2	0	0	0	0	0	1	0	1	0	66	66	279.048	477.120	0	0	0	0	0	NaN	661.064	661.064	661.064	661.064	0
Track_67	2	0	0	0	0	0	1	0	1	0	67	67	232.566	478.113	0	0	0	0	0	NaN	532.782	532.782	532.782	532.782	0
Track_68	2	0	0	0	0	0	1	0	1	0	68	68	499.714	477.577	0	0	0	0	0	NaN	187.036	187.036	187.036	187.036	0
Track_69	2	0	0	0	0	0	1	0	1	0	69	69	69.393	478.825	0	0	0	0	0	NaN	138.793	138.793	138.793	138.793	0
Track_70	2	0	0	0	0	0	1	0	1	0	70	70	45.132	479.804	0	0	0	0	0	NaN	104.636	104.636	104.636	104.636	0
Track_71	2	0	0	0	0	0	1	0	1	0	71	71	207.591	479.875	0	0	0	0	0	NaN	14.630	14.630	14.630	14.630	0
Track_72	2	0	0	0	0	0	1	0	1	0	72	72	303.276	479.544	0	0	0	0	0	NaN	197.299	197.299	197.299	197.299	0
Track_73	2	0	0	0	0	0	1	0	1	0	73	73	409.028	479.775	0	0	0	0	0	NaN	121.742	121.742	121.742	121.742	0
Track_74	2	0	0	0	0	0	1	0	1	0	74	74	323.676	480.793	0	0	0	0	0	NaN	256.756	256.756	256.756	256.756	0
Track_75	2	0	0	0	0	0	1	0	1	0	75	75	387.095	481.333	0	0	0	0	0	NaN	119.422	119.422	119.422	119.422	0
Track_76	2	0	0	0	0	0	1	0	1	0	76	76	77.934	481.709	0	0	0	0	0	NaN	230.925	230.925	230.925	230.925	0
Track_77	2	0	0	0	0	0	1	0	1	0	77	77	146.707	482.260	0	0	0	0	0	NaN	102.842	102.842	102.842	102.842	0
Track_78	2	0	0	0	0	0	1	0	1	0	78	78	171.864	482.258	0	0	0	0	0	NaN	234.878	234.878	234.878	234.878	0
Track_79	2	0	0	0	0	0	1	0	1	0	79	79	239.401	481.806	0	0	0	0	0	NaN	701.188	701.188	701.188	701.188	0
Track_80	2	0	0	0	0	0	1	0	1	0	80	80	85.424	482.662	0	0	0	0	0	NaN	126.199	126.199	126.199	126.199	0
Track_81	2	0	0	0	0	0	1	0	1	0	81	81	495.741	482.678	0	0	0	0	0	NaN	85.407	85.407	85.407	85.407	0
Track_82	2	0	0	0	0	0	1	0	1	0	82	82	508.963	484.953	0	0	0	0	0	NaN	274.135	274.135	274.135	274.135	0
Track_83	2	0	0	0	0	0	1	0	1	0	83	83	246.234	485.818	0	0	0	0	0	NaN	457.678	457.678	457.678	457.678	0
Track_84	2	0	0	0	0	0	1	0	1	0	84	84	73.406	487.328	0	0	0	0	0	NaN	532.120	532.120	532.120	532.120	0
Track_85	2	0	0	0	0	0	1	0	1	0	85	85	410.127	486.882	0	0	0	0	0	NaN	172.184	172.184	172.184	172.184	0
Track_86	2	0	0	0	0	0	1	0	1	0	86	86	349.777	488.226	0	0	0	0	0	NaN	145.788	145.788	145.788	145.788	0
Track_87	2	0	0	0	0	0	1	0	1	0	87	87	251.698	489.253	0	0	0	0	0	NaN	110.231	110.231	110.231	110.231	0
Track_88	2	0	0	0	0	0	1	0	1	0	88	88	0.000	490.000	0	0	0	0	0	NaN	32.531	32.531	32.531	32.531	0
Track_89	2	0	0	0	0	0	1	0	1	0	89	89	298.939	491.468	0	0	0	0	0	NaN	305.658	305.658	305.658	305.658	0
Track_90	2	0	0	0	0	0	1	0	1	0	90	90	12.583	492.078	0	0	0	0	0	NaN	202.790	202.790	202.790	202.790	0
Track_91	2	0	0	0	0	0	1	0	1	0	91	91	356.636	492.198	0	0	0	0	0	NaN	551.219	551.219	551.219	551.219	0
Track_92	2	0	0	0	0	0	1	0	1	0	92	92	403.594	492.103	0	0	0	0	0	NaN	274.043	274.043	274.043	274.043	0
Track_93	2	0	0	0	0	0	1	0	1	0	93	93	134.314	493.634	0	0	0	0	0	NaN	173.404	173.404	173.404	173.404	0
Track_94	2	0	0	0	0	0	1	0	1	0	94	94	180.335	494.189	0	0	0	0	0	NaN	170.985	170.985	170.985	170.985	0
Track_95	2	0	0	0	0	0	1	0	1	0	95	95	241.110	493.779	0	0	0	0	0	NaN	222.245	222.245	222.245	222.245	0
Track_96	2	0	0	0	0	0	1	0	1	0	96	96	210.408	494.680	0	0	0	0	0	NaN	118.785	118.785	118.785	118.785	0
Track_97	2	0	0	0	0	0	1	0	1	0	97	97	373.774	494.907	0	0	0	0	0	NaN	119.247	119.247	119.247	119.247	0
Track_98	2	0	0	0	0	0	1	0	1	0	98	98	440.392	495.139	0	0	0	0	0	NaN	313.532	313.532	313.532	313.532	0
Track_99	2	0	0	0	0	0	1	0	1	0	99	99	64.869	496.354	0	0	0	0	0	NaN	242.462	242.462	242.462	242.462	0
Track_100	2	0	0	0	0	0	1	0	1	0	100	100	326.745	496.161	0	0	0	0	0	NaN	125.386	125.386	125.386	125.386	0
Track_101	2	0	0	0	0	0	1	0	1	0	101	101	52.766	497.439	0	0	0	0	0	NaN	327.818	327.818	327.818	327.818	0
Track_102	2	0	0	0	0	0	1	0	1	0	102	102	315.210	496.915	0	0	0	0	0	NaN	542.851	542.851	542.851	542.851	0
Track_103	2	0	0	0	0	0	1	0	1	0	103	103	75.718	497.641	0	0	0	0	0	NaN	32.861	32.861	32.861	32.861	0
Track_104	2	0	0	0	0	0	1	0	1	0	104	104	288.839	498.261	0	0	0	0	0	NaN	117.625	117.625	117.625	117.625	0
Track_105	2	0	0	0	0	0	1	0	1	0	105	105	69.820	498.787	0	0	0	0	0	NaN	73.155	73.155	73.155	73.155	0
Track_106	2	0	0	0	0	0	1	0	1	0	106	106	238.469	499.132	0	0	0	0	0	NaN	536.005	536.005	536.005	536.005	0
Track_107	2	0	0	0	0	0	1	0	1	0	107	107	83.928	499.737	0	0	0	0	0	NaN	158.703	158.703	158.703	158.703	0
Track_108	2	0	0	0	0	0	1	0	1	0	108	108	200.321	500.349	0	0	0	0	0	NaN	232.444	232.444	232.444	232.444	0
Track_109	2	0	0	0	0	0	1	0	1	0	109	109	282.269	500.813	0	0	0	0	0	NaN	161.411	161.411	161.411	161.411	0
Track_110	2	0	0	0	0	0	1	0	1	0	110	110	310.032	500.861	0	0	0	0	0	NaN	212.891	212.891	212.891	212.891	0
Track_111	2	0	0	0	0	0	1	0	1	0	111	111	22.390	501.930	0	0	0	0	0	NaN	96.592	96.592	96.592	96.592	0
Track_112	2	0	0	0	0	0	1	0	1	0	112	112	29.111	501.803	0	0	0	0	0	NaN	416.596	416.596	416.596	416.596	0
Track_113	2	0	0	0	0	0	1	0	1	0	113	113	44.175	503.394	0	0	0	0	0	NaN	41.562	41.562	41.562	41.562	0
Track_114	2	0	0	0	0	0	1	0	1	0	114	114	352.931	503.323	0	0	0	0	0	NaN	764.550	764.550	764.550	764.550	0
Track_115	2	0	0	0	0	0	1	0	1	0	115	115	76.928	504.244	0	0	0	0	0	NaN	107.537	107.537	107.537	107.537	0
Track_116	2	0	0	0	0	0	1	0	1	0	116	116	333.196	503.684	0	0	0	0	0	NaN	386.118	386.118	386.118	386.118	0
Track_117	2	0	0	0	0	0	1	0	1	0	117	117	70.539	506.186	0	0	0	0	0	NaN	313.161	313.161	313.161	313.161	0
Track_118	2	0	0	0	0	0	1	0	1	0	118	118	208.206	507.015	0	0	0	0	0	NaN	265.768	265.768	265.768	265.768	0
Track_119	2	0	0	0	0	0	1	0	1	0	119	119	256.753	507.284	0	0	0	0	0	NaN	186.047	186.047	186.047	186.047	0
Track_120	2	0	0	0	0	0	1	0	1	0	120	120	192.129	508.251	0	0	0	0	0	NaN	185.343	185.343	185.343	185.343	0
Track_121	2	0	0	0	0	0	1	0	1	0	121	121	276.311	507.495	0	0	0	0	0	NaN	396.417	396.417	396.417	396.417	0
Track_122	2	0	0	0	0	0	1	0	1	0	122	122	222.907	509.474	0	0	0	0	0	NaN	537.345	537.345	537.345	537.345	0
Track_123	2	0	0	0	0	0	1	0	1	0	123	123	326.885	509.673	0	0	0	0	0	NaN	123.368	123.368	123.368	123.368	0
Track_124	2	0	0	0	0	0	1	0	1	0	124	124	33.000	511.000	0	0	0	0	0	NaN	61.899	61.899	61.899	61.899	0
Track_125	2	0	0	0	0	0	1	0	1	0	125	125	156.000	511.000	0	0	0	0	0	NaN	116.792	116.792	116.792	116.792	0
Track_126	2	0	0	0	0	0	1	0	1	0	126	126	359.000	511.000	0	0	0	0	0	NaN	436.329	436.329	436.329	436.329	0
Track_127	2	0	0	0	0	0	1	0	1	0	127	127	379.000	511.000	0	0	0	0	0	NaN	334.822	334.822	334.822	334.822	0
Track_128	2	0	0	0	0	0	1	0	1	0	128	128	389.000	511.000	0	0	0	0	0	NaN	188.104	188.104	188.104	188.104	0
Track_129	2	0	0	0	0	0	1	0	1	0	129	129	481.000	511.000	0	0	0	0	0	NaN	51.844	51.844	51.844	51.844	0
Track_130	2	0	0	0	0	0	1	0	1	0	130	130	104.000	0.000	0	0	0	0	0	NaN	136.747	136.747	136.747	136.747	0
Track_131	2	0	0	0	0	0	1	0	1	0	131	131	155.000	0.000	0	0	0	0	0	NaN	381.606	381.606	381.606	381.606	0
Track_132	2	0	0	0	0	0	1	0	1	0	132	132	170.000	0.000	0	0	0	0	0	NaN	31.975	31.975	31.975	31.975	0
Track_133	2	0	0	0	0	0	1	0	1	0	133	133	220.000	0.000	0	0	0	0	0	NaN	131.048	131.048	131.048	131.048	0
Track_134	2	0	0	0	0	0	1	0	1	0	134	134	505.000	0.000	0	0	0	0	0	NaN	147.250	147.250	147.250	147.250	0
Track_135	2	0	0	0	0	0	1	0	1	0	135	135	28.647	1.622	0	0	0	0	0	NaN	177.942	177.942	177.942	177.942	0
Track_136	2	0	0	0	0	0	1	0	1	0	136	136	0.000	3.000	0	0	0	0	0	NaN	212.383	212.383	212.383	212.383	0
Track_137	2	0	0	0	0	0	1	0	1	0	137	137	428.646	2.996	0	0	0	0	0	NaN	316.902	316.902	316.902	316.902	0
Track_138	2	0	0	0	0	0	1	0	1	0	138	138	389.143	4.076	0	0	0	0	0	NaN	404.001	404.001	404.001	404.001	0
Track_139	2	0	0	0	0	0	1	0	1	0	139	139	455.639	3.808	0	0	0	0	0	NaN	71.450	71.450	71.450	71.450	0
Track_140	2	0	0	0	0	0	1	0	1	0	140	140	479.581	3.590	0	0	0	0	0	NaN	231.982	231.982	231.982	231.982	0
Track_141	2	0	0	0	0	0	1	0	1	0	141	141	467.970	5.165	0	0	0	0	0	NaN	223.527	223.527	223.527	223.527	0
Track_142	2	0	0	0	0	0	1	0	1	0	142	142	359.144	5.937	0	0	0	0	0	NaN	400.194	400.194	400.194	400.194	0
Track_143	2	0	0	0	0	0	1	0	1	0	143	143	200.173	7.067	0	0	0	0	0	NaN	314.011	314.011	314.011	314.011	0
Track_144	2	0	0	0	0	0	1	0	1	0	144	144	232.094	6.901	0	0	0	0	0	NaN	307.755	307.755	307.755	307.755	0
Track_145	2	0	0	0	0	0	1	0	1	0	145	145	462.267	7.166	0	0	0	0	0	NaN	365.195	365.195	365.195	365.195	0
Track_146	2	0	0	0	0	0	1	0	1	0	146	146	88.312	8.321	0	0	0	0	0	NaN	108.908	108.908	108.908	108.908	0
Track_147	2	0	0	0	0	0	1	0	1	0	147	147	197.811	8.350	0	0	0	0	0	NaN	319.320	319.320	319.320	319.320	0
Track_148	2	0	0	0	0	0	1	0	1	0	148	148	295.161	8.427	0	0	0	0	0	NaN	304.914	304.914	304.914	304.914	0
Track_149	2	0	0	0	0	0	1	0	1	0	149	149	340.150	7.781	0	0	0	0	0	NaN	317.082	317.082	317.082	317.082	0
Track_150	2	0	0	0	0	0	1	0	1	0	150	150	447.921	8.655	0	0	0	0	0	NaN	307.896	307.896	307.896	307.896	0
Track_151	2	0	0	0	0	0	1	0	1	0	151	151	255.756	10.111	0	0	0	0	0	NaN	427.108	427.108	427.108	427.108	0
Track_152	2	0	0	0	0	0	1	0	1	0	152	152	332.749	10.092	0	0	0	0	0	NaN	54.141	54.141	54.141	54.141	0
Track_153	2	0	0	0	0	0	1	0	1	0	153	153	406.942	9.781	0	0	0	0	0	NaN	29.369	29.369	29.369	29.369	0
Track_154	2	0	0	0	0	0	1	0	1	0	154	154	419.400	9.896	0	0	0	0	0	NaN	56.142	56.142	56.142	56.142	0
Track_155	2	0	0	0	0	0	1	0	1	0	155	155	2.846	11.244	0	0	0	0	0	NaN	341.786	341.786	341.786	341.786	0
Track_156	2	0	0	0	0	0	1	0	1	0	156	156	143.176	10.982	0	0	0	0	0	NaN	176.769	176.769	176.769	176.769	0
Track_157	2	0	0	0	0	0	1	0	1	0	157	157	101.599	12.006	0	0	0	0	0	NaN	137.147	137.147	137.147	137.147	0
Track_158	2	0	0	0	0	0	1	0	1	0	158	158	127.449	12.140	0	0	0	0	0	NaN	311.511	311.511	311.511	311.511	0
Track_159	2	0	0	0	0	0	1	0	1	0	159	159	287.972	11.531	0	0	0	0	0	NaN	260.757	260.757	260.757	260.757	0
Track_160	2	0	0	0	0	0	1	0	1	0	160	160	470.498	11.577	0	0	0	0	0	NaN	712.544	712.544	712.544	712.544	0
Track_161	2	0	0	0	0	0	1	0	1	0	161	161	303.934	13.119	0	0	0	0	0	NaN	564.788	564.788	564.788	564.788	0
Track_162	2	0	0	0	0	0	1	0	1	0	162	162	399.404	13.282	0	0	0	0	0	NaN	163.012	163.012	163.012	163.012	0
Track_163	2	0	0	0	0	0	1	0	1	0	163	163	505.501	12.918	0	0	0	0	0	NaN	257.007	257.007	257.007	257.007	0
Track_164	2	0	0	0	0	0	1	0	1	0	164	164	498.677	14.230	0	0	0	0	0	NaN	258.146	258.146	258.146	258.146	0
Track_165	2	0	0	0	0	0	1	0	1	0	165	165	262.169	15.134	0	0	0	0	0	NaN	84.852	84.852	84.852	84.852	0
Track_166	2	0	0	0	0	0	1	0	1	0	166	166	454.754	14.974	0	0	0	0	0	NaN	91.552	91.552	91.552	91.552	0
Track_167	2	0	0	0	0	0	1	0	1	0	167	167	27.870	15.653	0	0	0	0	0	NaN	262.662	262.662	262.662	262.662	0
Track_168	2	0	0	0	0	0	1	0	1	0	168	168	69.666	16.139	0	0	0	0	0	NaN	130.933	130.933	130.933	130.933	0
Track_169	2	0	0	0	0	0	1	0	1	0	169	169	175.137	16.419	0	0	0	0	0	NaN	211.727	211.727	211.727	211.727	0
Track_170	2	0	0	0	0	0	1	0	1	0	170	170	267.174	15.920	0	0	0	0	0	NaN	55.335	55.335	55.335	55.335	0
Track_171	2	0	0	0	0	0	1	0	1	0	171	171	415.777	15.613	0	0	0	0	0	NaN	131.535	131.535	131.535	131.535	0
Track_172	2	0	0	0	0	0	1	0	1	0	172	172	39.531	16.570	0	0	0	0	0	NaN	251.515	251.515	251.515	251.515	0
Track_173	2	0	0	0	0	0	1	0	1	0	173	173	249.389	18.104	0	0	0	0	0	NaN	223.897	223.897	223.897	223.897	0
Track_174	2	0	0	0	0	0	1	0	1	0	174	174	256.202	17.842	0	0	0	0	0	NaN	364.800	364.800	364.800	364.800	0
Track_175	2	0	0	0	0	0	1	0	1	0	175	175	314.445	18.381	0	0	0	0	0	NaN	635.160	635.160	635.160	635.160	0
Track_176	2	0	0	0	0	0	1	0	1	0	176	176	345.543	17.691	0	0	0	0	0	NaN	190.618	190.618	190.618	190.618	0
Track_177	2	0	0	0	0	0	1	0	1	0	177	177	374.551	18.471	0	0	0	0	0	NaN	277.214	277.214	277.214	277.214	0
Track_178	2	0	0	0	0	0	1	0	1	0	178	178	183.526	19.118	0	0	0	0	0	NaN	483.303	483.303	483.303	483.303	0
Track_179	2	0	0	0	0	0	1	0	1	0	179	179	195.174	19.468	0	0	0	0	0	NaN	141.917	141.917	141.917	141.917	0
Track_180	2	0	0	0	0	0	1	0	1	0	180	180	319.092	18.723	0	0	0	0	0	NaN	404.041	404.041	404.041	404.041	0
Track_181	2	0	0	0	0	0	1	0	1	0	181	181	437.126	18.502	0	0	0	0	0	NaN	189.768	189.768	189.768	189.768	0
Track_182	2	0	0	0	0	0	1	0	1	0	182	182	503.009	18.512	0	0	0	0	0	NaN	178.823	178.823	178.823	178.823	0
Track_183	2	0	0	0	0	0	1	0	1	0	183	183	287.897	19.654	0	0	0	0	0	NaN	22.310	22.310	22.310	22.310	0
Track_184	2	0	0	0	0	0	1	0	1	0	184	184	482.374	19.887	0	0	0	0	0	NaN	320.950	320.950	320.950	320.950	0
Track_185	2	0	0	0	0	0	1	0	1	0	185	185	25.868	21.073	0	0	0	0	0	NaN	142.355	142.355	142.355	142.355	0
Track_186	2	0	0	0	0	0	1	0	1	0	186	186	112.546	21.425	0	0	0	0	0	NaN	258.086	258.086	258.086	258.086	0
Track_187	2	0	0	0	0	0	1	0	1	0	187	187	301.432	21.095	0	0	0	0	0	NaN	210.356	210.356	210.356	210.356	0
Track_188	2	0	0	0	0	0	1	0	1	0	188	188	398.671	21.300	0	0	0	0	0	NaN	202.268	202.268	202.268	202.268	0
Track_189	2	0	0	0	0	0	1	0	1	0	189	189	91.981	22.100	0	0	0	0	0	NaN	230.055	230.055	230.055	230.055	0
Track_190	2	0	0	0	0	0	1	0	1	0	190	190	328.834	22.059	0	0	0	0	0	NaN	536.382	536.382	536.382	536.382	0
Track_191	2	0	0	0	0	0	1	0	1	0	191	191	455.384	22.200	0	0	0	0	0	NaN	228.659	228.659	228.659	228.659	0
Track_192	2	0	0	0	0	0	1	0	1	0	192	192	511.000	22.000	0	0	0	0	0	NaN	22.674	22.674	22.674	22.674	0
Track_193	2	0	0	0	0	0	1	0	1	0	193	193	254.725	23.029	0	0	0	0	0	NaN	664.925	664.925	664.925	664.925	0
Track_194	2	0	0	0	0	0	1	0	1	0	194	194	470.779	24.383	0	0	0	0	0	NaN	383.024	383.024	383.024	383.024	0
Track_195	2	0	0	0	0	0	1	0	1	0	195	195	323.928	25.507	0	0	0	0	0	NaN	203.882	203.882	203.882	203.882	0
Track_196	2	0	0	0	0	0	1	0	1	0	196	196	191.114	26.348	0	0	0	0	0	NaN	130.159	130.159	130.159	130.159	0
Track_197	2	0	0	0	0	0	1	0	1	0	197	197	206.437	25.914	0	0	0	0	0	NaN	246.104	246.104	246.104	246.104	0
Track_198	2	0	0	0	0	0	1	0	1	0	198	198	500.576	25.634	0	0	0	0	0	NaN	362.002	362.002	362.002	362.002	0
Track_199	2	0	0	0	0	0	1	0	1	0	199	199	455.985	26.691	0	0	0	0	0	NaN	102.842	102.842	102.842	102.842	0
Track_200	2	0	0	0	0	0	1	0	1	0	200	200	105.371	27.547	0	0	0	0	0	NaN	142.400	142.400	142.400	142.400	0
Track_201	2	0	0	0	0	0	1	0	1	0	201	201	293.535	28.159	0	0	0	0	0	NaN	104.024	104.024	104.024	104.024	0
Track_202	2	0	0	0	0	0	1	0	1	0	202	202	12.681	28.916	0	0	0	0	0	NaN	336.353	336.353	336.353	336.353	0
Track_203	2	0	0	0	0	0	1	0	1	0	203	203	83.062	28.539	0	0	0	0	0	NaN	120.553	120.553	120.553	120.553	0
Track_204	2	0	0	0	0	0	1	0	1	0	204	204	124.552	29.426	0	0	0	0	0	NaN	311.984	311.984	311.984	311.984	0
Track_205	2	0	0	0	0	0	1	0	1	0	205	205	268.252	28.924	0	0	0	0	0	NaN	512.089	512.089	512.089	512.089	0
Track_206	2	0	0	0	0	0	1	0	1	0	206	206	379.560	29.259	0	0	0	0	0	NaN	497.380	497.380	497.380	497.380	0
Track_207	2	0	0	0	0	0	1	0	1	0	207	207	389.548	29.208	0	0	0	0	0	NaN	238.707	238.707	238.707	238.707	0
Track_208	2	0	0	0	0	0	1	0	1	0	208	208	35.233	30.179	0	0	0	0	0	NaN	316.529	316.529	316.529	316.529	0
Track_209	2	0	0	0	0	0	1	0	1	0	209	209	246.134	30.321	0	0	0	0	0	NaN	164.320	164.320	164.320	164.320	0
Track_210	2	0	0	0	0	0	1	0	1	0	210	210	312.155	30.330	0	0	0	0	0	NaN	274.685	274.685	274.685	274.685	0
Track_211	2	0	0	0	0	0	1	0	1	0	211	211	430.959	30.787	0	0	0	0	0	NaN	353.006	353.006	353.006	353.006	0
Track_212	2	0	0	0	0	0	1	0	1	0	212	212	24.125	31.996	0	0	0	0	0	NaN	203.439	203.439	203.439	203.439	0
Track_213	2	0	0	0	0	0	1	0	1	0	213	213	62.756	31.627	0	0	0	0	0	NaN	218.240	218.240	218.240	218.240	0
Track_214	2	0	0	0	0	0	1	0	1	0	214	214	164.789	32.274	0	0	0	0	0	NaN	319.372	319.372	319.372	319.372	0
Track_215	2	0	0	0	0	0	1	0	1	0	215	215	129.375	33.495	0	0	0	0	0	NaN	161.158	161.158	161.158	161.158	0
Track_216	2	0	0	0	0	0	1	0	1	0	216	216	322.084	32.727	0	0	0	0	0	NaN	299.448	299.448	299.448	299.448	0
Track_217	2	0	0	0	0	0	1	0	1	0	217	217	489.957	33.462	0	0	0	0	0	NaN	577.946	577.946	577.946	577.946	0
Track_218	2	0	0	0	0	0	1	0	1	0	218	218	138.143	33.529	0	0	0	0	0	NaN	267.964	267.964	267.964	267.964	0
Track_219	2	0	0	0	0	0	1	0	1	0	219	219	274.200	34.625	0	0	0	0	0	NaN	470.278	470.278	470.278	470.278	0
Track_220	2	0	0	0	0	0	1	0	1	0	220	220	357.104	35.149	0	0	0	0	0	NaN	758.609	758.609	758.609	758.609	0
Track_221	2	0	0	0	0	0	1	0	1	0	221	221	284.522	35.982	0	0	0	0	0	NaN	662.451	662.451	662.451	662.451	0
Track_222	2	0	0	0	0	0	1	0	1	0	222	222	448.058	36.074	0	0	0	0	0	NaN	439.316	439.316	439.316	439.316	0
Track_223	2	0	0	0	0	0	1	0	1	0	223	223	98.835	37.390	0	0	0	0	0	NaN	232.473	232.473	232.473	232.473	0
Track_224	2	0	0	0	0	0	1	0	1	0	224	224	204.044	37.079	0	0	0	0	0	NaN	221.097	221.097	221.097	221.097	0
Track_225	2	0	0	0	0	0	1	0	1	0	225	225	501.046	36.907	0	0	0	0	0	NaN	479.049	479.049	479.049	479.049	0
Track_226	2	0	0	0	0	0	1	0	1	0	226	226	194.914	37.794	0	0	0	0	0	NaN	128.019	128.019	128.019	128.019	0
Track_227	2	0	0	0	0	0	1	0	1	0	227	227	231.916	37.893	0	0	0	0	0	NaN	571.801	571.801	571.801	571.801	0
Track_228	2	0	0	0	0	0	1	0	1	0	228	228	26.494	38.550	0	0	0	0	0	NaN	72.085	72.085	72.085	72.085	0
Track_229	2	0	0	0	0	0	1	0	1	0	229	229	68.867	40.420	0	0	0	0	0	NaN	170.844	170.844	170.844	170.844	0
Track_230	2	0	0	0	0	0	1	0	1	0	230	230	109.123	40.043	0	0	0	0	0	NaN	237.039	237.039	237.039	237.039	0
Track_231	2	0	0	0	0	0	1	0	1	0	231	231	259.080	40.432	0	0	0	0	0	NaN	503.845	503.845	503.845	503.845	0
Track_232	2	0	0	0	0	0	1	0	1	0	232	232	8.944	40.916	0	0	0	0	0	NaN	488.952	488.952	488.952	488.952	0
Track_233	2	0	0	0	0	0	1	0	1	0	233	233	95.025	41.443	0	0	0	0	0	NaN	285.897	285.897	285.897	285.897	0
Track_234	2	0	0	0	0	0	1	0	1	0	234	234	294.266	41.318	0	0	0	0	0	NaN	560.548	560.548	560.548	560.548	0
Track_235	2	0	0	0	0	0	1	0	1	0	235	235	399.437	40.622	0	0	0	0	0	NaN	45.467	45.467	45.467	45.467	0
Track_236	2	0	0	0	0	0	1	0	1	0	236	236	434.854	40.843	0	0	0	0	0	NaN	143.793	143.793	143.793	143.793	0
Track_237	2	0	0	0	0	0	1	0	1	0	237	237	149.599	42.987	0	0	0	0	0	NaN	269.949	269.949	269.949	269.949	0
Track_238	2	0	0	0	0	0	1	0	1	0	238	238	244.283	42.834	0	0	0	0	0	NaN	556.363	556.363	556.363	556.363	0
Track_239	2	0	0	0	0	0	1	0	1	0	239	239	346.380	42.692	0	0	0	0	0	NaN	155.025	155.025	155.025	155.025	0
Track_240	2	0	0	0	0	0	1	0	1	0	240	240	19.092	43.930	0	0	0	0	0	NaN	246.022	246.022	246.022	246.022	0
Track_241	2	0	0	0	0	0	1	0	1	0	241	241	113.805	44.484	0	0	0	0	0	NaN	171.889	171.889	171.889	171.889	0
Track_242	2	0	0	0	0	0	1	0	1	0	242	242	311.773	44.053	0	0	0	0	0	NaN	323.550	323.550	323.550	323.550	0
Track_243	2	0	0	0	0	0	1	0	1	0	243	243	378.945	44.194	0	0	0	0	0	NaN	302.467	302.467	302.467	302.467	0
Track_244	2	0	0	0	0	0	1	0	1	0	244	244	366.556	45.267	0	0	0	0	0	NaN	527.823	527.823	527.823	527.823	0
Track_245	2	0	0	0	0	0	1	0	1	0	245	245	323.254	46.384	0	0	0	0	0	NaN	12.222	12.222	12.222	12.222	0
Track_246	2	0	0	0	0	0	1	0	1	0	246	246	389.128	46.265	0	0	0	0	0	NaN	195.411	195.411	195.411	195.411	0
Track_247	2	0	0	0	0	0	1	0	1	0	247	247	440.013	45.610	0	0	0	0	0	NaN	106.720	106.720	106.720	106.720	0
Track_248	2	0	0	0	0	0	1	0	1	0	248	248	174.015	47.732	0	0	0	0	0	NaN	290.308	290.308	290.308	290.308	0
Track_249	2	0	0	0	0	0	1	0	1	0	249	249	62.113	49.250	0	0	0	0	0	NaN	157.646	157.646	157.646	157.646	0
Track_250	2	0	0	0	0	0	1	0	1	0	250	250	73.484	48.596	0	0	0	0	0	NaN	377.357	377.357	377.357	377.357	0
Track_251	2	0	0	0	0	0	1	0	1	0	251	251	266.367	49.234	0	0	0	0	0	NaN	406.705	406.705	406.705	406.705	0
Track_252	2	0	0	0	0	0	1	0	1	0	252	252	9.651	50.248	0	0	0	0	0	NaN	463.153	463.153	463.153	463.153	0
Track_253	2	0	0	0	0	0	1	0	1	0	253	253	208.771	49.697	0	0	0	0	0	NaN	458.694	458.694	458.694	458.694	0
Track_254	2	0	0	0	0	0	1	0	1	0	254	254	469.375	49.921	0	0	0	0	0	NaN	263.931	263.931	263.931	263.931	0
Track_255	2	0	0	0	0	0	1	0	1	0	255	255	49.590	51.057	0	0	0	0	0	NaN	112.769	112.769	112.769	112.769	0
Track_256	2	0	0	0	0	0	1	0	1	0	256	256	190.018	51.404	0	0	0	0	0	NaN	241.150	241.150	241.150	241.150	0
Track_257	2	0	0	0	0	0	1	0	1	0	257	257	296.802	51.203	0	0	0	0	0	NaN	128.180	128.180	128.180	128.180	0
Track_258	2	0	0	0	0	0	1	0	1	0	258	258	368.604	51.344	0	0	0	0	0	NaN	103.659	103.659	103.659	103.659	0
Track_259	2	0	0	0	0	0	1	0	1	0	259	259	456.608	50.517	0	0	0	0	0	NaN	195.870	195.870	195.870	195.870	0
Track_260	2	0	0	0	0	0	1	0	1	0	260	260	355.289	51.556	0	0	0	0	0	NaN	195.767	195.767	195.767	195.767	0
Track_261	2	0	0	0	0	0	1	0	1	0	261	261	363.071	51.929	0	0	0	0	0	NaN	506.329	506.329	506.329	506.329	0
Track_262	2	0	0	0	0	0	1	0	1	0	262	262	484.182	52.383	0	0	0	0	0	NaN	202.448	202.448	202.448	202.448	0
Track_263	2	0	0	0	0	0	1	0	1	0	263	263	511.000	53.000	0	0	0	0	0	NaN	111.672	111.672	111.672	111.672	0
Track_264	2	0	0	0	0	0	1	0	1	0	264	264	47.355	55.339	0	0	0	0	0	NaN	238.173	238.173	238.173	238.173	0
Track_265	2	0	0	0	0	0	1	0	1	0	265	265	122.882	55.467	0	0	0	0	0	NaN	415.410	415.410	415.410	415.410	0
Track_266	2	0	0	0	0	0	1	0	1	0	266	266	239.593	55.205	0	0	0	0	0	NaN	520.129	520.129	520.129	520.129	0
Track_267	2	0	0	0	0	0	1	0	1	0	267	267	277.721	54.692	0	0	0	0	0	NaN	313.416	313.416	313.416	313.416	0
Track_268	2	0	0	0	0	0	1	0	1	0	268	268	303.470	54.843	0	0	0	0	0	NaN	199.653	199.653	199.653	199.653	0
Track_269	2	0	0	0	0	0	1	0	1	0	269	269	225.905	56.063	0	0	0	0	0	NaN	342.570	342.570	342.570	342.570	0
Track_270	2	0	0	0	0	0	1	0	1	0	270	270	251.995	55.837	0	0	0	0	0	NaN	375.481	375.481	375.481	375.481	0
Track_271	2	0	0	0	0	0	1	0	1	0	271	271	329.686	56.794	0	0	0	0	0	NaN	344.334	344.334	344.334	344.334	0
Track_272	2	0	0	0	0	0	1	0	1	0	272	272	507.616	56.630	0	0	0	0	0	NaN	86.846	86.846	86.846	86.846	0
Track_273	2	0	0	0	0	0	1	0	1	0	273	273	105.744	58.264	0	0	0	0	0	NaN	132.380	132.380	132.380	132.380	0
Track_274	2	0	0	0	0	0	1	0	1	0	274	274	166.162	57.894	0	0	0	0	0	NaN	132.310	132.310	132.310	132.310	0
Track_275	2	0	0	0	0	0	1	0	1	0	275	275	321.049	57.503	0	0	0	0	0	NaN	193.134	193.134	193.134	193.134	0
Track_276	2	0	0	0	0	0	1	0	1	0	276	276	347.963	59.360	0	0	0	0	0	NaN	294.250	294.250	294.250	294.250	0
Track_277	2	0	0	0	0	0	1	0	1	0	277	277	434.412	59.220	0	0	0	0	0	NaN	256.802	256.802	256.802	256.802	0
Track_278	2	0	0	0	0	0	1	0	1	0	278	278	0.000	60.000	0	0	0	0	0	NaN	73.293	73.293	73.293	73.293	0
Track_279	2	0	0	0	0	0	1	0	1	0	279	279	8.245	59.928	0	0	0	0	0	NaN	187.036	187.036	187.036	187.036	0
Track_280	2	0	0	0	0	0	1	0	1	0	280	280	303.454	59.710	0	0	0	0	0	NaN	247.828	247.828	247.828	247.828	0
Track_281	2	0	0	0	0	0	1	0	1	0	281	281	14.784	60.733	0	0	0	0	0	NaN	281.074	281.074	281.074	281.074	0
Track_282	2	0	0	0	0	0	1	0	1	0	282	282	58.012	60.606	0	0	0	0	0	NaN	264.173	264.173	264.173	264.173	0
Track_283	2	0	0	0	0	0	1	0	1	0	283	283	360.528	60.478	0	0	0	0	0	NaN	485.070	485.070	485.070	485.070	0
Track_284	2	0	0	0	0	0	1	0	1	0	284	284	82.731	61.902	0	0	0	0	0	NaN	119.940	119.940	119.940	119.940	0
Track_285	2	0	0	0	0	0	1	0	1	0	285	285	373.070	62.452	0	0	0	0	0	NaN	201.237	201.237	201.237	201.237	0
Track_286	2	0	0	0	0	0	1	0	1	0	286	286	235.953	62.811	0	0	0	0	0	NaN	647.441	647.441	647.441	647.441	0
Track_287	2	0	0	0	0	0	1	0	1	0	287	287	267.360	63.175	0	0	0	0	0	NaN	184.831	184.831	184.831	184.831	0
Track_288	2	0	0	0	0	0	1	0	1	0	288	288	182.424	64.757	0	0	0	0	0	NaN	171.894	171.894	171.894	171.894	0
Track_289	2	0	0	0	0	0	1	0	1	0	289	289	75.119	65.694	0	0	0	0	0	NaN	288.023	288.023	288.023	288.023	0
Track_290	2	0	0	0	0	0	1	0	1	0	290	290	169.617	67.020	0	0	0	0	0	NaN	733.544	733.544	733.544	733.544	0
Track_291	2	0	0	0	0	0	1	0	1	0	291	291	192.312	67.899	0	0	0	0	0	NaN	337.951	337.951	337.951	337.951	0
Track_292	2	0	0	0	0	0	1	0	1	0	292	292	141.305	69.169	0	0	0	0	0	NaN	525.222	525.222	525.222	525.222	0
Track_293	2	0	0	0	0	0	1	0	1	0	293	293	345.587	69.381	0	0	0	0	0	NaN	203.518	203.518	203.518	203.518	0
Track_294	2	0	0	0	0	0	1	0	1	0	294	294	468.879	68.818	0	0	0	0	0	NaN	470.633	470.633	470.633	470.633	0
Track_295	2	0	0	0	0	0	1	0	1	0	295	295	46.278	69.608	0	0	0	0	0	NaN	347.408	347.408	347.408	347.408	0
Track_296	2	0	0	0	0	0	1	0	1	0	296	296	199.867	69.943	0	0	0	0	0	NaN	370.396	370.396	370.396	370.396	0
Track_297	2	0	0	0	0	0	1	0	1	0	297	297	304.669	69.933	0	0	0	0	0	NaN	406.389	406.389	406.389	406.389	0
Track_298	2	0	0	0	0	0	1	0	1	0	298	298	429.867	70.335	0	0	0	0	0	NaN	311.564	311.564	311.564	311.564	0
Track_299	2	0	0	0	0	0	1	0	1	0	299	299	313.673	70.729	0	0	0	0	0	NaN	1055.196	1055.196	1055.196	1055.196	0
Track_300	2	0	0	0	0	0	1	0	1	0	300	300	56.491	71.729	0	0	0	0	0	NaN	81.666	81.666	81.666	81.666	0
Track_301	2	0	0	0	0	0	1	0	1	0	301	301	79.730	71.940	0	0	0	0	0	NaN	101.419	101.419	101.419	101.419	0
Track_302	2	0	0	0	0	0	1	0	1	0	302	302	72.943	72.797	0	0	0	0	0	NaN	121.158	121.158	121.158	121.158	0
Track_303	2	0	0	0	0	0	1	0	1	0	303	303	344.887	73.179	0	0	0	0	0	NaN	185.625	185.625	185.625	185.625	0
Track_304	2	0	0	0	0	0	1	0	1	0	304	304	33.579	74.258	0	0	0	0	0	NaN	111.756	111.756	111.756	111.756	0
Track_305	2	0	0	0	0	0	1	0	1	0	305	305	371.464	73.904	0	0	0	0	0	NaN	390.599	390.599	390.599	390.599	0
Track_306	2	0	0	0	0	0	1	0	1	0	306	306	388.451	73.526	0	0	0	0	0	NaN	163.958	163.958	163.958	163.958	0
Track_307	2	0	0	0	0	0	1	0	1	0	307	307	27.123	74.823	0	0	0	0	0	NaN	200.095	200.095	200.095	200.095	0
Track_308	2	0	0	0	0	0	1	0	1	0	308	308	50.175	75.255	0	0	0	0	0	NaN	120.200	120.200	120.200	120.200	0
Track_309	2	0	0	0	0	0	1	0	1	0	309	309	214.499	74.922	0	0	0	0	0	NaN	312.381	312.381	312.381	312.381	0
Track_310	2	0	0	0	0	0	1	0	1	0	310	310	511.000	75.000	0	0	0	0	0	NaN	221.630	221.630	221.630	221.630	0
Track_311	2	0	0	0	0	0	1	0	1	0	311	311	393.855	76.824	0	0	0	0	0	NaN	321.185	321.185	321.185	321.185	0
Track_312	2	0	0	0	0	0	1	0	1	0	312	312	184.561	79.095	0	0	0	0	0	NaN	332.018	332.018	332.018	332.018	0
Track_313	2	0	0	0	0	0	1	0	1	0	313	313	82.745	79.802	0	0	0	0	0	NaN	439.453	439.453	439.453	439.453	0
Track_314	2	0	0	0	0	0	1	0	1	0	314	314	200.353	80.155	0	0	0	0	0	NaN	158.694	158.694	158.694	158.694	0
Track_315	2	0	0	0	0	0	1	0	1	0	315	315	317.434	79.693	0	0	0	0	0	NaN	403.597	403.597	403.597	403.597	0
Track_316	2	0	0	0	0	0	1	0	1	0	316	316	418.336	80.368	0	0	0	0	0	NaN	494.722	494.722	494.722	494.722	0
Track_317	2	0	0	0	0	0	1	0	1	0	317	317	53.902	80.649	0	0	0	0	0	NaN	623.675	623.675	623.675	623.675	0
Track_318	2	0	0	0	0	0	1	0	1	0	318	318	93.928	80.962	0	0	0	0	0	NaN	261.578	261.578	261.578	261.578	0
Track_319	2	0	0	0	0	0	1	0	1	0	319	319	284.492	81.196	0	0	0	0	0	NaN	109.362	109.362	109.362	109.362	0
Track_320	2	0	0	0	0	0	1	0	1	0	320	320	387.839	81.203	0	0	0	0	0	NaN	193.306	193.306	193.306	193.306	0
Track_321	2	0	0	0	0	0	1	0	1	0	321	321	492.653	80.955	0	0	0	0	0	NaN	222.526	222.526	222.526	222.526	0
Track_322	2	0	0	0	0	0	1	0	1	0	322	322	292.362	82.480	0	0	0	0	0	NaN	187.413	187.413	187.413	187.413	0
Track_323	2	0	0	0	0	0	1	0	1	0	323	323	379.653	81.797	0	0	0	0	0	NaN	413.989	413.989	413.989	413.989	0
Track_324	2	0	0	0	0	0	1	0	1	0	324	324	206.758	82.781	0	0	0	0	0	NaN	482.892	482.892	482.892	482.892	0
Track_325	2	0	0	0	0	0	1	0	1	0	325	325	235.463	82.905	0	0	0	0	0	NaN	349.166	349.166	349.166	349.166	0
Track_326	2	0	0	0	0	0	1	0	1	0	326	326	312.593	83.335	0	0	0	0	0	NaN	259.617	259.617	259.617	259.617	0
Track_327	2	0	0	0	0	0	1	0	1	0	327	327	413.389	83.221	0	0	0	0	0	NaN	274.636	274.636	274.636	274.636	0
Track_328	2	0	0	0	0	0	1	0	1	0	328	328	459.691	83.031	0	0	0	0	0	NaN	343.904	343.904	343.904	343.904	0
Track_329	2	0	0	0	0	0	1	0	1	0	329	329	0.000	84.000	0	0	0	0	0	NaN	25.685	25.685	25.685	25.685	0
Track_330	2	0	0	0	0	0	1	0	1	0	330	330	95.889	83.440	0	0	0	0	0	NaN	285.748	285.748	285.748	285.748	0
Track_331	2	0	0	0	0	0	1	0	1	0	331	331	267.362	84.040	0	0	0	0	0	NaN	13.723	13.723	13.723	13.723	0
Track_332	2	0	0	0	0	0	1	0	1	0	332	332	304.370	84.901	0	0	0	0	0	NaN	216.143	216.143	216.143	216.143	0
Track_333	2	0	0	0	0	0	1	0	1	0	333	333	340.705	85.460	0	0	0	0	0	NaN	537.239	537.239	537.239	537.239	0
Track_334	2	0	0	0	0	0	1	0	1	0	334	334	397.841	85.166	0	0	0	0	0	NaN	538.584	538.584	538.584	538.584	0
Track_335	2	0	0	0	0	0	1	0	1	0	335	335	33.974	86.382	0	0	0	0	0	NaN	212.106	212.106	212.106	212.106	0
Track_336	2	0	0	0	0	0	1	0	1	0	336	336	39.922	85.668	0	0	0	0	0	NaN	210.259	210.259	210.259	210.259	0
Track_337	2	0	0	0	0	0	1	0	1	0	337	337	16.591	87.439	0	0	0	0	0	NaN	313.484	313.484	313.484	313.484	0
Track_338	2	0	0	0	0	0	1	0	1	0	338	338	225.774	88.090	0	0	0	0	0	NaN	572.926	572.926	572.926	572.926	0
Track_339	2	0	0	0	0	0	1	0	1	0	339	339	140.006	89.303	0	0	0	0	0	NaN	362.291	362.291	362.291	362.291	0
Track_340	2	0	0	0	0	0	1	0	1	0	340	340	73.034	90.370	0	0	0	0	0	NaN	548.695	548.695	548.695	548.695	0
Track_341	2	0	0	0	0	0	1	0	1	0	341	341	90.494	90.414	0	0	0	0	0	NaN	171.998	171.998	171.998	171.998	0
Track_342	2	0	0	0	0	0	1	0	1	0	342	342	453.125	90.158	0	0	0	0	0	NaN	259.702	259.702	259.702	259.702	0
Track_343	2	0	0	0	0	0	1	0	1	0	343	343	30.864	91.445	0	0	0	0	0	NaN	279.121	279.121	279.121	279.121	0
Track_344	2	0	0	0	0	0	1	0	1	0	344	344	183.183	90.608	0	0	0	0	0	NaN	279.498	279.498	279.498	279.498	0
Track_345	2	0	0	0	0	0	1	0	1	0	345	345	290.613	91.548	0	0	0	0	0	NaN	277.839	277.839	277.839	277.839	0
Track_346	2	0	0	0	0	0	1	0	1	0	346	346	307.506	92.485	0	0	0	0	0	NaN	349.857	349.857	349.857	349.857	0
Track_347	2	0	0	0	0	0	1	0	1	0	347	347	438.577	91.823	0	0	0	0	0	NaN	430.099	430.099	430.099	430.099	0
Track_348	2	0	0	0	0	0	1	0	1	0	348	348	506.817	91.958	0	0	0	0	0	NaN	109.067	109.067	109.067	109.067	0
Track_349	2	0	0	0	0	0	1	0	1	0	349	349	48.601	93.226	0	0	0	0	0	NaN	661.828	661.828	661.828	661.828	0
Track_350	2	0	0	0	0	0	1	0	1	0	350	350	411.994	93.771	0	0	0	0	0	NaN	403.487	403.487	403.487	403.487	0
Track_351	2	0	0	0	0	0	1	0	1	0	351	351	447.567	94.312	0	0	0	0	0	NaN	258.360	258.360	258.360	258.360	0
Track_352	2	0	0	0	0	0	1	0	1	0	352	352	129.920	96.254	0	0	0	0	0	NaN	271.693	271.693	271.693	271.693	0
Track_353	2	0	0	0	0	0	1	0	1	0	353	353	148.408	96.355	0	0	0	0	0	NaN	292.208	292.208	292.208	292.208	0
Track_354	2	0	0	0	0	0	1	0	1	0	354	354	193.550	95.994	0	0	0	0	0	NaN	399.132	399.132	399.132	399.132	0
Track_355	2	0	0	0	0	0	1	0	1	0	355	355	316.113	96.473	0	0	0	0	0	NaN	47.999	47.999	47.999	47.999	0
Track_356	2	0	0	0	0	0	1	0	1	0	356	356	395.382	95.928	0	0	0	0	0	NaN	344.881	344.881	344.881	344.881	0
Track_357	2	0	0	0	0	0	1	0	1	0	357	357	32.658	97.301	0	0	0	0	0	NaN	109.098	109.098	109.098	109.098	0
Track_358	2	0	0	0	0	0	1	0	1	0	358	358	56.095	97.420	0	0	0	0	0	NaN	391.501	391.501	391.501	391.501	0
Track_359	2	0	0	0	0	0	1	0	1	0	359	359	385.136	96.633	0	0	0	0	0	NaN	718.459	718.459	718.459	718.459	0
Track_360	2	0	0	0	0	0	1	0	1	0	360	360	409.009	97.777	0	0	0	0	0	NaN	281.454	281.454	281.454	281.454	0
Track_361	2	0	0	0	0	0	1	0	1	0	361	361	358.918	99.350	0	0	0	0	0	NaN	283.402	283.402	283.402	283.402	0
Track_362	2	0	0	0	0	0	1	0	1	0	362	362	380.202	98.978	0	0	0	0	0	NaN	168.816	168.816	168.816	168.816	0
Track_363	2	0	0	0	0	0	1	0	1	0	363	363	468.107	99.045	0	0	0	0	0	NaN	149.990	149.990	149.990	149.990	0
Track_364	2	0	0	0	0	0	1	0	1	0	364	364	417.088	99.856	0	0	0	0	0	NaN	216.593	216.593	216.593	216.593	0
Track_365	2	0	0	0	0	0	1	0	1	0	365	365	432.126	100.407	0	0	0	0	0	NaN	200.583	200.583	200.583	200.583	0
Track_366	2	0	0	0	0	0	1	0	1	0	366	366	14.187	101.324	0	0	0	0	0	NaN	165.064	165.064	165.064	165.064	0
Track_367	2	0	0	0	0	0	1	0	1	0	367	367	161.059	100.837	0	0	0	0	0	NaN	15.210	15.210	15.210	15.210	0
Track_368	2	0	0	0	0	0	1	0	1	0	368	368	287.793	101.279	0	0	0	0	0	NaN	314.569	314.569	314.569	314.569	0
Track_369	2	0	0	0	0	0	1	0	1	0	369	369	339.455	100.827	0	0	0	0	0	NaN	141.121	141.121	141.121	141.121	0
Track_370	2	0	0	0	0	0	1	0	1	0	370	370	448.287	100.641	0	0	0	0	0	NaN	241.790	241.790	241.790	241.790	0
Track_371	2	0	0	0	0	0	1	0	1	0	371	371	332.860	101.980	0	0	0	0	0	NaN	711.513	711.513	711.513	711.513	0
Track_372	2	0	0	0	0	0	1	0	1	0	372	372	98.131	102.870	0	0	0	0	0	NaN	508.340	508.340	508.340	508.340	0
Track_373	2	0	0	0	0	0	1	0	1	0	373	373	343.654	103.586	0	0	0	0	0	NaN	439.842	439.842	439.842	439.842	0
Track_374	2	0	0	0	0	0	1	0	1	0	374	374	403.027	103.762	0	0	0	0	0	NaN	299.952	299.952	299.952	299.952	0
Track_375	2	0	0	0	0	0	1	0	1	0	375	375	0.000	105.000	0	0	0	0	0	NaN	36.844	36.844	36.844	36.844	0
Track_376	2	0	0	0	0	0	1	0	1	0	376	376	182.586	105.085	0	0	0	0	0	NaN	177.350	177.350	177.350	177.350	0
Track_377	2	0	0	0	0	0	1	0	1	0	377	377	327.481	105.395	0	0	0	0	0	NaN	159.445	159.445	159.445	159.445	0
Track_378	2	0	0	0	0	0	1	0	1	0	378	378	127.675	105.601	0	0	0	0	0	NaN	169.707	169.707	169.707	169.707	0
Track_379	2	0	0	0	0	0	1	0	1	0	379	379	258.994	106.616	0	0	0	0	0	NaN	837.086	837.086	837.086	837.086	0
Track_380	2	0	0	0	0	0	1	0	1	0	380	380	394.527	106.510	0	0	0	0	0	NaN	447.176	447.176	447.176	447.176	0
Track_381	2	0	0	0	0	0	1	0	1	0	381	381	443.721	106.606	0	0	0	0	0	NaN	436.887	436.887	436.887	436.887	0
Track_382	2	0	0	0	0	0	1	0	1	0	382	382	43.619	108.457	0	0	0	0	0	NaN	258.805	258.805	258.805	258.805	0
Track_383	2	0	0	0	0	0	1	0	1	0	383	383	376.346	108.369	0	0	0	0	0	NaN	392.342	392.342	392.342	392.342	0
Track_384	2	0	0	0	0	0	1	0	1	0	384	384	417.121	108.122	0	0	0	0	0	NaN	557.792	557.792	557.792	557.792	0
Track_385	2	0	0	0	0	0	1	0	1	0	385	385	10.918	108.562	0	0	0	0	0	NaN	176.930	176.930	176.930	176.930	0
Track_386	2	0	0	0	0	0	1	0	1	0	386	386	195.010	108.966	0	0	0	0	0	NaN	125.548	125.548	125.548	125.548	0
Track_387	2	0	0	0	0	0	1	0	1	0	387	387	211.131	109.433	0	0	0	0	0	NaN	73.470	73.470	73.470	73.470	0
Track_388	2	0	0	0	0	0	1	0	1	0	388	388	230.910	109.480	0	0	0	0	0	NaN	307.532	307.532	307.532	307.532	0
Track_389	2	0	0	0	0	0	1	0	1	0	389	389	508.783	108.587	0	0	0	0	0	NaN	12.713	12.713	12.713	12.713	0
Track_390	2	0	0	0	0	0	1	0	1	0	390	390	18.550	110.484	0	0	0	0	0	NaN	889.843	889.843	889.843	889.843	0
Track_391	2	0	0	0	0	0	1	0	1	0	391	391	143.412	109.635	0	0	0	0	0	NaN	109.071	109.071	109.071	109.071	0
Track_392	2	0	0	0	0	0	1	0	1	0	392	392	221.569	109.846	0	0	0	0	0	NaN	376.677	376.677	376.677	376.677	0
Track_393	2	0	0	0	0	0	1	0	1	0	393	393	147.710	110.838	0	0	0	0	0	NaN	59.025	59.025	59.025	59.025	0
Track_394	2	0	0	0	0	0	1	0	1	0	394	394	171.707	111.391	0	0	0	0	0	NaN	336.653	336.653	336.653	336.653	0
Track_395	2	0	0	0	0	0	1	0	1	0	395	395	202.313	111.042	0	0	0	0	0	NaN	360.909	360.909	360.909	360.909	0
Track_396	2	0	0	0	0	0	1	0	1	0	396	396	243.259	111.072	0	0	0	0	0	NaN	236.785	236.785	236.785	236.785	0
Track_397	2	0	0	0	0	0	1	0	1	0	397	397	280.660	110.523	0	0	0	0	0	NaN	108.701	108.701	108.701	108.701	0
Track_398	2	0	0	0	0	0	1	0	1	0	398	398	159.480	111.949	0	0	0	0	0	NaN	542.033	542.033	542.033	542.033	0
Track_399	2	0	0	0	0	0	1	0	1	0	399	399	414.179	111.781	0	0	0	0	0	NaN	381.343	381.343	381.343	381.343	0
Track_400	2	0	0	0	0	0	1	0	1	0	400	400	9.172	112.754	0	0	0	0	0	NaN	88.954	88.954	88.954	88.954	0
Track_401	2	0	0	0	0	0	1	0	1	0	401	401	284.702	112.826	0	0	0	0	0	NaN	112.070	112.070	112.070	112.070	0
Track_402	2	0	0	0	0	0	1	0	1	0	402	402	405.861	112.894	0	0	0	0	0	NaN	882.203	882.203	882.203	882.203	0
Track_403	2	0	0	0	0	0	1	0	1	0	403	403	138.498	114.252	0	0	0	0	0	NaN	199.938	199.938	199.938	199.938	0
Track_404	2	0	0	0	0	0	1	0	1	0	404	404	188.067	114.014	0	0	0	0	0	NaN	226.277	226.277	226.277	226.277	0
Track_405	2	0	0	0	0	0	1	0	1	0	405	405	206.189	114.479	0	0	0	0	0	NaN	208.856	208.856	208.856	208.856	0
Track_406	2	0	0	0	0	0	1	0	1	0	406	406	342.863	114.268	0	0	0	0	0	NaN	212.577	212.577	212.577	212.577	0
Track_407	2	0	0	0	0	0	1	0	1	0	407	407	348.597	113.658	0	0	0	0	0	NaN	31.812	31.812	31.812	31.812	0
Track_408	2	0	0	0	0	0	1	0	1	0	408	408	423.133	113.799	0	0	0	0	0	NaN	283.806	283.806	283.806	283.806	0
Track_409	2	0	0	0	0	0	1	0	1	0	409	409	434.119	114.293	0	0	0	0	0	NaN	339.577	339.577	339.577	339.577	0
Track_410	2	0	0	0	0	0	1	0	1	0	410	410	71.400	115.451	0	0	0	0	0	NaN	77.532	77.532	77.532	77.532	0
Track_411	2	0	0	0	0	0	1	0	1	0	411	411	185.692	115.111	0	0	0	0	0	NaN	218.757	218.757	218.757	218.757	0
Track_412	2	0	0	0	0	0	1	0	1	0	412	412	259.077	116.315	0	0	0	0	0	NaN	264.056	264.056	264.056	264.056	0
Track_413	2	0	0	0	0	0	1	0	1	0	413	413	23.650	117.076	0	0	0	0	0	NaN	261.084	261.084	261.084	261.084	0
Track_414	2	0	0	0	0	0	1	0	1	0	414	414	108.999	118.685	0	0	0	0	0	NaN	397.826	397.826	397.826	397.826	0
Track_415	2	0	0	0	0	0	1	0	1	0	415	415	165.086	119.014	0	0	0	0	0	NaN	113.912	113.912	113.912	113.912	0
Track_416	2	0	0	0	0	0	1	0	1	0	416	416	368.009	118.933	0	0	0	0	0	NaN	351.334	351.334	351.334	351.334	0
Track_417	2	0	0	0	0	0	1	0	1	0	417	417	198.572	120.369	0	0	0	0	0	NaN	375.230	375.230	375.230	375.230	0
Track_418	2	0	0	0	0	0	1	0	1	0	418	418	215.014	119.672	0	0	0	0	0	NaN	270.283	270.283	270.283	270.283	0
Track_419	2	0	0	0	0	0	1	0	1	0	419	419	249.645	120.469	0	0	0	0	0	NaN	391.758	391.758	391.758	391.758	0
Track_420	2	0	0	0	0	0	1	0	1	0	420	420	172.957	120.543	0	0	0	0	0	NaN	294.986	294.986	294.986	294.986	0
Track_421	2	0	0	0	0	0	1	0	1	0	421	421	207.968	121.001	0	0	0	0	0	NaN	317.680	317.680	317.680	317.680	0
Track_422	2	0	0	0	0	0	1	0	1	0	422	422	67.755	122.296	0	0	0	0	0	NaN	374.746	374.746	374.746	374.746	0
Track_423	2	0	0	0	0	0	1	0	1	0	423	423	272.753	122.039	0	0	0	0	0	NaN	263.860	263.860	263.860	263.860	0
Track_424	2	0	0	0	0	0	1	0	1	0	424	424	420.292	121.663	0	0	0	0	0	NaN	314.354	314.354	314.354	314.354	0
Track_425	2	0	0	0	0	0	1	0	1	0	425	425	159.464	123.810	0	0	0	0	0	NaN	376.640	376.640	376.640	376.640	0
Track_426	2	0	0	0	0	0	1	0	1	0	426	426	301.969	124.258	0	0	0	0	0	NaN	453.367	453.367	453.367	453.367	0
Track_427	2	0	0	0	0	0	1	0	1	0	427	427	351.688	123.653	0	0	0	0	0	NaN	13.799	13.799	13.799	13.799	0
Track_428	2	0	0	0	0	0	1	0	1	0	428	428	474.971	123.780	0	0	0	0	0	NaN	48.870	48.870	48.870	48.870	0
Track_429	2	0	0	0	0	0	1	0	1	0	429	429	465.785	124.897	0	0	0	0	0	NaN	97.532	97.532	97.532	97.532	0
Track_430	2	0	0	0	0	0	1	0	1	0	430	430	4.738	125.925	0	0	0	0	0	NaN	182.286	182.286	182.286	182.286	0
Track_431	2	0	0	0	0	0	1	0	1	0	431	431	334.896	125.624	0	0	0	0	0	NaN	304.503	304.503	304.503	304.503	0
Track_432	2	0	0	0	0	0	1	0	1	0	432	432	409.846	126.515	0	0	0	0	0	NaN	155.983	155.983	155.983	155.983	0
Track_433	2	0	0	0	0	0	1	0	1	0	433	433	133.507	128.369	0	0	0	0	0	NaN	653.092	653.092	653.092	653.092	0
Track_434	2	0	0	0	0	0	1	0	1	0	434	434	507.431	127.614	0	0	0	0	0	NaN	176.719	176.719	176.719	176.719	0
Track_435	2	0	0	0	0	0	1	0	1	0	435	435	257.740	128.838	0	0	0	0	0	NaN	551.682	551.682	551.682	551.682	0
Track_436	2	0	0	0	0	0	1	0	1	0	436	436	296.296	128.555	0	0	0	0	0	NaN	362.208	362.208	362.208	362.208	0
Track_437	2	0	0	0	0	0	1	0	1	0	437	437	498.284	129.170	0	0	0	0	0	NaN	146.494	146.494	146.494	146.494	0
Track_438	2	0	0	0	0	0	1	0	1	0	438	438	240.106	129.625	0	0	0	0	0	NaN	188.623	188.623	188.623	188.623	0
Track_439	2	0	0	0	0	0	1	0	1	0	439	439	46.911	130.664	0	0	0	0	0	NaN	217.529	217.529	217.529	217.529	0
Track_440	2	0	0	0	0	0	1	0	1	0	440	440	187.870	131.344	0	0	0	0	0	NaN	499.069	499.069	499.069	499.069	0
Track_441	2	0	0	0	0	0	1	0	1	0	441	441	312.001	130.865	0	0	0	0	0	NaN	153.780	153.780	153.780	153.780	0
Track_442	2	0	0	0	0	0	1	0	1	0	442	442	455.883	131.238	0	0	0	0	0	NaN	782.684	782.684	782.684	782.684	0
Track_443	2	0	0	0	0	0	1	0	1	0	443	443	140.185	131.669	0	0	0	0	0	NaN	325.138	325.138	325.138	325.138	0
Track_444	2	0	0	0	0	0	1	0	1	0	444	444	485.165	131.687	0	0	0	0	0	NaN	370.769	370.769	370.769	370.769	0
Track_445	2	0	0	0	0	0	1	0	1	0	445	445	389.632	132.727	0	0	0	0	0	NaN	407.688	407.688	407.688	407.688	0
Track_446	2	0	0	0	0	0	1	0	1	0	446	446	217.328	134.448	0	0	0	0	0	NaN	582.206	582.206	582.206	582.206	0
Track_447	2	0	0	0	0	0	1	0	1	0	447	447	374.906	134.041	0	0	0	0	0	NaN	202.096	202.096	202.096	202.096	0
Track_448	2	0	0	0	0	0	1	0	1	0	448	448	32.157	135.298	0	0	0	0	0	NaN	154.931	154.931	154.931	154.931	0
Track_449	2	0	0	0	0	0	1	0	1	0	449	449	157.111	136.378	0	0	0	0	0	NaN	753.634	753.634	753.634	753.634	0
Track_450	2	0	0	0	0	0	1	0	1	0	450	450	125.042	137.186	0	0	0	0	0	NaN	244.775	244.775	244.775	244.775	0
Track_451	2	0	0	0	0	0	1	0	1	0	451	451	283.890	136.850	0	0	0	0	0	NaN	308.562	308.562	308.562	308.562	0
Track_452	2	0	0	0	0	0	1	0	1	0	452	452	211.567	138.209	0	0	0	0	0	NaN	384.917	384.917	384.917	384.917	0
Track_453	2	0	0	0	0	0	1	0	1	0	453	453	37.559	138.815	0	0	0	0	0	NaN	112.262	112.262	112.262	112.262	0
Track_454	2	0	0	0	0	0	1	0	1	0	454	454	269.716	139.126	0	0	0	0	0	NaN	17.682	17.682	17.682	17.682	0
Track_455	2	0	0	0	0	0	1	0	1	0	455	455	478.625	139.233	0	0	0	0	0	NaN	514.203	514.203	514.203	514.203	0
Track_456	2	0	0	0	0	0	1	0	1	0	456	456	251.805	140.195	0	0	0	0	0	NaN	184.920	184.920	184.920	184.920	0
Track_457	2	0	0	0	0	0	1	0	1	0	457	457	305.704	139.831	0	0	0	0	0	NaN	559.623	559.623	559.623	559.623	0
Track_458	2	0	0	0	0	0	1	0	1	0	458	458	0.000	141.000	0	0	0	0	0	NaN	160.314	160.314	160.314	160.314	0
Track_459	2	0	0	0	0	0	1	0	1	0	459	459	21.520	141.509	0	0	0	0	0	NaN	375.895	375.895	375.895	375.895	0
Track_460	2	0	0	0	0	0	1	0	1	0	460	460	398.990	141.911	0	0	0	0	0	NaN	224.073	224.073	224.073	224.073	0
Track_461	2	0	0	0	0	0	1	0	1	0	461	461	341.544	143.295	0	0	0	0	0	NaN	227.906	227.906	227.906	227.906	0
Track_462	2	0	0	0	0	0	1	0	1	0	462	462	448.929	143.421	0	0	0	0	0	NaN	50.570	50.570	50.570	50.570	0
Track_463	2	0	0	0	0	0	1	0	1	0	463	463	456.176	143.304	0	0	0	0	0	NaN	662.050	662.050	662.050	662.050	0
Track_464	2	0	0	0	0	0	1	0	1	0	464	464	54.050	144.143	0	0	0	0	0	NaN	49.164	49.164	49.164	49.164	0
Track_465	2	0	0	0	0	0	1	0	1	0	465	465	423.410	144.370	0	0	0	0	0	NaN	151.823	151.823	151.823	151.823	0
Track_466	2	0	0	0	0	0	1	0	1	0	466	466	470.799	143.519	0	0	0	0	0	NaN	100.719	100.719	100.719	100.719	0
Track_467	2	0	0	0	0	0	1	0	1	0	467	467	511.000	144.000	0	0	0	0	0	NaN	123.280	123.280	123.280	123.280	0
Track_468	2	0	0	0	0	0	1	0	1	0	468	468	94.458	145.142	0	0	0	0	0	NaN	72.592	72.592	72.592	72.592	0
Track_469	2	0	0	0	0	0	1	0	1	0	469	469	113.534	144.896	0	0	0	0	0	NaN	94.042	94.042	94.042	94.042	0
Track_470	2	0	0	0	0	0	1	0	1	0	470	470	188.033	144.678	0	0	0	0	0	NaN	191.774	191.774	191.774	191.774	0
Track_471	2	0	0	0	0	0	1	0	1	0	471	471	151.515	146.432	0	0	0	0	0	NaN	1662.144	1662.144	1662.144	1662.144	0
Track_472	2	0	0	0	0	0	1	0	1	0	472	472	263.221	145.834	0	0	0	0	0	NaN	532.028	532.028	532.028	532.028	0
Track_473	2	0	0	0	0	0	1	0	1	0	473	473	61.798	147.543	0	0	0	0	0	NaN	543.040	543.040	543.040	543.040	0
Track_474	2	0	0	0	0	0	1	0	1	0	474	474	306.467	149.101	0	0	0	0	0	NaN	534.495	534.495	534.495	534.495	0
Track_475	2	0	0	0	0	0	1	0	1	0	475	475	88.249	150.114	0	0	0	0	0	NaN	310.381	310.381	310.381	310.381	0
Track_476	2	0	0	0	0	0	1	0	1	0	476	476	116.171	150.030	0	0	0	0	0	NaN	184.789	184.789	184.789	184.789	0
Track_477	2	0	0	0	0	0	1	0	1	0	477	477	287.472	150.302	0	0	0	0	0	NaN	523.198	523.198	523.198	523.198	0
Track_478	2	0	0	0	0	0	1	0	1	0	478	478	38.108	152.409	0	0	0	0	0	NaN	410.762	410.762	410.762	410.762	0
Track_479	2	0	0	0	0	0	1	0	1	0	479	479	222.505	151.786	0	0	0	0	0	NaN	204.919	204.919	204.919	204.919	0
Track_480	2	0	0	0	0	0	1	0	1	0	480	480	311.786	152.150	0	0	0	0	0	NaN	355.289	355.289	355.289	355.289	0
Track_481	2	0	0	0	0	0	1	0	1	0	481	481	139.505	153.592	0	0	0	0	0	NaN	254.838	254.838	254.838	254.838	0
Track_482	2	0	0	0	0	0	1	0	1	0	482	482	418.416	154.150	0	0	0	0	0	NaN	98.425	98.425	98.425	98.425	0
Track_483	2	0	0	0	0	0	1	0	1	0	483	483	451.775	154.187	0	0	0	0	0	NaN	244.552	244.552	244.552	244.552	0
Track_484	2	0	0	0	0	0	1	0	1	0	484	484	23.020	154.552	0	0	0	0	0	NaN	269.567	269.567	269.567	269.567	0
Track_485	2	0	0	0	0	0	1	0	1	0	485	485	32.380	155.045	0	0	0	0	0	NaN	99.080	99.080	99.080	99.080	0
Track_486	2	0	0	0	0	0	1	0	1	0	486	486	254.179	155.030	0	0	0	0	0	NaN	476.636	476.636	476.636	476.636	0
Track_487	2	0	0	0	0	0	1	0	1	0	487	487	360.923	154.862	0	0	0	0	0	NaN	262.492	262.492	262.492	262.492	0
Track_488	2	0	0	0	0	0	1	0	1	0	488	488	463.515	156.209	0	0	0	0	0	NaN	161.911	161.911	161.911	161.911	0
Track_489	2	0	0	0	0	0	1	0	1	0	489	489	498.309	155.935	0	0	0	0	0	NaN	221.925	221.925	221.925	221.925	0
Track_490	2	0	0	0	0	0	1	0	1	0	490	490	187.328	156.987	0	0	0	0	0	NaN	228.430	228.430	228.430	228.430	0
Track_491	2	0	0	0	0	0	1	0	1	0	491	491	349.570	157.360	0	0	0	0	0	NaN	104.014	104.014	104.014	104.014	0
Track_492	2	0	0	0	0	0	1	0	1	0	492	492	331.727	157.643	0	0	0	0	0	NaN	195.396	195.396	195.396	195.396	0
Track_493	2	0	0	0	0	0	1	0	1	0	493	493	41.301	159.649	0	0	0	0	0	NaN	220.160	220.160	220.160	220.160	0
Track_494	2	0	0	0	0	0	1	0	1	0	494	494	54.970	159.927	0	0	0	0	0	NaN	128.880	128.880	128.880	128.880	0
Track_495	2	0	0	0	0	0	1	0	1	0	495	495	126.989	159.981	0	0	0	0	0	NaN	210.905	210.905	210.905	210.905	0
Track_496	2	0	0	0	0	0	1	0	1	0	496	496	231.284	159.831	0	0	0	0	0	NaN	128.797	128.797	128.797	128.797	0
Track_497	2	0	0	0	0	0	1	0	1	0	497	497	266.411	160.410	0	0	0	0	0	NaN	369.239	369.239	369.239	369.239	0
Track_498	2	0	0	0	0	0	1	0	1	0	498	498	413.458	160.318	0	0	0	0	0	NaN	431.953	431.953	431.953	431.953	0
Track_499	2	0	0	0	0	0	1	0	1	0	499	499	474.106	159.779	0	0	0	0	0	NaN	611.834	611.834	611.834	611.834	0
Track_500	2	0	0	0	0	0	1	0	1	0	500	500	70.865	162.281	0	0	0	0	0	NaN	242.915	242.915	242.915	242.915	0
Track_501	2	0	0	0	0	0	1	0	1	0	501	501	143.430	161.923	0	0	0	0	0	NaN	271.267	271.267	271.267	271.267	0
Track_502	2	0	0	0	0	0	1	0	1	0	502	502	219.301	161.811	0	0	0	0	0	NaN	369.341	369.341	369.341	369.341	0
Track_503	2	0	0	0	0	0	1	0	1	0	503	503	448.809	163.778	0	0	0	0	0	NaN	316.587	316.587	316.587	316.587	0
Track_504	2	0	0	0	0	0	1	0	1	0	504	504	47.068	164.662	0	0	0	0	0	NaN	218.742	218.742	218.742	218.742	0
Track_505	2	0	0	0	0	0	1	0	1	0	505	505	379.923	165.413	0	0	0	0	0	NaN	688.754	688.754	688.754	688.754	0
Track_506	2	0	0	0	0	0	1	0	1	0	506	506	420.290	164.607	0	0	0	0	0	NaN	229.852	229.852	229.852	229.852	0
Track_507	2	0	0	0	0	0	1	0	1	0	507	507	438.965	164.641	0	0	0	0	0	NaN	650.640	650.640	650.640	650.640	0
Track_508	2	0	0	0	0	0	1	0	1	0	508	508	10.370	166.167	0	0	0	0	0	NaN	130.738	130.738	130.738	130.738	0
Track_509	2	0	0	0	0	0	1	0	1	0	509	509	50.623	166.139	0	0	0	0	0	NaN	217.434	217.434	217.434	217.434	0
Track_510	2	0	0	0	0	0	1	0	1	0	510	510	173.009	166.030	0	0	0	0	0	NaN	811.079	811.079	811.079	811.079	0
Track_511	2	0	0	0	0	0	1	0	1	0	511	511	245.745	166.990	0	0	0	0	0	NaN	177.495	177.495	177.495	177.495	0
Track_512	2	0	0	0	0	0	1	0	1	0	512	512	0.000	168.000	0	0	0	0	0	NaN	18.724	18.724	18.724	18.724	0
Track_513	2	0	0	0	0	0	1	0	1	0	513	513	58.110	168.446	0	0	0	0	0	NaN	143.730	143.730	143.730	143.730	0
Track_514	2	0	0	0	0	0	1	0	1	0	514	514	226.491	168.662	0	0	0	0	0	NaN	184.528	184.528	184.528	184.528	0
Track_515	2	0	0	0	0	0	1	0	1	0	515	515	318.754	169.491	0	0	0	0	0	NaN	469.699	469.699	469.699	469.699	0
Track_516	2	0	0	0	0	0	1	0	1	0	516	516	359.836	168.977	0	0	0	0	0	NaN	226.744	226.744	226.744	226.744	0
Track_517	2	0	0	0	0	0	1	0	1	0	517	517	63.234	169.568	0	0	0	0	0	NaN	306.285	306.285	306.285	306.285	0
Track_518	2	0	0	0	0	0	1	0	1	0	518	518	297.634	170.893	0	0	0	0	0	NaN	844.054	844.054	844.054	844.054	0
Track_519	2	0	0	0	0	0	1	0	1	0	519	519	409.706	171.104	0	0	0	0	0	NaN	362.568	362.568	362.568	362.568	0
Track_520	2	0	0	0	0	0	1	0	1	0	520	520	427.826	171.158	0	0	0	0	0	NaN	113.561	113.561	113.561	113.561	0
Track_521	2	0	0	0	0	0	1	0	1	0	521	521	148.122	171.881	0	0	0	0	0	NaN	279.737	279.737	279.737	279.737	0
Track_522	2	0	0	0	0	0	1	0	1	0	522	522	202.018	172.356	0	0	0	0	0	NaN	109.396	109.396	109.396	109.396	0
Track_523	2	0	0	0	0	0	1	0	1	0	523	523	232.804	171.724	0	0	0	0	0	NaN	217.860	217.860	217.860	217.860	0
Track_524	2	0	0	0	0	0	1	0	1	0	524	524	440.563	172.323	0	0	0	0	0	NaN	200.191	200.191	200.191	200.191	0
Track_525	2	0	0	0	0	0	1	0	1	0	525	525	183.446	173.496	0	0	0	0	0	NaN	324.464	324.464	324.464	324.464	0
Track_526	2	0	0	0	0	0	1	0	1	0	526	526	338.332	172.727	0	0	0	0	0	NaN	115.190	115.190	115.190	115.190	0
Track_527	2	0	0	0	0	0	1	0	1	0	527	527	388.171	172.983	0	0	0	0	0	NaN	342.472	342.472	342.472	342.472	0
Track_528	2	0	0	0	0	0	1	0	1	0	528	528	102.110	173.633	0	0	0	0	0	NaN	289.553	289.553	289.553	289.553	0
Track_529	2	0	0	0	0	0	1	0	1	0	529	529	484.009	174.168	0	0	0	0	0	NaN	231.972	231.972	231.972	231.972	0
Track_530	2	0	0	0	0	0	1	0	1	0	530	530	170.537	174.522	0	0	0	0	0	NaN	693.396	693.396	693.396	693.396	0
Track_531	2	0	0	0	0	0	1	0	1	0	531	531	316.967	176.097	0	0	0	0	0	NaN	241.403	241.403	241.403	241.403	0
Track_532	2	0	0	0	0	0	1	0	1	0	532	532	325.049	176.265	0	0	0	0	0	NaN	264.677	264.677	264.677	264.677	0
Track_533	2	0	0	0	0	0	1	0	1	0	533	533	141.591	176.705	0	0	0	0	0	NaN	199.208	199.208	199.208	199.208	0
Track_534	2	0	0	0	0	0	1	0	1	0	534	534	341.130	177.784	0	0	0	0	0	NaN	512.725	512.725	512.725	512.725	0
Track_535	2	0	0	0	0	0	1	0	1	0	535	535	415.351	178.144	0	0	0	0	0	NaN	267.338	267.338	267.338	267.338	0
Track_536	2	0	0	0	0	0	1	0	1	0	536	536	161.866	179.138	0	0	0	0	0	NaN	335.069	335.069	335.069	335.069	0
Track_537	2	0	0	0	0	0	1	0	1	0	537	537	263.864	178.539	0	0	0	0	0	NaN	421.829	421.829	421.829	421.829	0
Track_538	2	0	0	0	0	0	1	0	1	0	538	538	289.418	179.296	0	0	0	0	0	NaN	109.809	109.809	109.809	109.809	0
Track_539	2	0	0	0	0	0	1	0	1	0	539	539	120.055	180.052	0	0	0	0	0	NaN	128.394	128.394	128.394	128.394	0
Track_540	2	0	0	0	0	0	1	0	1	0	540	540	474.052	180.825	0	0	0	0	0	NaN	188.600	188.600	188.600	188.600	0
Track_541	2	0	0	0	0	0	1	0	1	0	541	541	140.127	182.035	0	0	0	0	0	NaN	176.665	176.665	176.665	176.665	0
Track_542	2	0	0	0	0	0	1	0	1	0	542	542	259.271	181.771	0	0	0	0	0	NaN	207.075	207.075	207.075	207.075	0
Track_543	2	0	0	0	0	0	1	0	1	0	543	543	502.830	182.406	0	0	0	0	0	NaN	801.096	801.096	801.096	801.096	0
Track_544	2	0	0	0	0	0	1	0	1	0	544	544	220.104	182.683	0	0	0	0	0	NaN	354.016	354.016	354.016	354.016	0
Track_545	2	0	0	0	0	0	1	0	1	0	545	545	244.927	182.724	0	0	0	0	0	NaN	115.013	115.013	115.013	115.013	0
Track_546	2	0	0	0	0	0	1	0	1	0	546	546	106.797	183.762	0	0	0	0	0	NaN	238.214	238.214	238.214	238.214	0
Track_547	2	0	0	0	0	0	1	0	1	0	547	547	350.264	184.114	0	0	0	0	0	NaN	342.370	342.370	342.370	342.370	0
Track_548	2	0	0	0	0	0	1	0	1	0	548	548	447.482	185.400	0	0	0	0	0	NaN	558.887	558.887	558.887	558.887	0
Track_549	2	0	0	0	0	0	1	0	1	0	549	549	151.499	186.276	0	0	0	0	0	NaN	235.695	235.695	235.695	235.695	0
Track_550	2	0	0	0	0	0	1	0	1	0	550	550	480.239	185.772	0	0	0	0	0	NaN	803.942	803.942	803.942	803.942	0
Track_551	2	0	0	0	0	0	1	0	1	0	551	551	485.401	186.199	0	0	0	0	0	NaN	726.225	726.225	726.225	726.225	0
Track_552	2	0	0	0	0	0	1	0	1	0	552	552	81.503	186.635	0	0	0	0	0	NaN	604.706	604.706	604.706	604.706	0
Track_553	2	0	0	0	0	0	1	0	1	0	553	553	115.027	187.384	0	0	0	0	0	NaN	103.163	103.163	103.163	103.163	0
Track_554	2	0	0	0	0	0	1	0	1	0	554	554	51.637	188.162	0	0	0	0	0	NaN	602.022	602.022	602.022	602.022	0
Track_555	2	0	0	0	0	0	1	0	1	0	555	555	177.000	188.144	0	0	0	0	0	NaN	104.918	104.918	104.918	104.918	0
Track_556	2	0	0	0	0	0	1	0	1	0	556	556	184.712	187.792	0	0	0	0	0	NaN	422.192	422.192	422.192	422.192	0
Track_557	2	0	0	0	0	0	1	0	1	0	557	557	260.506	188.117	0	0	0	0	0	NaN	295.484	295.484	295.484	295.484	0
Track_558	2	0	0	0	0	0	1	0	1	0	558	558	161.342	189.388	0	0	0	0	0	NaN	431.438	431.438	431.438	431.438	0
Track_559	2	0	0	0	0	0	1	0	1	0	559	559	171.239	188.985	0	0	0	0	0	NaN	216.329	216.329	216.329	216.329	0
Track_560	2	0	0	0	0	0	1	0	1	0	560	560	419.796	190.420	0	0	0	0	0	NaN	258.652	258.652	258.652	258.652	0
Track_561	2	0	0	0	0	0	1	0	1	0	561	561	501.335	190.432	0	0	0	0	0	NaN	142.312	142.312	142.312	142.312	0
Track_562	2	0	0	0	0	0	1	0	1	0	562	562	15.612	191.139	0	0	0	0	0	NaN	120.458	120.458	120.458	120.458	0
Track_563	2	0	0	0	0	0	1	0	1	0	563	563	232.414	191.127	0	0	0	0	0	NaN	389.167	389.167	389.167	389.167	0
Track_564	2	0	0	0	0	0	1	0	1	0	564	564	309.824	191.074	0	0	0	0	0	NaN	677.269	677.269	677.269	677.269	0
Track_565	2	0	0	0	0	0	1	0	1	0	565	565	283.995	192.865	0	0	0	0	0	NaN	457.852	457.852	457.852	457.852	0
Track_566	2	0	0	0	0	0	1	0	1	0	566	566	32.793	193.743	0	0	0	0	0	NaN	152.916	152.916	152.916	152.916	0
Track_567	2	0	0	0	0	0	1	0	1	0	567	567	111.064	193.869	0	0	0	0	0	NaN	244.147	244.147	244.147	244.147	0
Track_568	2	0	0	0	0	0	1	0	1	0	568	568	392.939	194.263	0	0	0	0	0	NaN	295.607	295.607	295.607	295.607	0
Track_569	2	0	0	0	0	0	1	0	1	0	569	569	449.038	193.941	0	0	0	0	0	NaN	317.973	317.973	317.973	317.973	0
Track_570	2	0	0	0	0	0	1	0	1	0	570	570	205.166	194.675	0	0	0	0	0	NaN	503.173	503.173	503.173	503.173	0
Track_571	2	0	0	0	0	0	1	0	1	0	571	571	365.469	194.557	0	0	0	0	0	NaN	584.113	584.113	584.113	584.113	0
Track_572	2	0	0	0	0	0	1	0	1	0	572	572	504.399	195.778	0	0	0	0	0	NaN	82.956	82.956	82.956	82.956	0
Track_573	2	0	0	0	0	0	1	0	1	0	573	573	143.411	198.458	0	0	0	0	0	NaN	299.147	299.147	299.147	299.147	0
Track_574	2	0	0	0	0	0	1	0	1	0	574	574	137.149	198.713	0	0	0	0	0	NaN	345.238	345.238	345.238	345.238	0
Track_575	2	0	0	0	0	0	1	0	1	0	575	575	289.321	198.919	0	0	0	0	0	NaN	141.114	141.114	141.114	141.114	0
Track_576	2	0	0	0	0	0	1	0	1	0	576	576	42.504	200.175	0	0	0	0	0	NaN	193.134	193.134	193.134	193.134	0
Track_577	2	0	0	0	0	0	1	0	1	0	577	577	68.072	200.149	0	0	0	0	0	NaN	220.155	220.155	220.155	220.155	0
Track_578	2	0	0	0	0	0	1	0	1	0	578	578	85.077	199.520	0	0	0	0	0	NaN	73.692	73.692	73.692	73.692	0
Track_579	2	0	0	0	0	0	1	0	1	0	579	579	156.843	199.590	0	0	0	0	0	NaN	502.658	502.658	502.658	502.658	0
Track_580	2	0	0	0	0	0	1	0	1	0	580	580	176.032	200.103	0	0	0	0	0	NaN	206.372	206.372	206.372	206.372	0
Track_581	2	0	0	0	0	0	1	0	1	0	581	581	357.134	200.464	0	0	0	0	0	NaN	216.717	216.717	216.717	216.717	0
Track_582	2	0	0	0	0	0	1	0	1	0	582	582	308.942	200.961	0	0	0	0	0	NaN	195.840	195.840	195.840	195.840	0
Track_583	2	0	0	0	0	0	1	0	1	0	583	583	30.355	201.671	0	0	0	0	0	NaN	220.953	220.953	220.953	220.953	0
Track_584	2	0	0	0	0	0	1	0	1	0	584	584	225.310	201.825	0	0	0	0	0	NaN	764.851	764.851	764.851	764.851	0
Track_585	2	0	0	0	0	0	1	0	1	0	585	585	262.682	201.643	0	0	0	0	0	NaN	420.681	420.681	420.681	420.681	0
Track_586	2	0	0	0	0	0	1	0	1	0	586	586	59.353	203.057	0	0	0	0	0	NaN	104.759	104.759	104.759	104.759	0
Track_587	2	0	0	0	0	0	1	0	1	0	587	587	458.354	203.432	0	0	0	0	0	NaN	572.841	572.841	572.841	572.841	0
Track_588	2	0	0	0	0	0	1	0	1	0	588	588	203.839	204.267	0	0	0	0	0	NaN	472.187	472.187	472.187	472.187	0
Track_589	2	0	0	0	0	0	1	0	1	0	589	589	14.726	205.134	0	0	0	0	0	NaN	293.738	293.738	293.738	293.738	0
Track_590	2	0	0	0	0	0	1	0	1	0	590	590	327.989	205.311	0	0	0	0	0	NaN	806.281	806.281	806.281	806.281	0
Track_591	2	0	0	0	0	0	1	0	1	0	591	591	426.974	205.785	0	0	0	0	0	NaN	531.269	531.269	531.269	531.269	0
Track_592	2	0	0	0	0	0	1	0	1	0	592	592	76.675	207.738	0	0	0	0	0	NaN	144.743	144.743	144.743	144.743	0
Track_593	2	0	0	0	0	0	1	0	1	0	593	593	451.721	207.521	0	0	0	0	0	NaN	1094.652	1094.652	1094.652	1094.652	0
Track_594	2	0	0	0	0	0	1	0	1	0	594	594	141.733	208.934	0	0	0	0	0	NaN	510.976	510.976	510.976	510.976	0
Track_595	2	0	0	0	0	0	1	0	1	0	595	595	378.203	211.492	0	0	0	0	0	NaN	373.734	373.734	373.734	373.734	0
Track_596	2	0	0	0	0	0	1	0	1	0	596	596	187.261	213.142	0	0	0	0	0	NaN	439.427	439.427	439.427	439.427	0
Track_597	2	0	0	0	0	0	1	0	1	0	597	597	354.175	213.530	0	0	0	0	0	NaN	399.014	399.014	399.014	399.014	0
Track_598	2	0	0	0	0	0	1	0	1	0	598	598	261.978	213.848	0	0	0	0	0	NaN	346.277	346.277	346.277	346.277	0
Track_599	2	0	0	0	0	0	1	0	1	0	599	599	176.439	217.446	0	0	0	0	0	NaN	1404.770	1404.770	1404.770	1404.770	0
Track_600	2	0	0	0	0	0	1	0	1	0	600	600	205.295	217.479	0	0	0	0	0	NaN	198.695	198.695	198.695	198.695	0
Track_601	2	0	0	0	0	0	1	0	1	0	601	601	451.265	216.884	0	0	0	0	0	NaN	511.718	511.718	511.718	511.718	0
Track_602	2	0	0	0	0	0	1	0	1	0	602	602	159.756	218.259	0	0	0	0	0	NaN	408.176	408.176	408.176	408.176	0
Track_603	2	0	0	0	0	0	1	0	1	0	603	603	224.490	218.190	0	0	0	0	0	NaN	195.188	195.188	195.188	195.188	0
Track_604	2	0	0	0	0	0	1	0	1	0	604	604	291.382	217.991	0	0	0	0	0	NaN	163.191	163.191	163.191	163.191	0
Track_605	2	0	0	0	0	0	1	0	1	0	605	605	305.082	218.108	0	0	0	0	0	NaN	683.552	683.552	683.552	683.552	0
Track_606	2	0	0	0	0	0	1	0	1	0	606	606	511.000	218.000	0	0	0	0	0	NaN	83.414	83.414	83.414	83.414	0
Track_607	2	0	0	0	0	0	1	0	1	0	607	607	115.254	219.045	0	0	0	0	0	NaN	100.579	100.579	100.579	100.579	0
Track_608	2	0	0	0	0	0	1	0	1	0	608	608	459.927	219.881	0	0	0	0	0	NaN	409.676	409.676	409.676	409.676	0
Track_609	2	0	0	0	0	0	1	0	1	0	609	609	68.188	220.983	0	0	0	0	0	NaN	294.535	294.535	294.535	294.535	0
Track_610	2	0	0	0	0	0	1	0	1	0	610	610	368.180	221.262	0	0	0	0	0	NaN	451.635	451.635	451.635	451.635	0
Track_611	2	0	0	0	0	0	1	0	1	0	611	611	27.323	222.074	0	0	0	0	0	NaN	341.199	341.199	341.199	341.199	0
Track_612	2	0	0	0	0	0	1	0	1	0	612	612	263.117	222.488	0	0	0	0	0	NaN	452.158	452.158	452.158	452.158	0
Track_613	2	0	0	0	0	0	1	0	1	0	613	613	19.707	223.076	0	0	0	0	0	NaN	67.317	67.317	67.317	67.317	0
Track_614	2	0	0	0	0	0	1	0	1	0	614	614	121.074	224.169	0	0	0	0	0	NaN	29.550	29.550	29.550	29.550	0
Track_615	2	0	0	0	0	0	1	0	1	0	615	615	127.286	223.652	0	0	0	0	0	NaN	273.551	273.551	273.551	273.551	0
Track_616	2	0	0	0	0	0	1	0	1	0	616	616	39.878	225.216	0	0	0	0	0	NaN	690.049	690.049	690.049	690.049	0
Track_617	2	0	0	0	0	0	1	0	1	0	617	617	272.557	224.528	0	0	0	0	0	NaN	239.068	239.068	239.068	239.068	0
Track_618	2	0	0	0	0	0	1	0	1	0	618	618	294.827	225.522	0	0	0	0	0	NaN	256.010	256.010	256.010	256.010	0
Track_619	2	0	0	0	0	0	1	0	1	0	619	619	57.435	228.025	0	0	0	0	0	NaN	240.832	240.832	240.832	240.832	0
Track_620	2	0	0	0	0	0	1	0	1	0	620	620	143.569	227.741	0	0	0	0	0	NaN	166.277	166.277	166.277	166.277	0
Track_621	2	0	0	0	0	0	1	0	1	0	621	621	373.965	227.742	0	0	0	0	0	NaN	427.021	427.021	427.021	427.021	0
Track_622	2	0	0	0	0	0	1	0	1	0	622	622	474.225	228.245	0	0	0	0	0	NaN	235.656	235.656	235.656	235.656	0
Track_623	2	0	0	0	0	0	1	0	1	0	623	623	483.674	228.082	0	0	0	0	0	NaN	463.032	463.032	463.032	463.032	0
Track_624	2	0	0	0	0	0	1	0	1	0	624	624	192.790	228.659	0	0	0	0	0	NaN	258.991	258.991	258.991	258.991	0
Track_625	2	0	0	0	0	0	1	0	1	0	625	625	352.796	228.517	0	0	0	0	0	NaN	420.840	420.840	420.840	420.840	0
Track_626	2	0	0	0	0	0	1	0	1	0	626	626	108.121	229.803	0	0	0	0	0	NaN	161.827	161.827	161.827	161.827	0
Track_627	2	0	0	0	0	0	1	0	1	0	627	627	158.775	230.082	0	0	0	0	0	NaN	216.619	216.619	216.619	216.619	0
Track_628	2	0	0	0	0	0	1	0	1	0	628	628	403.119	230.283	0	0	0	0	0	NaN	358.652	358.652	358.652	358.652	0
Track_629	2	0	0	0	0	0	1	0	1	0	629	629	67.758	231.223	0	0	0	0	0	NaN	147.803	147.803	147.803	147.803	0
Track_630	2	0	0	0	0	0	1	0	1	0	630	630	138.135	231.499	0	0	0	0	0	NaN	334.596	334.596	334.596	334.596	0
Track_631	2	0	0	0	0	0	1	0	1	0	631	631	99.984	232.898	0	0	0	0	0	NaN	516.115	516.115	516.115	516.115	0
Track_632	2	0	0	0	0	0	1	0	1	0	632	632	308.101	232.892	0	0	0	0	0	NaN	640.724	640.724	640.724	640.724	0
Track_633	2	0	0	0	0	0	1	0	1	0	633	633	396.702	232.895	0	0	0	0	0	NaN	377.696	377.696	377.696	377.696	0
Track_634	2	0	0	0	0	0	1	0	1	0	634	634	80.842	235.336	0	0	0	0	0	NaN	313.979	313.979	313.979	313.979	0
Track_635	2	0	0	0	0	0	1	0	1	0	635	635	338.488	235.152	0	0	0	0	0	NaN	230.456	230.456	230.456	230.456	0
Track_636	2	0	0	0	0	0	1	0	1	0	636	636	458.162	236.118	0	0	0	0	0	NaN	866.336	866.336	866.336	866.336	0
Track_637	2	0	0	0	0	0	1	0	1	0	637	637	146.336	236.498	0	0	0	0	0	NaN	284.745	284.745	284.745	284.745	0
Track_638	2	0	0	0	0	0	1	0	1	0	638	638	438.799	237.794	0	0	0	0	0	NaN	303.684	303.684	303.684	303.684	0
Track_639	2	0	0	0	0	0	1	0	1	0	639	639	16.482	238.552	0	0	0	0	0	NaN	248.906	248.906	248.906	248.906	0
Track_640	2	0	0	0	0	0	1	0	1	0	640	640	90.933	238.602	0	0	0	0	0	NaN	464.272	464.272	464.272	464.272	0
Track_641	2	0	0	0	0	0	1	0	1	0	641	641	104.301	238.625	0	0	0	0	0	NaN	256.828	256.828	256.828	256.828	0
Track_642	2	0	0	0	0	0	1	0	1	0	642	642	228.619	238.991	0	0	0	0	0	NaN	192.908	192.908	192.908	192.908	0
Track_643	2	0	0	0	0	0	1	0	1	0	643	643	297.075	238.968	0	0	0	0	0	NaN	625.188	625.188	625.188	625.188	0
Track_644	2	0	0	0	0	0	1	0	1	0	644	644	399.385	239.121	0	0	0	0	0	NaN	150.709	150.709	150.709	150.709	0
Track_645	2	0	0	0	0	0	1	0	1	0	645	645	446.964	239.496	0	0	0	0	0	NaN	441.370	441.370	441.370	441.370	0
Track_646	2	0	0	0	0	0	1	0	1	0	646	646	217.715	240.268	0	0	0	0	0	NaN	254.042	254.042	254.042	254.042	0
Track_647	2	0	0	0	0	0	1	0	1	0	647	647	276.053	240.033	0	0	0	0	0	NaN	133.590	133.590	133.590	133.590	0
Track_648	2	0	0	0	0	0	1	0	1	0	648	648	305.893	240.422	0	0	0	0	0	NaN	412.796	412.796	412.796	412.796	0
Track_649	2	0	0	0	0	0	1	0	1	0	649	649	323.399	240.166	0	0	0	0	0	NaN	700.615	700.615	700.615	700.615	0
Track_650	2	0	0	0	0	0	1	0	1	0	650	650	281.866	240.800	0	0	0	0	0	NaN	406.296	406.296	406.296	406.296	0
Track_651	2	0	0	0	0	0	1	0	1	0	651	651	333.644	240.697	0	0	0	0	0	NaN	443.371	443.371	443.371	443.371	0
Track_652	2	0	0	0	0	0	1	0	1	0	652	652	0.000	242.000	0	0	0	0	0	NaN	22.263	22.263	22.263	22.263	0
Track_653	2	0	0	0	0	0	1	0	1	0	653	653	64.083	243.056	0	0	0	0	0	NaN	229.526	229.526	229.526	229.526	0
Track_654	2	0	0	0	0	0	1	0	1	0	654	654	103.466	243.166	0	0	0	0	0	NaN	113.047	113.047	113.047	113.047	0
Track_655	2	0	0	0	0	0	1	0	1	0	655	655	406.514	242.828	0	0	0	0	0	NaN	301.799	301.799	301.799	301.799	0
Track_656	2	0	0	0	0	0	1	0	1	0	656	656	160.048	243.763	0	0	0	0	0	NaN	242.034	242.034	242.034	242.034	0
Track_657	2	0	0	0	0	0	1	0	1	0	657	657	232.728	243.888	0	0	0	0	0	NaN	320.474	320.474	320.474	320.474	0
Track_658	2	0	0	0	0	0	1	0	1	0	658	658	328.692	244.649	0	0	0	0	0	NaN	531.408	531.408	531.408	531.408	0
Track_659	2	0	0	0	0	0	1	0	1	0	659	659	55.664	246.423	0	0	0	0	0	NaN	161.628	161.628	161.628	161.628	0
Track_660	2	0	0	0	0	0	1	0	1	0	660	660	126.015	246.071	0	0	0	0	0	NaN	412.688	412.688	412.688	412.688	0
Track_661	2	0	0	0	0	0	1	0	1	0	661	661	493.236	246.907	0	0	0	0	0	NaN	264.354	264.354	264.354	264.354	0
Track_662	2	0	0	0	0	0	1	0	1	0	662	662	11.333	247.645	0	0	0	0	0	NaN	76.110	76.110	76.110	76.110	0
Track_663	2	0	0	0	0	0	1	0	1	0	663	663	116.031	247.658	0	0	0	0	0	NaN	121.735	121.735	121.735	121.735	0
Track_664	2	0	0	0	0	0	1	0	1	0	664	664	402.252	247.853	0	0	0	0	0	NaN	436.153	436.153	436.153	436.153	0
Track_665	2	0	0	0	0	0	1	0	1	0	665	665	361.166	248.622	0	0	0	0	0	NaN	437.542	437.542	437.542	437.542	0
Track_666	2	0	0	0	0	0	1	0	1	0	666	666	371.419	248.782	0	0	0	0	0	NaN	719.937	719.937	719.937	719.937	0
Track_667	2	0	0	0	0	0	1	0	1	0	667	667	196.802	250.080	0	0	0	0	0	NaN	318.385	318.385	318.385	318.385	0
Track_668	2	0	0	0	0	0	1	0	1	0	668	668	333.162	249.999	0	0	0	0	0	NaN	97.674	97.674	97.674	97.674	0
Track_669	2	0	0	0	0	0	1	0	1	0	669	669	278.915	251.107	0	0	0	0	0	NaN	97.099	97.099	97.099	97.099	0
Track_670	2	0	0	0	0	0	1	0	1	0	670	670	156.602	252.019	0	0	0	0	0	NaN	101.748	101.748	101.748	101.748	0
Track_671	2	0	0	0	0	0	1	0	1	0	671	671	62.668	253.169	0	0	0	0	0	NaN	341.672	341.672	341.672	341.672	0
Track_672	2	0	0	0	0	0	1	0	1	0	672	672	16.280	253.709	0	0	0	0	0	NaN	295.500	295.500	295.500	295.500	0
Track_673	2	0	0	0	0	0	1	0	1	0	673	673	75.976	254.418	0	0	0	0	0	NaN	249.763	249.763	249.763	249.763	0
Track_674	2	0	0	0	0	0	1	0	1	0	674	674	86.530	253.944	0	0	0	0	0	NaN	118.190	118.190	118.190	118.190	0
Track_675	2	0	0	0	0	0	1	0	1	0	675	675	264.401	253.959	0	0	0	0	0	NaN	354.856	354.856	354.856	354.856	0
Track_676	2	0	0	0	0	0	1	0	1	0	676	676	403.637	253.741	0	0	0	0	0	NaN	312.098	312.098	312.098	312.098	0
Track_677	2	0	0	0	0	0	1	0	1	0	677	677	508.332	254.060	0	0	0	0	0	NaN	828.795	828.795	828.795	828.795	0
Track_678	2	0	0	0	0	0	1	0	1	0	678	678	289.070	254.933	0	0	0	0	0	NaN	457.464	457.464	457.464	457.464	0
Track_679	2	0	0	0	0	0	1	0	1	0	679	679	383.939	254.587	0	0	0	0	0	NaN	348.490	348.490	348.490	348.490	0
Track_680	2	0	0	0	0	0	1	0	1	0	680	680	256.469	257.274	0	0	0	0	0	NaN	472.416	472.416	472.416	472.416	0
Track_681	2	0	0	0	0	0	1	0	1	0	681	681	111.267	257.959	0	0	0	0	0	NaN	316.107	316.107	316.107	316.107	0
Track_682	2	0	0	0	0	0	1	0	1	0	682	682	195.435	258.484	0	0	0	0	0	NaN	119.297	119.297	119.297	119.297	0
Track_683	2	0	0	0	0	0	1	0	1	0	683	683	435.681	258.786	0	0	0	0	0	NaN	491.760	491.760	491.760	491.760	0
Track_684	2	0	0	0	0	0	1	0	1	0	684	684	448.529	259.227	0	0	0	0	0	NaN	218.574	218.574	218.574	218.574	0
Track_685	2	0	0	0	0	0	1	0	1	0	685	685	233.542	259.863	0	0	0	0	0	NaN	522.430	522.430	522.430	522.430	0
Track_686	2	0	0	0	0	0	1	0	1	0	686	686	58.984	261.181	0	0	0	0	0	NaN	277.731	277.731	277.731	277.731	0
Track_687	2	0	0	0	0	0	1	0	1	0	687	687	347.618	261.267	0	0	0	0	0	NaN	108.250	108.250	108.250	108.250	0
Track_688	2	0	0	0	0	0	1	0	1	0	688	688	402.369	261.152	0	0	0	0	0	NaN	161.929	161.929	161.929	161.929	0
Track_689	2	0	0	0	0	0	1	0	1	0	689	689	128.321	261.809	0	0	0	0	0	NaN	937.701	937.701	937.701	937.701	0
Track_690	2	0	0	0	0	0	1	0	1	0	690	690	162.770	262.263	0	0	0	0	0	NaN	170.411	170.411	170.411	170.411	0
Track_691	2	0	0	0	0	0	1	0	1	0	691	691	14.891	263.215	0	0	0	0	0	NaN	213.041	213.041	213.041	213.041	0
Track_692	2	0	0	0	0	0	1	0	1	0	692	692	393.121	263.538	0	0	0	0	0	NaN	467.532	467.532	467.532	467.532	0
Track_693	2	0	0	0	0	0	1	0	1	0	693	693	27.322	265.269	0	0	0	0	0	NaN	300.590	300.590	300.590	300.590	0
Track_694	2	0	0	0	0	0	1	0	1	0	694	694	281.741	264.660	0	0	0	0	0	NaN	99.150	99.150	99.150	99.150	0
Track_695	2	0	0	0	0	0	1	0	1	0	695	695	402.775	265.869	0	0	0	0	0	NaN	351.571	351.571	351.571	351.571	0
Track_696	2	0	0	0	0	0	1	0	1	0	696	696	62.936	267.371	0	0	0	0	0	NaN	308.840	308.840	308.840	308.840	0
Track_697	2	0	0	0	0	0	1	0	1	0	697	697	324.507	268.383	0	0	0	0	0	NaN	176.513	176.513	176.513	176.513	0
Track_698	2	0	0	0	0	0	1	0	1	0	698	698	7.047	268.879	0	0	0	0	0	NaN	378.470	378.470	378.470	378.470	0
Track_699	2	0	0	0	0	0	1	0	1	0	699	699	420.115	270.093	0	0	0	0	0	NaN	79.324	79.324	79.324	79.324	0
Track_700	2	0	0	0	0	0	1	0	1	0	700	700	465.405	270.096	0	0	0	0	0	NaN	239.353	239.353	239.353	239.353	0
Track_701	2	0	0	0	0	0	1	0	1	0	701	701	121.914	270.724	0	0	0	0	0	NaN	73.963	73.963	73.963	73.963	0
Track_702	2	0	0	0	0	0	1	0	1	0	702	702	445.327	270.995	0	0	0	0	0	NaN	204.793	204.793	204.793	204.793	0
Track_703	2	0	0	0	0	0	1	0	1	0	703	703	142.250	272.269	0	0	0	0	0	NaN	1004.953	1004.953	1004.953	1004.953	0
Track_704	2	0	0	0	0	0	1	0	1	0	704	704	270.689	271.696	0	0	0	0	0	NaN	190.953	190.953	190.953	190.953	0
Track_705	2	0	0	0	0	0	1	0	1	0	705	705	434.417	271.876	0	0	0	0	0	NaN	85.081	85.081	85.081	85.081	0
Track_706	2	0	0	0	0	0	1	0	1	0	706	706	2.961	272.617	0	0	0	0	0	NaN	173.016	173.016	173.016	173.016	0
Track_707	2	0	0	0	0	0	1	0	1	0	707	707	174.478	272.871	0	0	0	0	0	NaN	178.826	178.826	178.826	178.826	0
Track_708	2	0	0	0	0	0	1	0	1	0	708	708	204.068	273.220	0	0	0	0	0	NaN	271.083	271.083	271.083	271.083	0
Track_709	2	0	0	0	0	0	1	0	1	0	709	709	294.555	272.486	0	0	0	0	0	NaN	405.845	405.845	405.845	405.845	0
Track_710	2	0	0	0	0	0	1	0	1	0	710	710	285.174	275.049	0	0	0	0	0	NaN	566.654	566.654	566.654	566.654	0
Track_711	2	0	0	0	0	0	1	0	1	0	711	711	45.106	275.812	0	0	0	0	0	NaN	208.926	208.926	208.926	208.926	0
Track_712	2	0	0	0	0	0	1	0	1	0	712	712	183.047	276.266	0	0	0	0	0	NaN	190.179	190.179	190.179	190.179	0
Track_713	2	0	0	0	0	0	1	0	1	0	713	713	370.969	275.994	0	0	0	0	0	NaN	226.600	226.600	226.600	226.600	0
Track_714	2	0	0	0	0	0	1	0	1	0	714	714	423.268	276.343	0	0	0	0	0	NaN	484.409	484.409	484.409	484.409	0
Track_715	2	0	0	0	0	0	1	0	1	0	715	715	473.958	275.789	0	0	0	0	0	NaN	281.104	281.104	281.104	281.104	0
Track_716	2	0	0	0	0	0	1	0	1	0	716	716	124.368	276.989	0	0	0	0	0	NaN	286.088	286.088	286.088	286.088	0
Track_717	2	0	0	0	0	0	1	0	1	0	717	717	317.552	276.817	0	0	0	0	0	NaN	276.114	276.114	276.114	276.114	0
Track_718	2	0	0	0	0	0	1	0	1	0	718	718	486.553	276.893	0	0	0	0	0	NaN	446.967	446.967	446.967	446.967	0
Track_719	2	0	0	0	0	0	1	0	1	0	719	719	507.666	276.795	0	0	0	0	0	NaN	757.621	757.621	757.621	757.621	0
Track_720	2	0	0	0	0	0	1	0	1	0	720	720	5.839	278.187	0	0	0	0	0	NaN	226.800	226.800	226.800	226.800	0
Track_721	2	0	0	0	0	0	1	0	1	0	721	721	99.830	279.320	0	0	0	0	0	NaN	190.106	190.106	190.106	190.106	0
Track_722	2	0	0	0	0	0	1	0	1	0	722	722	465.662	280.003	0	0	0	0	0	NaN	378.492	378.492	378.492	378.492	0
Track_723	2	0	0	0	0	0	1	0	1	0	723	723	259.324	280.822	0	0	0	0	0	NaN	371.082	371.082	371.082	371.082	0
Track_724	2	0	0	0	0	0	1	0	1	0	724	724	355.313	280.629	0	0	0	0	0	NaN	133.459	133.459	133.459	133.459	0
Track_725	2	0	0	0	0	0	1	0	1	0	725	725	435.794	280.956	0	0	0	0	0	NaN	913.216	913.216	913.216	913.216	0
Track_726	2	0	0	0	0	0	1	0	1	0	726	726	14.956	282.257	0	0	0	0	0	NaN	67.464	67.464	67.464	67.464	0
Track_727	2	0	0	0	0	0	1	0	1	0	727	727	43.186	282.107	0	0	0	0	0	NaN	245.862	245.862	245.862	245.862	0
Track_728	2	0	0	0	0	0	1	0	1	0	728	728	64.883	281.582	0	0	0	0	0	NaN	245.144	245.144	245.144	245.144	0
Track_729	2	0	0	0	0	0	1	0	1	0	729	729	85.180	282.215	0	0	0	0	0	NaN	59.962	59.962	59.962	59.962	0
Track_730	2	0	0	0	0	0	1	0	1	0	730	730	303.809	283.331	0	0	0	0	0	NaN	303.807	303.807	303.807	303.807	0
Track_731	2	0	0	0	0	0	1	0	1	0	731	731	373.401	283.334	0	0	0	0	0	NaN	372.316	372.316	372.316	372.316	0
Track_732	2	0	0	0	0	0	1	0	1	0	732	732	189.452	283.611	0	0	0	0	0	NaN	253.707	253.707	253.707	253.707	0
Track_733	2	0	0	0	0	0	1	0	1	0	733	733	69.200	285.412	0	0	0	0	0	NaN	234.565	234.565	234.565	234.565	0
Track_734	2	0	0	0	0	0	1	0	1	0	734	734	135.732	284.797	0	0	0	0	0	NaN	318.809	318.809	318.809	318.809	0
Track_735	2	0	0	0	0	0	1	0	1	0	735	735	173.905	285.101	0	0	0	0	0	NaN	319.419	319.419	319.419	319.419	0
Track_736	2	0	0	0	0	0	1	0	1	0	736	736	200.218	284.738	0	0	0	0	0	NaN	260.929	260.929	260.929	260.929	0
Track_737	2	0	0	0	0	0	1	0	1	0	737	737	57.461	285.854	0	0	0	0	0	NaN	62.840	62.840	62.840	62.840	0
Track_738	2	0	0	0	0	0	1	0	1	0	738	738	340.201	288.223	0	0	0	0	0	NaN	714.266	714.266	714.266	714.266	0
Track_739	2	0	0	0	0	0	1	0	1	0	739	739	276.224	289.418	0	0	0	0	0	NaN	92.253	92.253	92.253	92.253	0
Track_740	2	0	0	0	0	0	1	0	1	0	740	740	499.782	288.659	0	0	0	0	0	NaN	295.255	295.255	295.255	295.255	0
Track_741	2	0	0	0	0	0	1	0	1	0	741	741	383.582	289.738	0	0	0	0	0	NaN	256.964	256.964	256.964	256.964	0
Track_742	2	0	0	0	0	0	1	0	1	0	742	742	354.322	291.349	0	0	0	0	0	NaN	31.845	31.845	31.845	31.845	0
Track_743	2	0	0	0	0	0	1	0	1	0	743	743	27.172	291.826	0	0	0	0	0	NaN	362.483	362.483	362.483	362.483	0
Track_744	2	0	0	0	0	0	1	0	1	0	744	744	197.056	292.116	0	0	0	0	0	NaN	764.346	764.346	764.346	764.346	0
Track_745	2	0	0	0	0	0	1	0	1	0	745	745	292.220	292.176	0	0	0	0	0	NaN	608.865	608.865	608.865	608.865	0
Track_746	2	0	0	0	0	0	1	0	1	0	746	746	374.476	291.854	0	0	0	0	0	NaN	267.213	267.213	267.213	267.213	0
Track_747	2	0	0	0	0	0	1	0	1	0	747	747	183.218	293.692	0	0	0	0	0	NaN	430.918	430.918	430.918	430.918	0
Track_748	2	0	0	0	0	0	1	0	1	0	748	748	408.043	294.464	0	0	0	0	0	NaN	443.189	443.189	443.189	443.189	0
Track_749	2	0	0	0	0	0	1	0	1	0	749	749	9.188	294.834	0	0	0	0	0	NaN	149.917	149.917	149.917	149.917	0
Track_750	2	0	0	0	0	0	1	0	1	0	750	750	62.557	295.100	0	0	0	0	0	NaN	157.922	157.922	157.922	157.922	0
Track_751	2	0	0	0	0	0	1	0	1	0	751	751	77.279	295.181	0	0	0	0	0	NaN	60.486	60.486	60.486	60.486	0
Track_752	2	0	0	0	0	0	1	0	1	0	752	752	396.752	295.377	0	0	0	0	0	NaN	299.053	299.053	299.053	299.053	0
Track_753	2	0	0	0	0	0	1	0	1	0	753	753	483.502	294.944	0	0	0	0	0	NaN	188.937	188.937	188.937	188.937	0
Track_754	2	0	0	0	0	0	1	0	1	0	754	754	496.686	296.057	0	0	0	0	0	NaN	918.867	918.867	918.867	918.867	0
Track_755	2	0	0	0	0	0	1	0	1	0	755	755	121.977	296.911	0	0	0	0	0	NaN	380.057	380.057	380.057	380.057	0
Track_756	2	0	0	0	0	0	1	0	1	0	756	756	236.643	296.619	0	0	0	0	0	NaN	232.347	232.347	232.347	232.347	0
Track_757	2	0	0	0	0	0	1	0	1	0	757	757	269.620	296.649	0	0	0	0	0	NaN	42.950	42.950	42.950	42.950	0
Track_758	2	0	0	0	0	0	1	0	1	0	758	758	226.674	297.994	0	0	0	0	0	NaN	608.857	608.857	608.857	608.857	0
Track_759	2	0	0	0	0	0	1	0	1	0	759	759	280.209	298.312	0	0	0	0	0	NaN	71.611	71.611	71.611	71.611	0
Track_760	2	0	0	0	0	0	1	0	1	0	760	760	295.149	298.141	0	0	0	0	0	NaN	316.064	316.064	316.064	316.064	0
Track_761	2	0	0	0	0	0	1	0	1	0	761	761	303.332	298.425	0	0	0	0	0	NaN	187.070	187.070	187.070	187.070	0
Track_762	2	0	0	0	0	0	1	0	1	0	762	762	41.038	300.336	0	0	0	0	0	NaN	507.252	507.252	507.252	507.252	0
Track_763	2	0	0	0	0	0	1	0	1	0	763	763	322.907	299.785	0	0	0	0	0	NaN	516.126	516.126	516.126	516.126	0
Track_764	2	0	0	0	0	0	1	0	1	0	764	764	386.787	299.705	0	0	0	0	0	NaN	348.108	348.108	348.108	348.108	0
Track_765	2	0	0	0	0	0	1	0	1	0	765	765	487.986	299.707	0	0	0	0	0	NaN	139.548	139.548	139.548	139.548	0
Track_766	2	0	0	0	0	0	1	0	1	0	766	766	446.948	301.696	0	0	0	0	0	NaN	298.665	298.665	298.665	298.665	0
Track_767	2	0	0	0	0	0	1	0	1	0	767	767	406.831	302.649	0	0	0	0	0	NaN	628.599	628.599	628.599	628.599	0
Track_768	2	0	0	0	0	0	1	0	1	0	768	768	178.752	304.241	0	0	0	0	0	NaN	275.930	275.930	275.930	275.930	0
Track_769	2	0	0	0	0	0	1	0	1	0	769	769	274.277	303.620	0	0	0	0	0	NaN	1762.706	1762.706	1762.706	1762.706	0
Track_770	2	0	0	0	0	0	1	0	1	0	770	770	396.941	304.058	0	0	0	0	0	NaN	264.339	264.339	264.339	264.339	0
Track_771	2	0	0	0	0	0	1	0	1	0	771	771	428.749	304.335	0	0	0	0	0	NaN	345.329	345.329	345.329	345.329	0
Track_772	2	0	0	0	0	0	1	0	1	0	772	772	240.446	304.964	0	0	0	0	0	NaN	324.818	324.818	324.818	324.818	0
Track_773	2	0	0	0	0	0	1	0	1	0	773	773	266.192	304.867	0	0	0	0	0	NaN	797.084	797.084	797.084	797.084	0
Track_774	2	0	0	0	0	0	1	0	1	0	774	774	511.000	305.000	0	0	0	0	0	NaN	58.059	58.059	58.059	58.059	0
Track_775	2	0	0	0	0	0	1	0	1	0	775	775	69.105	305.965	0	0	0	0	0	NaN	261.745	261.745	261.745	261.745	0
Track_776	2	0	0	0	0	0	1	0	1	0	776	776	436.259	305.572	0	0	0	0	0	NaN	434.969	434.969	434.969	434.969	0
Track_777	2	0	0	0	0	0	1	0	1	0	777	777	464.671	306.059	0	0	0	0	0	NaN	197.168	197.168	197.168	197.168	0
Track_778	2	0	0	0	0	0	1	0	1	0	778	778	493.155	305.920	0	0	0	0	0	NaN	355.306	355.306	355.306	355.306	0
Track_779	2	0	0	0	0	0	1	0	1	0	779	779	259.255	307.069	0	0	0	0	0	NaN	718.748	718.748	718.748	718.748	0
Track_780	2	0	0	0	0	0	1	0	1	0	780	780	138.554	307.656	0	0	0	0	0	NaN	381.735	381.735	381.735	381.735	0
Track_781	2	0	0	0	0	0	1	0	1	0	781	781	53.031	308.697	0	0	0	0	0	NaN	436.352	436.352	436.352	436.352	0
Track_782	2	0	0	0	0	0	1	0	1	0	782	782	159.095	310.141	0	0	0	0	0	NaN	214.544	214.544	214.544	214.544	0
Track_783	2	0	0	0	0	0	1	0	1	0	783	783	391.248	310.372	0	0	0	0	0	NaN	572.290	572.290	572.290	572.290	0
Track_784	2	0	0	0	0	0	1	0	1	0	784	784	266.210	310.795	0	0	0	0	0	NaN	147.071	147.071	147.071	147.071	0
Track_785	2	0	0	0	0	0	1	0	1	0	785	785	401.993	311.459	0	0	0	0	0	NaN	315.457	315.457	315.457	315.457	0
Track_786	2	0	0	0	0	0	1	0	1	0	786	786	11.060	312.138	0	0	0	0	0	NaN	152.792	152.792	152.792	152.792	0
Track_787	2	0	0	0	0	0	1	0	1	0	787	787	101.173	312.334	0	0	0	0	0	NaN	71.183	71.183	71.183	71.183	0
Track_788	2	0	0	0	0	0	1	0	1	0	788	788	197.390	311.610	0	0	0	0	0	NaN	138.055	138.055	138.055	138.055	0
Track_789	2	0	0	0	0	0	1	0	1	0	789	789	370.150	312.476	0	0	0	0	0	NaN	427.393	427.393	427.393	427.393	0
Track_790	2	0	0	0	0	0	1	0	1	0	790	790	454.229	312.118	0	0	0	0	0	NaN	279.413	279.413	279.413	279.413	0
Track_791	2	0	0	0	0	0	1	0	1	0	791	791	362.562	312.921	0	0	0	0	0	NaN	443.039	443.039	443.039	443.039	0
Track_792	2	0	0	0	0	0	1	0	1	0	792	792	463.496	313.398	0	0	0	0	0	NaN	180.809	180.809	180.809	180.809	0
Track_793	2	0	0	0	0	0	1	0	1	0	793	793	107.579	313.606	0	0	0	0	0	NaN	211.152	211.152	211.152	211.152	0
Track_794	2	0	0	0	0	0	1	0	1	0	794	794	338.293	313.553	0	0	0	0	0	NaN	402.882	402.882	402.882	402.882	0
Track_795	2	0	0	0	0	0	1	0	1	0	795	795	233.593	315.941	0	0	0	0	0	NaN	984.339	984.339	984.339	984.339	0
Track_796	2	0	0	0	0	0	1	0	1	0	796	796	32.363	317.323	0	0	0	0	0	NaN	128.114	128.114	128.114	128.114	0
Track_797	2	0	0	0	0	0	1	0	1	0	797	797	357.628	316.956	0	0	0	0	0	NaN	343.968	343.968	343.968	343.968	0
Track_798	2	0	0	0	0	0	1	0	1	0	798	798	399.261	317.131	0	0	0	0	0	NaN	320.799	320.799	320.799	320.799	0
Track_799	2	0	0	0	0	0	1	0	1	0	799	799	20.606	318.200	0	0	0	0	0	NaN	802.509	802.509	802.509	802.509	0
Track_800	2	0	0	0	0	0	1	0	1	0	800	800	154.919	318.074	0	0	0	0	0	NaN	102.207	102.207	102.207	102.207	0
Track_801	2	0	0	0	0	0	1	0	1	0	801	801	296.151	318.474	0	0	0	0	0	NaN	437.190	437.190	437.190	437.190	0
Track_802	2	0	0	0	0	0	1	0	1	0	802	802	184.876	318.908	0	0	0	0	0	NaN	266.666	266.666	266.666	266.666	0
Track_803	2	0	0	0	0	0	1	0	1	0	803	803	205.962	318.963	0	0	0	0	0	NaN	385.965	385.965	385.965	385.965	0
Track_804	2	0	0	0	0	0	1	0	1	0	804	804	249.669	319.161	0	0	0	0	0	NaN	525.494	525.494	525.494	525.494	0
Track_805	2	0	0	0	0	0	1	0	1	0	805	805	279.539	319.251	0	0	0	0	0	NaN	85.140	85.140	85.140	85.140	0
Track_806	2	0	0	0	0	0	1	0	1	0	806	806	14.255	319.544	0	0	0	0	0	NaN	557.390	557.390	557.390	557.390	0
Track_807	2	0	0	0	0	0	1	0	1	0	807	807	487.890	319.525	0	0	0	0	0	NaN	244.274	244.274	244.274	244.274	0
Track_808	2	0	0	0	0	0	1	0	1	0	808	808	390.349	321.265	0	0	0	0	0	NaN	228.479	228.479	228.479	228.479	0
Track_809	2	0	0	0	0	0	1	0	1	0	809	809	49.080	321.785	0	0	0	0	0	NaN	1175.711	1175.711	1175.711	1175.711	0
Track_810	2	0	0	0	0	0	1	0	1	0	810	810	78.745	321.945	0	0	0	0	0	NaN	686.595	686.595	686.595	686.595	0
Track_811	2	0	0	0	0	0	1	0	1	0	811	811	32.653	323.058	0	0	0	0	0	NaN	178.747	178.747	178.747	178.747	0
Track_812	2	0	0	0	0	0	1	0	1	0	812	812	223.750	323.314	0	0	0	0	0	NaN	137.005	137.005	137.005	137.005	0
Track_813	2	0	0	0	0	0	1	0	1	0	813	813	354.129	322.714	0	0	0	0	0	NaN	158.350	158.350	158.350	158.350	0
Track_814	2	0	0	0	0	0	1	0	1	0	814	814	383.507	323.293	0	0	0	0	0	NaN	217.040	217.040	217.040	217.040	0
Track_815	2	0	0	0	0	0	1	0	1	0	815	815	465.014	323.271	0	0	0	0	0	NaN	367.569	367.569	367.569	367.569	0
Track_816	2	0	0	0	0	0	1	0	1	0	816	816	480.375	322.738	0	0	0	0	0	NaN	1131.583	1131.583	1131.583	1131.583	0
Track_817	2	0	0	0	0	0	1	0	1	0	817	817	163.898	324.051	0	0	0	0	0	NaN	399.315	399.315	399.315	399.315	0
Track_818	2	0	0	0	0	0	1	0	1	0	818	818	299.998	323.870	0	0	0	0	0	NaN	301.945	301.945	301.945	301.945	0
Track_819	2	0	0	0	0	0	1	0	1	0	819	819	6.106	325.880	0	0	0	0	0	NaN	458.688	458.688	458.688	458.688	0
Track_820	2	0	0	0	0	0	1	0	1	0	820	820	111.279	325.919	0	0	0	0	0	NaN	293.337	293.337	293.337	293.337	0
Track_821	2	0	0	0	0	0	1	0	1	0	821	821	336.835	326.372	0	0	0	0	0	NaN	505.926	505.926	505.926	505.926	0
Track_822	2	0	0	0	0	0	1	0	1	0	822	822	350.997	326.961	0	0	0	0	0	NaN	152.645	152.645	152.645	152.645	0
Track_823	2	0	0	0	0	0	1	0	1	0	823	823	424.477	327.867	0	0	0	0	0	NaN	312.421	312.421	312.421	312.421	0
Track_824	2	0	0	0	0	0	1	0	1	0	824	824	501.252	327.731	0	0	0	0	0	NaN	197.316	197.316	197.316	197.316	0
Track_825	2	0	0	0	0	0	1	0	1	0	825	825	172.499	329.076	0	0	0	0	0	NaN	94.077	94.077	94.077	94.077	0
Track_826	2	0	0	0	0	0	1	0	1	0	826	826	206.208	329.110	0	0	0	0	0	NaN	238.733	238.733	238.733	238.733	0
Track_827	2	0	0	0	0	0	1	0	1	0	827	827	246.673	328.854	0	0	0	0	0	NaN	159.120	159.120	159.120	159.120	0
Track_828	2	0	0	0	0	0	1	0	1	0	828	828	131.920	330.034	0	0	0	0	0	NaN	344.070	344.070	344.070	344.070	0
Track_829	2	0	0	0	0	0	1	0	1	0	829	829	183.245	329.534	0	0	0	0	0	NaN	190.259	190.259	190.259	190.259	0
Track_830	2	0	0	0	0	0	1	0	1	0	830	830	229.212	330.121	0	0	0	0	0	NaN	182.601	182.601	182.601	182.601	0
Track_831	2	0	0	0	0	0	1	0	1	0	831	831	237.828	329.820	0	0	0	0	0	NaN	292.397	292.397	292.397	292.397	0
Track_832	2	0	0	0	0	0	1	0	1	0	832	832	293.014	329.536	0	0	0	0	0	NaN	285.355	285.355	285.355	285.355	0
Track_833	2	0	0	0	0	0	1	0	1	0	833	833	313.712	331.062	0	0	0	0	0	NaN	108.284	108.284	108.284	108.284	0
Track_834	2	0	0	0	0	0	1	0	1	0	834	834	260.380	331.540	0	0	0	0	0	NaN	199.072	199.072	199.072	199.072	0
Track_835	2	0	0	0	0	0	1	0	1	0	835	835	319.344	332.871	0	0	0	0	0	NaN	749.877	749.877	749.877	749.877	0
Track_836	2	0	0	0	0	0	1	0	1	0	836	836	371.048	333.195	0	0	0	0	0	NaN	249.649	249.649	249.649	249.649	0
Track_837	2	0	0	0	0	0	1	0	1	0	837	837	470.485	333.148	0	0	0	0	0	NaN	536.606	536.606	536.606	536.606	0
Track_838	2	0	0	0	0	0	1	0	1	0	838	838	161.499	334.391	0	0	0	0	0	NaN	299.952	299.952	299.952	299.952	0
Track_839	2	0	0	0	0	0	1	0	1	0	839	839	412.965	333.501	0	0	0	0	0	NaN	754.621	754.621	754.621	754.621	0
Track_840	2	0	0	0	0	0	1	0	1	0	840	840	26.739	334.775	0	0	0	0	0	NaN	599.740	599.740	599.740	599.740	0
Track_841	2	0	0	0	0	0	1	0	1	0	841	841	42.968	334.878	0	0	0	0	0	NaN	969.278	969.278	969.278	969.278	0
Track_842	2	0	0	0	0	0	1	0	1	0	842	842	244.196	335.227	0	0	0	0	0	NaN	272.307	272.307	272.307	272.307	0
Track_843	2	0	0	0	0	0	1	0	1	0	843	843	278.246	334.500	0	0	0	0	0	NaN	355.709	355.709	355.709	355.709	0
Track_844	2	0	0	0	0	0	1	0	1	0	844	844	202.712	336.108	0	0	0	0	0	NaN	645.847	645.847	645.847	645.847	0
Track_845	2	0	0	0	0	0	1	0	1	0	845	845	268.123	336.136	0	0	0	0	0	NaN	106.539	106.539	106.539	106.539	0
Track_846	2	0	0	0	0	0	1	0	1	0	846	846	347.804	336.766	0	0	0	0	0	NaN	323.006	323.006	323.006	323.006	0
Track_847	2	0	0	0	0	0	1	0	1	0	847	847	339.509	337.969	0	0	0	0	0	NaN	268.884	268.884	268.884	268.884	0
Track_848	2	0	0	0	0	0	1	0	1	0	848	848	95.577	339.989	0	0	0	0	0	NaN	398.413	398.413	398.413	398.413	0
Track_849	2	0	0	0	0	0	1	0	1	0	849	849	185.154	340.167	0	0	0	0	0	NaN	447.947	447.947	447.947	447.947	0
Track_850	2	0	0	0	0	0	1	0	1	0	850	850	364.924	339.672	0	0	0	0	0	NaN	627.067	627.067	627.067	627.067	0
Track_851	2	0	0	0	0	0	1	0	1	0	851	851	499.782	340.001	0	0	0	0	0	NaN	741.003	741.003	741.003	741.003	0
Track_852	2	0	0	0	0	0	1	0	1	0	852	852	86.479	341.193	0	0	0	0	0	NaN	296.067	296.067	296.067	296.067	0
Track_853	2	0	0	0	0	0	1	0	1	0	853	853	240.695	340.670	0	0	0	0	0	NaN	330.535	330.535	330.535	330.535	0
Track_854	2	0	0	0	0	0	1	0	1	0	854	854	70.280	341.678	0	0	0	0	0	NaN	431.405	431.405	431.405	431.405	0
Track_855	2	0	0	0	0	0	1	0	1	0	855	855	152.868	341.915	0	0	0	0	0	NaN	843.174	843.174	843.174	843.174	0
Track_856	2	0	0	0	0	0	1	0	1	0	856	856	294.184	342.279	0	0	0	0	0	NaN	538.846	538.846	538.846	538.846	0
Track_857	2	0	0	0	0	0	1	0	1	0	857	857	2.812	342.686	0	0	0	0	0	NaN	275.166	275.166	275.166	275.166	0
Track_858	2	0	0	0	0	0	1	0	1	0	858	858	115.085	343.172	0	0	0	0	0	NaN	264.032	264.032	264.032	264.032	0
Track_859	2	0	0	0	0	0	1	0	1	0	859	859	354.987	342.809	0	0	0	0	0	NaN	553.185	553.185	553.185	553.185	0
Track_860	2	0	0	0	0	0	1	0	1	0	860	860	439.724	343.684	0	0	0	0	0	NaN	379.964	379.964	379.964	379.964	0
Track_861	2	0	0	0	0	0	1	0	1	0	861	861	509.148	344.442	0	0	0	0	0	NaN	232.904	232.904	232.904	232.904	0
Track_862	2	0	0	0	0	0	1	0	1	0	862	862	126.767	346.000	0	0	0	0	0	NaN	93.872	93.872	93.872	93.872	0
Track_863	2	0	0	0	0	0	1	0	1	0	863	863	192.594	345.912	0	0	0	0	0	NaN	151.201	151.201	151.201	151.201	0
Track_864	2	0	0	0	0	0	1	0	1	0	864	864	206.696	346.103	0	0	0	0	0	NaN	480.639	480.639	480.639	480.639	0
Track_865	2	0	0	0	0	0	1	0	1	0	865	865	275.804	346.319	0	0	0	0	0	NaN	1766.994	1766.994	1766.994	1766.994	0
Track_866	2	0	0	0	0	0	1	0	1	0	866	866	323.768	346.145	0	0	0	0	0	NaN	410.247	410.247	410.247	410.247	0
Track_867	2	0	0	0	0	0	1	0	1	0	867	867	16.037	347.187	0	0	0	0	0	NaN	217.959	217.959	217.959	217.959	0
Track_868	2	0	0	0	0	0	1	0	1	0	868	868	182.599	346.545	0	0	0	0	0	NaN	285.713	285.713	285.713	285.713	0
Track_869	2	0	0	0	0	0	1	0	1	0	869	869	116.280	348.309	0	0	0	0	0	NaN	175.854	175.854	175.854	175.854	0
Track_870	2	0	0	0	0	0	1	0	1	0	870	870	256.944	348.266	0	0	0	0	0	NaN	246.496	246.496	246.496	246.496	0
Track_871	2	0	0	0	0	0	1	0	1	0	871	871	41.894	349.618	0	0	0	0	0	NaN	253.839	253.839	253.839	253.839	0
Track_872	2	0	0	0	0	0	1	0	1	0	872	872	96.350	349.867	0	0	0	0	0	NaN	209.795	209.795	209.795	209.795	0
Track_873	2	0	0	0	0	0	1	0	1	0	873	873	109.702	350.246	0	0	0	0	0	NaN	233.558	233.558	233.558	233.558	0
Track_874	2	0	0	0	0	0	1	0	1	0	874	874	200.925	349.748	0	0	0	0	0	NaN	312.544	312.544	312.544	312.544	0
Track_875	2	0	0	0	0	0	1	0	1	0	875	875	157.978	351.338	0	0	0	0	0	NaN	40.748	40.748	40.748	40.748	0
Track_876	2	0	0	0	0	0	1	0	1	0	876	876	63.307	352.410	0	0	0	0	0	NaN	328.191	328.191	328.191	328.191	0
Track_877	2	0	0	0	0	0	1	0	1	0	877	877	477.201	352.278	0	0	0	0	0	NaN	335.646	335.646	335.646	335.646	0
Track_878	2	0	0	0	0	0	1	0	1	0	878	878	401.293	352.729	0	0	0	0	0	NaN	135.940	135.940	135.940	135.940	0
Track_879	2	0	0	0	0	0	1	0	1	0	879	879	495.193	352.565	0	0	0	0	0	NaN	152.924	152.924	152.924	152.924	0
Track_880	2	0	0	0	0	0	1	0	1	0	880	880	82.965	354.297	0	0	0	0	0	NaN	227.929	227.929	227.929	227.929	0
Track_881	2	0	0	0	0	0	1	0	1	0	881	881	99.653	354.307	0	0	0	0	0	NaN	87.876	87.876	87.876	87.876	0
Track_882	2	0	0	0	0	0	1	0	1	0	882	882	263.152	354.197	0	0	0	0	0	NaN	504.563	504.563	504.563	504.563	0
Track_883	2	0	0	0	0	0	1	0	1	0	883	883	352.623	353.971	0	0	0	0	0	NaN	487.690	487.690	487.690	487.690	0
Track_884	2	0	0	0	0	0	1	0	1	0	884	884	439.782	353.891	0	0	0	0	0	NaN	425.838	425.838	425.838	425.838	0
Track_885	2	0	0	0	0	0	1	0	1	0	885	885	9.971	354.705	0	0	0	0	0	NaN	93.722	93.722	93.722	93.722	0
Track_886	2	0	0	0	0	0	1	0	1	0	886	886	118.814	355.330	0	0	0	0	0	NaN	358.183	358.183	358.183	358.183	0
Track_887	2	0	0	0	0	0	1	0	1	0	887	887	240.699	355.420	0	0	0	0	0	NaN	362.116	362.116	362.116	362.116	0
Track_888	2	0	0	0	0	0	1	0	1	0	888	888	308.842	355.260	0	0	0	0	0	NaN	262.765	262.765	262.765	262.765	0
Track_889	2	0	0	0	0	0	1	0	1	0	889	889	345.402	354.887	0	0	0	0	0	NaN	397.327	397.327	397.327	397.327	0
Track_890	2	0	0	0	0	0	1	0	1	0	890	890	480.305	356.292	0	0	0	0	0	NaN	462.346	462.346	462.346	462.346	0
Track_891	2	0	0	0	0	0	1	0	1	0	891	891	125.457	356.876	0	0	0	0	0	NaN	246.846	246.846	246.846	246.846	0
Track_892	2	0	0	0	0	0	1	0	1	0	892	892	461.699	357.039	0	0	0	0	0	NaN	278.551	278.551	278.551	278.551	0
Track_893	2	0	0	0	0	0	1	0	1	0	893	893	270.168	358.102	0	0	0	0	0	NaN	259.273	259.273	259.273	259.273	0
Track_894	2	0	0	0	0	0	1	0	1	0	894	894	359.141	358.353	0	0	0	0	0	NaN	118.326	118.326	118.326	118.326	0
Track_895	2	0	0	0	0	0	1	0	1	0	895	895	72.958	358.959	0	0	0	0	0	NaN	251.444	251.444	251.444	251.444	0
Track_896	2	0	0	0	0	0	1	0	1	0	896	896	103.531	359.053	0	0	0	0	0	NaN	220.803	220.803	220.803	220.803	0
Track_897	2	0	0	0	0	0	1	0	1	0	897	897	200.841	358.576	0	0	0	0	0	NaN	346.177	346.177	346.177	346.177	0
Track_898	2	0	0	0	0	0	1	0	1	0	898	898	215.700	359.073	0	0	0	0	0	NaN	454.406	454.406	454.406	454.406	0
Track_899	2	0	0	0	0	0	1	0	1	0	899	899	377.968	359.136	0	0	0	0	0	NaN	67.737	67.737	67.737	67.737	0
Track_900	2	0	0	0	0	0	1	0	1	0	900	900	290.522	359.810	0	0	0	0	0	NaN	401.758	401.758	401.758	401.758	0
Track_901	2	0	0	0	0	0	1	0	1	0	901	901	0.000	361.000	0	0	0	0	0	NaN	167.925	167.925	167.925	167.925	0
Track_902	2	0	0	0	0	0	1	0	1	0	902	902	97.802	360.843	0	0	0	0	0	NaN	187.181	187.181	187.181	187.181	0
Track_903	2	0	0	0	0	0	1	0	1	0	903	903	410.776	360.945	0	0	0	0	0	NaN	394.218	394.218	394.218	394.218	0
Track_904	2	0	0	0	0	0	1	0	1	0	904	904	121.076	362.196	0	0	0	0	0	NaN	355.944	355.944	355.944	355.944	0
Track_905	2	0	0	0	0	0	1	0	1	0	905	905	146.352	361.927	0	0	0	0	0	NaN	227.163	227.163	227.163	227.163	0
Track_906	2	0	0	0	0	0	1	0	1	0	906	906	253.251	362.139	0	0	0	0	0	NaN	200.494	200.494	200.494	200.494	0
Track_907	2	0	0	0	0	0	1	0	1	0	907	907	404.130	362.128	0	0	0	0	0	NaN	323.935	323.935	323.935	323.935	0
Track_908	2	0	0	0	0	0	1	0	1	0	908	908	501.460	361.835	0	0	0	0	0	NaN	253.435	253.435	253.435	253.435	0
Track_909	2	0	0	0	0	0	1	0	1	0	909	909	19.005	363.173	0	0	0	0	0	NaN	321.031	321.031	321.031	321.031	0
Track_910	2	0	0	0	0	0	1	0	1	0	910	910	59.094	362.609	0	0	0	0	0	NaN	313.070	313.070	313.070	313.070	0
Track_911	2	0	0	0	0	0	1	0	1	0	911	911	35.246	364.102	0	0	0	0	0	NaN	195.105	195.105	195.105	195.105	0
Track_912	2	0	0	0	0	0	1	0	1	0	912	912	31.496	365.311	0	0	0	0	0	NaN	173.865	173.865	173.865	173.865	0
Track_913	2	0	0	0	0	0	1	0	1	0	913	913	419.663	365.453	0	0	0	0	0	NaN	424.369	424.369	424.369	424.369	0
Track_914	2	0	0	0	0	0	1	0	1	0	914	914	247.126	366.742	0	0	0	0	0	NaN	292.733	292.733	292.733	292.733	0
Track_915	2	0	0	0	0	0	1	0	1	0	915	915	365.990	366.715	0	0	0	0	0	NaN	99.210	99.210	99.210	99.210	0
Track_916	2	0	0	0	0	0	1	0	1	0	916	916	0.000	368.000	0	0	0	0	0	NaN	61.834	61.834	61.834	61.834	0
Track_917	2	0	0	0	0	0	1	0	1	0	917	917	112.154	368.486	0	0	0	0	0	NaN	278.482	278.482	278.482	278.482	0
Track_918	2	0	0	0	0	0	1	0	1	0	918	918	218.903	368.090	0	0	0	0	0	NaN	205.547	205.547	205.547	205.547	0
Track_919	2	0	0	0	0	0	1	0	1	0	919	919	74.230	369.220	0	0	0	0	0	NaN	215.302	215.302	215.302	215.302	0
Track_920	2	0	0	0	0	0	1	0	1	0	920	920	263.110	368.578	0	0	0	0	0	NaN	194.720	194.720	194.720	194.720	0
Track_921	2	0	0	0	0	0	1	0	1	0	921	921	410.749	368.721	0	0	0	0	0	NaN	212.899	212.899	212.899	212.899	0
Track_922	2	0	0	0	0	0	1	0	1	0	922	922	458.530	369.162	0	0	0	0	0	NaN	98.572	98.572	98.572	98.572	0
Track_923	2	0	0	0	0	0	1	0	1	0	923	923	27.051	369.944	0	0	0	0	0	NaN	127.011	127.011	127.011	127.011	0
Track_924	2	0	0	0	0	0	1	0	1	0	924	924	348.979	370.704	0	0	0	0	0	NaN	402.126	402.126	402.126	402.126	0
Track_925	2	0	0	0	0	0	1	0	1	0	925	925	388.219	371.493	0	0	0	0	0	NaN	340.686	340.686	340.686	340.686	0
Track_926	2	0	0	0	0	0	1	0	1	0	926	926	449.262	371.005	0	0	0	0	0	NaN	448.289	448.289	448.289	448.289	0
Track_927	2	0	0	0	0	0	1	0	1	0	927	927	79.962	372.104	0	0	0	0	0	NaN	860.607	860.607	860.607	860.607	0
Track_928	2	0	0	0	0	0	1	0	1	0	928	928	257.683	371.651	0	0	0	0	0	NaN	391.224	391.224	391.224	391.224	0
Track_929	2	0	0	0	0	0	1	0	1	0	929	929	315.625	371.541	0	0	0	0	0	NaN	168.796	168.796	168.796	168.796	0
Track_930	2	0	0	0	0	0	1	0	1	0	930	930	169.643	372.974	0	0	0	0	0	NaN	211.361	211.361	211.361	211.361	0
Track_931	2	0	0	0	0	0	1	0	1	0	931	931	212.941	373.321	0	0	0	0	0	NaN	131.343	131.343	131.343	131.343	0
Track_932	2	0	0	0	0	0	1	0	1	0	932	932	488.384	372.566	0	0	0	0	0	NaN	461.469	461.469	461.469	461.469	0
Track_933	2	0	0	0	0	0	1	0	1	0	933	933	64.256	374.129	0	0	0	0	0	NaN	77.568	77.568	77.568	77.568	0
Track_934	2	0	0	0	0	0	1	0	1	0	934	934	121.995	374.613	0	0	0	0	0	NaN	220.511	220.511	220.511	220.511	0
Track_935	2	0	0	0	0	0	1	0	1	0	935	935	249.141	375.324	0	0	0	0	0	NaN	290.261	290.261	290.261	290.261	0
Track_936	2	0	0	0	0	0	1	0	1	0	936	936	305.644	375.128	0	0	0	0	0	NaN	289.802	289.802	289.802	289.802	0
Track_937	2	0	0	0	0	0	1	0	1	0	937	937	387.879	375.083	0	0	0	0	0	NaN	346.344	346.344	346.344	346.344	0
Track_938	2	0	0	0	0	0	1	0	1	0	938	938	418.969	374.850	0	0	0	0	0	NaN	192.016	192.016	192.016	192.016	0
Track_939	2	0	0	0	0	0	1	0	1	0	939	939	472.994	374.934	0	0	0	0	0	NaN	147.040	147.040	147.040	147.040	0
Track_940	2	0	0	0	0	0	1	0	1	0	940	940	505.732	375.021	0	0	0	0	0	NaN	515.142	515.142	515.142	515.142	0
Track_941	2	0	0	0	0	0	1	0	1	0	941	941	151.155	376.437	0	0	0	0	0	NaN	365.859	365.859	365.859	365.859	0
Track_942	2	0	0	0	0	0	1	0	1	0	942	942	193.093	378.430	0	0	0	0	0	NaN	230.185	230.185	230.185	230.185	0
Track_943	2	0	0	0	0	0	1	0	1	0	943	943	289.500	378.043	0	0	0	0	0	NaN	262.044	262.044	262.044	262.044	0
Track_944	2	0	0	0	0	0	1	0	1	0	944	944	13.071	379.478	0	0	0	0	0	NaN	135.734	135.734	135.734	135.734	0
Track_945	2	0	0	0	0	0	1	0	1	0	945	945	130.590	379.192	0	0	0	0	0	NaN	139.718	139.718	139.718	139.718	0
Track_946	2	0	0	0	0	0	1	0	1	0	946	946	213.719	378.909	0	0	0	0	0	NaN	212.787	212.787	212.787	212.787	0
Track_947	2	0	0	0	0	0	1	0	1	0	947	947	269.347	379.297	0	0	0	0	0	NaN	383.093	383.093	383.093	383.093	0
Track_948	2	0	0	0	0	0	1	0	1	0	948	948	359.928	379.793	0	0	0	0	0	NaN	513.083	513.083	513.083	513.083	0
Track_949	2	0	0	0	0	0	1	0	1	0	949	949	86.163	381.113	0	0	0	0	0	NaN	420.181	420.181	420.181	420.181	0
Track_950	2	0	0	0	0	0	1	0	1	0	950	950	236.124	381.365	0	0	0	0	0	NaN	1112.284	1112.284	1112.284	1112.284	0
Track_951	2	0	0	0	0	0	1	0	1	0	951	951	20.724	382.947	0	0	0	0	0	NaN	395.017	395.017	395.017	395.017	0
Track_952	2	0	0	0	0	0	1	0	1	0	952	952	28.009	382.794	0	0	0	0	0	NaN	512.681	512.681	512.681	512.681	0
Track_953	2	0	0	0	0	0	1	0	1	0	953	953	39.526	382.651	0	0	0	0	0	NaN	15.649	15.649	15.649	15.649	0
Track_954	2	0	0	0	0	0	1	0	1	0	954	954	56.932	382.938	0	0	0	0	0	NaN	263.386	263.386	263.386	263.386	0
Track_955	2	0	0	0	0	0	1	0	1	0	955	955	5.302	383.761	0	0	0	0	0	NaN	185.803	185.803	185.803	185.803	0
Track_956	2	0	0	0	0	0	1	0	1	0	956	956	51.310	385.142	0	0	0	0	0	NaN	116.733	116.733	116.733	116.733	0
Track_957	2	0	0	0	0	0	1	0	1	0	957	957	73.804	384.775	0	0	0	0	0	NaN	199.770	199.770	199.770	199.770	0
Track_958	2	0	0	0	0	0	1	0	1	0	958	958	158.490	385.463	0	0	0	0	0	NaN	187.375	187.375	187.375	187.375	0
Track_959	2	0	0	0	0	0	1	0	1	0	959	959	187.747	385.340	0	0	0	0	0	NaN	1016.714	1016.714	1016.714	1016.714	0
Track_960	2	0	0	0	0	0	1	0	1	0	960	960	234.121	385.027	0	0	0	0	0	NaN	680.848	680.848	680.848	680.848	0
Track_961	2	0	0	0	0	0	1	0	1	0	961	961	13.099	386.255	0	0	0	0	0	NaN	98.687	98.687	98.687	98.687	0
Track_962	2	0	0	0	0	0	1	0	1	0	962	962	334.374	385.982	0	0	0	0	0	NaN	132.696	132.696	132.696	132.696	0
Track_963	2	0	0	0	0	0	1	0	1	0	963	963	365.515	386.540	0	0	0	0	0	NaN	226.498	226.498	226.498	226.498	0
Track_964	2	0	0	0	0	0	1	0	1	0	964	964	470.394	387.067	0	0	0	0	0	NaN	345.721	345.721	345.721	345.721	0
Track_965	2	0	0	0	0	0	1	0	1	0	965	965	19.301	387.542	0	0	0	0	0	NaN	249.699	249.699	249.699	249.699	0
Track_966	2	0	0	0	0	0	1	0	1	0	966	966	145.044	388.010	0	0	0	0	0	NaN	105.735	105.735	105.735	105.735	0
Track_967	2	0	0	0	0	0	1	0	1	0	967	967	321.419	387.533	0	0	0	0	0	NaN	153.487	153.487	153.487	153.487	0
Track_968	2	0	0	0	0	0	1	0	1	0	968	968	405.103	390.359	0	0	0	0	0	NaN	373.339	373.339	373.339	373.339	0
Track_969	2	0	0	0	0	0	1	0	1	0	969	969	5.928	391.492	0	0	0	0	0	NaN	47.837	47.837	47.837	47.837	0
Track_970	2	0	0	0	0	0	1	0	1	0	970	970	78.623	390.996	0	0	0	0	0	NaN	409.721	409.721	409.721	409.721	0
Track_971	2	0	0	0	0	0	1	0	1	0	971	971	231.113	390.545	0	0	0	0	0	NaN	118.040	118.040	118.040	118.040	0
Track_972	2	0	0	0	0	0	1	0	1	0	972	972	289.073	393.319	0	0	0	0	0	NaN	206.813	206.813	206.813	206.813	0
Track_973	2	0	0	0	0	0	1	0	1	0	973	973	462.882	392.606	0	0	0	0	0	NaN	112.834	112.834	112.834	112.834	0
Track_974	2	0	0	0	0	0	1	0	1	0	974	974	39.075	393.803	0	0	0	0	0	NaN	306.531	306.531	306.531	306.531	0
Track_975	2	0	0	0	0	0	1	0	1	0	975	975	132.557	394.045	0	0	0	0	0	NaN	190.629	190.629	190.629	190.629	0
Track_976	2	0	0	0	0	0	1	0	1	0	976	976	341.079	393.540	0	0	0	0	0	NaN	291.489	291.489	291.489	291.489	0
Track_977	2	0	0	0	0	0	1	0	1	0	977	977	28.148	394.970	0	0	0	0	0	NaN	220.018	220.018	220.018	220.018	0
Track_978	2	0	0	0	0	0	1	0	1	0	978	978	34.760	395.428	0	0	0	0	0	NaN	348.797	348.797	348.797	348.797	0
Track_979	2	0	0	0	0	0	1	0	1	0	979	979	151.319	395.389	0	0	0	0	0	NaN	320.962	320.962	320.962	320.962	0
Track_980	2	0	0	0	0	0	1	0	1	0	980	980	198.728	395.294	0	0	0	0	0	NaN	177.458	177.458	177.458	177.458	0
Track_981	2	0	0	0	0	0	1	0	1	0	981	981	349.997	395.456	0	0	0	0	0	NaN	724.266	724.266	724.266	724.266	0
Track_982	2	0	0	0	0	0	1	0	1	0	982	982	366.803	394.721	0	0	0	0	0	NaN	322.358	322.358	322.358	322.358	0
Track_983	2	0	0	0	0	0	1	0	1	0	983	983	103.836	396.435	0	0	0	0	0	NaN	894.010	894.010	894.010	894.010	0
Track_984	2	0	0	0	0	0	1	0	1	0	984	984	283.302	395.579	0	0	0	0	0	NaN	203.025	203.025	203.025	203.025	0
Track_985	2	0	0	0	0	0	1	0	1	0	985	985	503.302	396.138	0	0	0	0	0	NaN	303.747	303.747	303.747	303.747	0
Track_986	2	0	0	0	0	0	1	0	1	0	986	986	431.867	396.622	0	0	0	0	0	NaN	451.675	451.675	451.675	451.675	0
Track_987	2	0	0	0	0	0	1	0	1	0	987	987	447.429	397.225	0	0	0	0	0	NaN	301.777	301.777	301.777	301.777	0
Track_988	2	0	0	0	0	0	1	0	1	0	988	988	467.669	397.916	0	0	0	0	0	NaN	236.784	236.784	236.784	236.784	0
Track_989	2	0	0	0	0	0	1	0	1	0	989	989	275.261	398.636	0	0	0	0	0	NaN	851.876	851.876	851.876	851.876	0
Track_990	2	0	0	0	0	0	1	0	1	0	990	990	381.897	399.358	0	0	0	0	0	NaN	296.825	296.825	296.825	296.825	0
Track_991	2	0	0	0	0	0	1	0	1	0	991	991	136.922	400.344	0	0	0	0	0	NaN	212.798	212.798	212.798	212.798	0
Track_992	2	0	0	0	0	0	1	0	1	0	992	992	319.233	399.534	0	0	0	0	0	NaN	385.708	385.708	385.708	385.708	0
Track_993	2	0	0	0	0	0	1	0	1	0	993	993	300.936	401.143	0	0	0	0	0	NaN	576.516	576.516	576.516	576.516	0
Track_994	2	0	0	0	0	0	1	0	1	0	994	994	75.988	402.459	0	0	0	0	0	NaN	102.712	102.712	102.712	102.712	0
Track_995	2	0	0	0	0	0	1	0	1	0	995	995	439.889	402.156	0	0	0	0	0	NaN	42.873	42.873	42.873	42.873	0
Track_996	2	0	0	0	0	0	1	0	1	0	996	996	13.288	403.141	0	0	0	0	0	NaN	189.247	189.247	189.247	189.247	0
Track_997	2	0	0	0	0	0	1	0	1	0	997	997	178.762	403.533	0	0	0	0	0	NaN	192.836	192.836	192.836	192.836	0
Track_998	2	0	0	0	0	0	1	0	1	0	998	998	184.149	404.315	0	0	0	0	0	NaN	269.238	269.238	269.238	269.238	0
Track_999	2	0	0	0	0	0	1	0	1	0	999	999	398.693	405.398	0	0	0	0	0	NaN	233.254	233.254	233.254	233.254	0
Track_1000	2	0	0	0	0	0	1	0	1	0	1000	1000	38.839	406.183	0	0	0	0	0	NaN	561.585	561.585	561.585	561.585	0
Track_1001	2	0	0	0	0	0	1	0	1	0	1001	1001	262.658	406.132	0	0	0	0	0	NaN	204.101	204.101	204.101	204.101	0
Track_1002	2	0	0	0	0	0	1	0	1	0	1002	1002	52.237	406.527	0	0	0	0	0	NaN	166.711	166.711	166.711	166.711	0
Track_1003	2	0	0	0	0	0	1	0	1	0	1003	1003	72.577	407.300	0	0	0	0	0	NaN	216.317	216.317	216.317	216.317	0
Track_1004	2	0	0	0	0	0	1	0	1	0	1004	1004	269.858	407.357	0	0	0	0	0	NaN	684.030	684.030	684.030	684.030	0
Track_1005	2	0	0	0	0	0	1	0	1	0	1005	1005	279.799	406.639	0	0	0	0	0	NaN	461.628	461.628	461.628	461.628	0
Track_1006	2	0	0	0	0	0	1	0	1	0	1006	1006	364.657	408.487	0	0	0	0	0	NaN	189.188	189.188	189.188	189.188	0
Track_1007	2	0	0	0	0	0	1	0	1	0	1007	1007	404.111	407.762	0	0	0	0	0	NaN	200.784	200.784	200.784	200.784	0
Track_1008	2	0	0	0	0	0	1	0	1	0	1008	1008	483.353	407.518	0	0	0	0	0	NaN	182.048	182.048	182.048	182.048	0
Track_1009	2	0	0	0	0	0	1	0	1	0	1009	1009	495.631	407.692	0	0	0	0	0	NaN	302.062	302.062	302.062	302.062	0
Track_1010	2	0	0	0	0	0	1	0	1	0	1010	1010	109.230	409.067	0	0	0	0	0	NaN	357.798	357.798	357.798	357.798	0
Track_1011	2	0	0	0	0	0	1	0	1	0	1011	1011	222.200	408.752	0	0	0	0	0	NaN	221.018	221.018	221.018	221.018	0
Track_1012	2	0	0	0	0	0	1	0	1	0	1012	1012	131.442	410.117	0	0	0	0	0	NaN	979.661	979.661	979.661	979.661	0
Track_1013	2	0	0	0	0	0	1	0	1	0	1013	1013	230.902	409.528	0	0	0	0	0	NaN	113.012	113.012	113.012	113.012	0
Track_1014	2	0	0	0	0	0	1	0	1	0	1014	1014	416.105	409.599	0	0	0	0	0	NaN	258.580	258.580	258.580	258.580	0
Track_1015	2	0	0	0	0	0	1	0	1	0	1015	1015	476.167	409.860	0	0	0	0	0	NaN	79.760	79.760	79.760	79.760	0
Track_1016	2	0	0	0	0	0	1	0	1	0	1016	1016	83.623	411.406	0	0	0	0	0	NaN	411.240	411.240	411.240	411.240	0
Track_1017	2	0	0	0	0	0	1	0	1	0	1017	1017	290.490	411.233	0	0	0	0	0	NaN	401.277	401.277	401.277	401.277	0
Track_1018	2	0	0	0	0	0	1	0	1	0	1018	1018	5.727	412.215	0	0	0	0	0	NaN	287.202	287.202	287.202	287.202	0
Track_1019	2	0	0	0	0	0	1	0	1	0	1019	1019	354.256	411.852	0	0	0	0	0	NaN	455.471	455.471	455.471	455.471	0
Track_1020	2	0	0	0	0	0	1	0	1	0	1020	1020	89.978	412.756	0	0	0	0	0	NaN	67.384	67.384	67.384	67.384	0
Track_1021	2	0	0	0	0	0	1	0	1	0	1021	1021	191.710	413.173	0	0	0	0	0	NaN	166.390	166.390	166.390	166.390	0
Track_1022	2	0	0	0	0	0	1	0	1	0	1022	1022	367.743	413.326	0	0	0	0	0	NaN	193.497	193.497	193.497	193.497	0
Track_1023	2	0	0	0	0	0	1	0	1	0	1023	1023	390.388	412.775	0	0	0	0	0	NaN	31.345	31.345	31.345	31.345	0
Track_1024	2	0	0	0	0	0	1	0	1	0	1024	1024	102.772	413.967	0	0	0	0	0	NaN	263.435	263.435	263.435	263.435	0
Track_1025	2	0	0	0	0	0	1	0	1	0	1025	1025	275.584	415.435	0	0	0	0	0	NaN	99.409	99.409	99.409	99.409	0
Track_1026	2	0	0	0	0	0	1	0	1	0	1026	1026	376.892	415.017	0	0	0	0	0	NaN	170.552	170.552	170.552	170.552	0
Track_1027	2	0	0	0	0	0	1	0	1	0	1027	1027	465.355	416.982	0	0	0	0	0	NaN	548.092	548.092	548.092	548.092	0
Track_1028	2	0	0	0	0	0	1	0	1	0	1028	1028	493.152	416.671	0	0	0	0	0	NaN	208.765	208.765	208.765	208.765	0
Track_1029	2	0	0	0	0	0	1	0	1	0	1029	1029	246.039	418.228	0	0	0	0	0	NaN	276.196	276.196	276.196	276.196	0
Track_1030	2	0	0	0	0	0	1	0	1	0	1030	1030	386.987	417.870	0	0	0	0	0	NaN	166.839	166.839	166.839	166.839	0
Track_1031	2	0	0	0	0	0	1	0	1	0	1031	1031	416.989	417.588	0	0	0	0	0	NaN	134.051	134.051	134.051	134.051	0
Track_1032	2	0	0	0	0	0	1	0	1	0	1032	1032	24.816	419.014	0	0	0	0	0	NaN	252.105	252.105	252.105	252.105	0
Track_1033	2	0	0	0	0	0	1	0	1	0	1033	1033	474.034	419.055	0	0	0	0	0	NaN	198.135	198.135	198.135	198.135	0
Track_1034	2	0	0	0	0	0	1	0	1	0	1034	1034	239.425	419.662	0	0	0	0	0	NaN	173.349	173.349	173.349	173.349	0
Track_1035	2	0	0	0	0	0	1	0	1	0	1035	1035	298.712	420.120	0	0	0	0	0	NaN	247.862	247.862	247.862	247.862	0
Track_1036	2	0	0	0	0	0	1	0	1	0	1036	1036	336.223	420.501	0	0	0	0	0	NaN	187.087	187.087	187.087	187.087	0
Track_1037	2	0	0	0	0	0	1	0	1	0	1037	1037	231.648	422.210	0	0	0	0	0	NaN	1071.388	1071.388	1071.388	1071.388	0
Track_1038	2	0	0	0	0	0	1	0	1	0	1038	1038	267.151	422.034	0	0	0	0	0	NaN	224.574	224.574	224.574	224.574	0
Track_1039	2	0	0	0	0	0	1	0	1	0	1039	1039	53.019	423.437	0	0	0	0	0	NaN	262.999	262.999	262.999	262.999	0
Track_1040	2	0	0	0	0	0	1	0	1	0	1040	1040	218.806	422.831	0	0	0	0	0	NaN	263.369	263.369	263.369	263.369	0
Track_1041	2	0	0	0	0	0	1	0	1	0	1041	1041	425.668	423.578	0	0	0	0	0	NaN	299.206	299.206	299.206	299.206	0
Track_1042	2	0	0	0	0	0	1	0	1	0	1042	1042	438.543	422.794	0	0	0	0	0	NaN	343.966	343.966	343.966	343.966	0
Track_1043	2	0	0	0	0	0	1	0	1	0	1043	1043	474.115	424.100	0	0	0	0	0	NaN	517.521	517.521	517.521	517.521	0
Track_1044	2	0	0	0	0	0	1	0	1	0	1044	1044	79.389	424.697	0	0	0	0	0	NaN	470.464	470.464	470.464	470.464	0
Track_1045	2	0	0	0	0	0	1	0	1	0	1045	1045	322.108	425.990	0	0	0	0	0	NaN	197.678	197.678	197.678	197.678	0
Track_1046	2	0	0	0	0	0	1	0	1	0	1046	1046	437.268	426.751	0	0	0	0	0	NaN	415.809	415.809	415.809	415.809	0
Track_1047	2	0	0	0	0	0	1	0	1	0	1047	1047	97.288	427.844	0	0	0	0	0	NaN	139.740	139.740	139.740	139.740	0
Track_1048	2	0	0	0	0	0	1	0	1	0	1048	1048	205.985	428.068	0	0	0	0	0	NaN	213.356	213.356	213.356	213.356	0
Track_1049	2	0	0	0	0	0	1	0	1	0	1049	1049	90.711	429.225	0	0	0	0	0	NaN	194.957	194.957	194.957	194.957	0
Track_1050	2	0	0	0	0	0	1	0	1	0	1050	1050	231.110	429.926	0	0	0	0	0	NaN	134.126	134.126	134.126	134.126	0
Track_1051	2	0	0	0	0	0	1	0	1	0	1051	1051	315.229	430.074	0	0	0	0	0	NaN	305.319	305.319	305.319	305.319	0
Track_1052	2	0	0	0	0	0	1	0	1	0	1052	1052	163.936	431.394	0	0	0	0	0	NaN	409.022	409.022	409.022	409.022	0
Track_1053	2	0	0	0	0	0	1	0	1	0	1053	1053	237.307	431.332	0	0	0	0	0	NaN	650.850	650.850	650.850	650.850	0
Track_1054	2	0	0	0	0	0	1	0	1	0	1054	1054	252.877	431.302	0	0	0	0	0	NaN	255.174	255.174	255.174	255.174	0
Track_1055	2	0	0	0	0	0	1	0	1	0	1055	1055	356.378	430.713	0	0	0	0	0	NaN	326.421	326.421	326.421	326.421	0
Track_1056	2	0	0	0	0	0	1	0	1	0	1056	1056	6.889	432.050	0	0	0	0	0	NaN	160.016	160.016	160.016	160.016	0
Track_1057	2	0	0	0	0	0	1	0	1	0	1057	1057	38.783	432.424	0	0	0	0	0	NaN	703.466	703.466	703.466	703.466	0
Track_1058	2	0	0	0	0	0	1	0	1	0	1058	1058	210.700	433.021	0	0	0	0	0	NaN	279.691	279.691	279.691	279.691	0
Track_1059	2	0	0	0	0	0	1	0	1	0	1059	1059	304.291	433.155	0	0	0	0	0	NaN	243.219	243.219	243.219	243.219	0
Track_1060	2	0	0	0	0	0	1	0	1	0	1060	1060	80.073	434.182	0	0	0	0	0	NaN	399.261	399.261	399.261	399.261	0
Track_1061	2	0	0	0	0	0	1	0	1	0	1061	1061	171.936	433.507	0	0	0	0	0	NaN	416.744	416.744	416.744	416.744	0
Track_1062	2	0	0	0	0	0	1	0	1	0	1062	1062	23.205	435.324	0	0	0	0	0	NaN	449.008	449.008	449.008	449.008	0
Track_1063	2	0	0	0	0	0	1	0	1	0	1063	1063	320.231	434.792	0	0	0	0	0	NaN	349.980	349.980	349.980	349.980	0
Track_1064	2	0	0	0	0	0	1	0	1	0	1064	1064	274.296	436.773	0	0	0	0	0	NaN	153.634	153.634	153.634	153.634	0
Track_1065	2	0	0	0	0	0	1	0	1	0	1065	1065	443.296	436.737	0	0	0	0	0	NaN	328.358	328.358	328.358	328.358	0
Track_1066	2	0	0	0	0	0	1	0	1	0	1066	1066	311.719	438.212	0	0	0	0	0	NaN	493.537	493.537	493.537	493.537	0
Track_1067	2	0	0	0	0	0	1	0	1	0	1067	1067	452.529	438.308	0	0	0	0	0	NaN	206.557	206.557	206.557	206.557	0
Track_1068	2	0	0	0	0	0	1	0	1	0	1068	1068	506.145	438.443	0	0	0	0	0	NaN	485.058	485.058	485.058	485.058	0
Track_1069	2	0	0	0	0	0	1	0	1	0	1069	1069	8.347	439.012	0	0	0	0	0	NaN	695.921	695.921	695.921	695.921	0
Track_1070	2	0	0	0	0	0	1	0	1	0	1070	1070	61.318	438.677	0	0	0	0	0	NaN	91.056	91.056	91.056	91.056	0
Track_1071	2	0	0	0	0	0	1	3	4	0	1071	1071	77.000	0.000	0	0	0	0	0	NaN	242.571	242.571	242.571	242.571	0
Track_1072	2	0	0	0	0	0	1	3	4	0	1072	1072	86.000	0.000	0	0	0	0	0	NaN	87.194	87.194	87.194	87.194	0
Track_1073	2	0	0	0	0	0	1	3	4	0	1073	1073	189.000	0.000	0	0	0	0	0	NaN	60.791	60.791	60.791	60.791	0
Track_1074	2	0	0	0	0	0	1	3	4	0	1074	1074	207.000	0.000	0	0	0	0	0	NaN	22.331	22.331	22.331	22.331	0
Track_1075	2	0	0	0	0	0	1	3	4	0	1075	1075	257.000	0.000	0	0	0	0	0	NaN	583.909	583.909	583.909	583.909	0
Track_1076	2	0	0	0	0	0	1	3	4	0	1076	1076	345.000	0.000	0	0	0	0	0	NaN	296.380	296.380	296.380	296.380	0
Track_1077	2	0	0	0	0	0	1	3	4	0	1077	1077	352.000	0.000	0	0	0	0	0	NaN	90.083	90.083	90.083	90.083	0
Track_1078	2	0	0	0	0	0	1	3	4	0	1078	1078	376.000	0.000	0	0	0	0	0	NaN	99.465	99.465	99.465	99.465	0
Track_1079	2	0	0	0	0	0	1	3	4	0	1079	1079	396.000	0.000	0	0	0	0	0	NaN	369.018	369.018	369.018	369.018	0
Track_1080	2	0	0	0	0	0	1	3	4	0	1080	1080	447.000	0.000	0	0	0	0	0	NaN	83.630	83.630	83.630	83.630	0
Track_1081	2	0	0	0	0	0	1	3	4	0	1081	1081	456.000	0.000	0	0	0	0	0	NaN	14.040	14.040	14.040	14.040	0
Track_1082	2	0	0	0	0	0	1	3	4	0	1082	1082	493.000	0.000	0	0	0	0	0	NaN	80.914	80.914	80.914	80.914	0
Track_1083	2	0	0	0	0	0	1	3	4	0	1083	1083	336.132	1.930	0	0	0	0	0	NaN	444.556	444.556	444.556	444.556	0
Track_1084	2	0	0	0	0	0	1	3	4	0	1084	1084	17.058	2.792	0	0	0	0	0	NaN	37.411	37.411	37.411	37.411	0
Track_1085	2	0	0	0	0	0	1	3	4	0	1085	1085	0.000	4.000	0	0	0	0	0	NaN	134.830	134.830	134.830	134.830	0
Track_1086	2	0	0	0	0	0	1	3	4	0	1086	1086	117.761	3.874	0	0	0	0	0	NaN	647.388	647.388	647.388	647.388	0
Track_1087	2	0	0	0	0	0	1	3	4	0	1087	1087	290.482	4.301	0	0	0	0	0	NaN	320.332	320.332	320.332	320.332	0
Track_1088	2	0	0	0	0	0	1	3	4	0	1088	1088	325.131	3.774	0	0	0	0	0	NaN	202.066	202.066	202.066	202.066	0
Track_1089	2	0	0	0	0	0	1	3	4	0	1089	1089	29.018	5.069	0	0	0	0	0	NaN	55.744	55.744	55.744	55.744	0
Track_1090	2	0	0	0	0	0	1	3	4	0	1090	1090	55.013	5.186	0	0	0	0	0	NaN	165.584	165.584	165.584	165.584	0
Track_1091	2	0	0	0	0	0	1	3	4	0	1091	1091	174.726	5.284	0	0	0	0	0	NaN	159.229	159.229	159.229	159.229	0
Track_1092	2	0	0	0	0	0	1	3	4	0	1092	1092	249.193	5.129	0	0	0	0	0	NaN	138.146	138.146	138.146	138.146	0
Track_1093	2	0	0	0	0	0	1	3	4	0	1093	1093	281.994	5.496	0	0	0	0	0	NaN	29.679	29.679	29.679	29.679	0
Track_1094	2	0	0	0	0	0	1	3	4	0	1094	1094	150.770	6.421	0	0	0	0	0	NaN	164.540	164.540	164.540	164.540	0
Track_1095	2	0	0	0	0	0	1	3	4	0	1095	1095	193.856	5.851	0	0	0	0	0	NaN	479.020	479.020	479.020	479.020	0
Track_1096	2	0	0	0	0	0	1	3	4	0	1096	1096	351.509	6.235	0	0	0	0	0	NaN	157.557	157.557	157.557	157.557	0
Track_1097	2	0	0	0	0	0	1	3	4	0	1097	1097	135.088	8.138	0	0	0	0	0	NaN	305.494	305.494	305.494	305.494	0
Track_1098	2	0	0	0	0	0	1	3	4	0	1098	1098	234.214	8.225	0	0	0	0	0	NaN	284.523	284.523	284.523	284.523	0
Track_1099	2	0	0	0	0	0	1	3	4	0	1099	1099	11.052	8.932	0	0	0	0	0	NaN	272.679	272.679	272.679	272.679	0
Track_1100	2	0	0	0	0	0	1	3	4	0	1100	1100	99.921	9.454	0	0	0	0	0	NaN	381.914	381.914	381.914	381.914	0
Track_1101	2	0	0	0	0	0	1	3	4	0	1101	1101	394.641	9.101	0	0	0	0	0	NaN	389.159	389.159	389.159	389.159	0
Track_1102	2	0	0	0	0	0	1	3	4	0	1102	1102	375.978	10.137	0	0	0	0	0	NaN	31.585	31.585	31.585	31.585	0
Track_1103	2	0	0	0	0	0	1	3	4	0	1103	1103	461.826	10.335	0	0	0	0	0	NaN	279.972	279.972	279.972	279.972	0
Track_1104	2	0	0	0	0	0	1	3	4	0	1104	1104	63.544	11.435	0	0	0	0	0	NaN	165.555	165.555	165.555	165.555	0
Track_1105	2	0	0	0	0	0	1	3	4	0	1105	1105	141.270	11.086	0	0	0	0	0	NaN	217.430	217.430	217.430	217.430	0
Track_1106	2	0	0	0	0	0	1	3	4	0	1106	1106	248.288	10.523	0	0	0	0	0	NaN	152.936	152.936	152.936	152.936	0
Track_1107	2	0	0	0	0	0	1	3	4	0	1107	1107	285.757	11.358	0	0	0	0	0	NaN	200.440	200.440	200.440	200.440	0
Track_1108	2	0	0	0	0	0	1	3	4	0	1108	1108	333.652	10.769	0	0	0	0	0	NaN	281.579	281.579	281.579	281.579	0
Track_1109	2	0	0	0	0	0	1	3	4	0	1109	1109	400.373	10.730	0	0	0	0	0	NaN	73.236	73.236	73.236	73.236	0
Track_1110	2	0	0	0	0	0	1	3	4	0	1110	1110	445.224	12.193	0	0	0	0	0	NaN	350.775	350.775	350.775	350.775	0
Track_1111	2	0	0	0	0	0	1	3	4	0	1111	1111	124.133	13.318	0	0	0	0	0	NaN	46.610	46.610	46.610	46.610	0
Track_1112	2	0	0	0	0	0	1	3	4	0	1112	1112	201.840	12.849	0	0	0	0	0	NaN	368.220	368.220	368.220	368.220	0
Track_1113	2	0	0	0	0	0	1	3	4	0	1113	1113	454.473	13.206	0	0	0	0	0	NaN	113.764	113.764	113.764	113.764	0
Track_1114	2	0	0	0	0	0	1	3	4	0	1114	1114	472.566	12.783	0	0	0	0	0	NaN	130.011	130.011	130.011	130.011	0
Track_1115	2	0	0	0	0	0	1	3	4	0	1115	1115	135.586	14.136	0	0	0	0	0	NaN	289.632	289.632	289.632	289.632	0
Track_1116	2	0	0	0	0	0	1	3	4	0	1116	1116	340.635	14.565	0	0	0	0	0	NaN	49.026	49.026	49.026	49.026	0
Track_1117	2	0	0	0	0	0	1	3	4	0	1117	1117	511.000	14.000	0	0	0	0	0	NaN	12.402	12.402	12.402	12.402	0
Track_1118	2	0	0	0	0	0	1	3	4	0	1118	1118	357.137	14.725	0	0	0	0	0	NaN	258.976	258.976	258.976	258.976	0
Track_1119	2	0	0	0	0	0	1	3	4	0	1119	1119	30.165	15.831	0	0	0	0	0	NaN	445.674	445.674	445.674	445.674	0
Track_1120	2	0	0	0	0	0	1	3	4	0	1120	1120	320.587	17.100	0	0	0	0	0	NaN	278.761	278.761	278.761	278.761	0
Track_1121	2	0	0	0	0	0	1	3	4	0	1121	1121	100.296	18.350	0	0	0	0	0	NaN	175.919	175.919	175.919	175.919	0
Track_1122	2	0	0	0	0	0	1	3	4	0	1122	1122	178.444	18.001	0	0	0	0	0	NaN	85.596	85.596	85.596	85.596	0
Track_1123	2	0	0	0	0	0	1	3	4	0	1123	1123	269.759	17.625	0	0	0	0	0	NaN	138.443	138.443	138.443	138.443	0
Track_1124	2	0	0	0	0	0	1	3	4	0	1124	1124	41.251	19.157	0	0	0	0	0	NaN	537.276	537.276	537.276	537.276	0
Track_1125	2	0	0	0	0	0	1	3	4	0	1125	1125	280.385	18.652	0	0	0	0	0	NaN	569.337	569.337	569.337	569.337	0
Track_1126	2	0	0	0	0	0	1	3	4	0	1126	1126	345.560	20.120	0	0	0	0	0	NaN	360.869	360.869	360.869	360.869	0
Track_1127	2	0	0	0	0	0	1	3	4	0	1127	1127	417.992	19.794	0	0	0	0	0	NaN	220.922	220.922	220.922	220.922	0
Track_1128	2	0	0	0	0	0	1	3	4	0	1128	1128	482.503	20.610	0	0	0	0	0	NaN	1803.623	1803.623	1803.623	1803.623	0
Track_1129	2	0	0	0	0	0	1	3	4	0	1129	1129	511.000	21.000	0	0	0	0	0	NaN	31.430	31.430	31.430	31.430	0
Track_1130	2	0	0	0	0	0	1	3	4	0	1130	1130	226.283	21.894	0	0	0	0	0	NaN	403.534	403.534	403.534	403.534	0
Track_1131	2	0	0	0	0	0	1	3	4	0	1131	1131	274.407	22.361	0	0	0	0	0	NaN	698.148	698.148	698.148	698.148	0
Track_1132	2	0	0	0	0	0	1	3	4	0	1132	1132	431.394	21.501	0	0	0	0	0	NaN	239.192	239.192	239.192	239.192	0
Track_1133	2	0	0	0	0	0	1	3	4	0	1133	1133	288.822	22.923	0	0	0	0	0	NaN	461.610	461.610	461.610	461.610	0
Track_1134	2	0	0	0	0	0	1	3	4	0	1134	1134	137.162	24.414	0	0	0	0	0	NaN	508.523	508.523	508.523	508.523	0
Track_1135	2	0	0	0	0	0	1	3	4	0	1135	1135	213.730	24.314	0	0	0	0	0	NaN	66.857	66.857	66.857	66.857	0
Track_1136	2	0	0	0	0	0	1	3	4	0	1136	1136	76.680	25.364	0	0	0	0	0	NaN	429.480	429.480	429.480	429.480	0
Track_1137	2	0	0	0	0	0	1	3	4	0	1137	1137	180.018	25.343	0	0	0	0	0	NaN	262.928	262.928	262.928	262.928	0
Track_1138	2	0	0	0	0	0	1	3	4	0	1138	1138	377.967	25.294	0	0	0	0	0	NaN	260.170	260.170	260.170	260.170	0
Track_1139	2	0	0	0	0	0	1	3	4	0	1139	1139	448.848	24.930	0	0	0	0	0	NaN	277.907	277.907	277.907	277.907	0
Track_1140	2	0	0	0	0	0	1	3	4	0	1140	1140	463.944	25.255	0	0	0	0	0	NaN	284.481	284.481	284.481	284.481	0
Track_1141	2	0	0	0	0	0	1	3	4	0	1141	1141	159.437	25.999	0	0	0	0	0	NaN	584.764	584.764	584.764	584.764	0
Track_1142	2	0	0	0	0	0	1	3	4	0	1142	1142	279.952	25.960	0	0	0	0	0	NaN	258.389	258.389	258.389	258.389	0
Track_1143	2	0	0	0	0	0	1	3	4	0	1143	1143	315.045	26.190	0	0	0	0	0	NaN	889.649	889.649	889.649	889.649	0
Track_1144	2	0	0	0	0	0	1	3	4	0	1144	1144	91.310	26.724	0	0	0	0	0	NaN	713.478	713.478	713.478	713.478	0
Track_1145	2	0	0	0	0	0	1	3	4	0	1145	1145	130.926	27.683	0	0	0	0	0	NaN	76.742	76.742	76.742	76.742	0
Track_1146	2	0	0	0	0	0	1	3	4	0	1146	1146	183.372	27.629	0	0	0	0	0	NaN	281.971	281.971	281.971	281.971	0
Track_1147	2	0	0	0	0	0	1	3	4	0	1147	1147	334.198	27.882	0	0	0	0	0	NaN	201.711	201.711	201.711	201.711	0
Track_1148	2	0	0	0	0	0	1	3	4	0	1148	1148	260.906	29.008	0	0	0	0	0	NaN	53.122	53.122	53.122	53.122	0
Track_1149	2	0	0	0	0	0	1	3	4	0	1149	1149	195.463	30.001	0	0	0	0	0	NaN	448.933	448.933	448.933	448.933	0
Track_1150	2	0	0	0	0	0	1	3	4	0	1150	1150	384.225	29.544	0	0	0	0	0	NaN	272.911	272.911	272.911	272.911	0
Track_1151	2	0	0	0	0	0	1	3	4	0	1151	1151	408.967	31.227	0	0	0	0	0	NaN	219.864	219.864	219.864	219.864	0
Track_1152	2	0	0	0	0	0	1	3	4	0	1152	1152	490.900	31.338	0	0	0	0	0	NaN	639.152	639.152	639.152	639.152	0
Track_1153	2	0	0	0	0	0	1	3	4	0	1153	1153	307.029	32.421	0	0	0	0	0	NaN	330.665	330.665	330.665	330.665	0
Track_1154	2	0	0	0	0	0	1	3	4	0	1154	1154	3.793	33.048	0	0	0	0	0	NaN	36.898	36.898	36.898	36.898	0
Track_1155	2	0	0	0	0	0	1	3	4	0	1155	1155	66.472	32.740	0	0	0	0	0	NaN	24.365	24.365	24.365	24.365	0
Track_1156	2	0	0	0	0	0	1	3	4	0	1156	1156	176.798	35.081	0	0	0	0	0	NaN	165.834	165.834	165.834	165.834	0
Track_1157	2	0	0	0	0	0	1	3	4	0	1157	1157	337.097	35.355	0	0	0	0	0	NaN	21.748	21.748	21.748	21.748	0
Track_1158	2	0	0	0	0	0	1	3	4	0	1158	1158	403.881	34.758	0	0	0	0	0	NaN	15.430	15.430	15.430	15.430	0
Track_1159	2	0	0	0	0	0	1	3	4	0	1159	1159	265.149	36.329	0	0	0	0	0	NaN	177.367	177.367	177.367	177.367	0
Track_1160	2	0	0	0	0	0	1	3	4	0	1160	1160	326.008	37.028	0	0	0	0	0	NaN	25.238	25.238	25.238	25.238	0
Track_1161	2	0	0	0	0	0	1	3	4	0	1161	1161	451.112	36.596	0	0	0	0	0	NaN	286.755	286.755	286.755	286.755	0
Track_1162	2	0	0	0	0	0	1	3	4	0	1162	1162	286.995	38.459	0	0	0	0	0	NaN	43.406	43.406	43.406	43.406	0
Track_1163	2	0	0	0	0	0	1	3	4	0	1163	1163	257.473	39.434	0	0	0	0	0	NaN	239.590	239.590	239.590	239.590	0
Track_1164	2	0	0	0	0	0	1	3	4	0	1164	1164	318.284	40.254	0	0	0	0	0	NaN	173.792	173.792	173.792	173.792	0
Track_1165	2	0	0	0	0	0	1	3	4	0	1165	1165	384.891	40.253	0	0	0	0	0	NaN	560.102	560.102	560.102	560.102	0
Track_1166	2	0	0	0	0	0	1	3	4	0	1166	1166	274.407	41.480	0	0	0	0	0	NaN	179.656	179.656	179.656	179.656	0
Track_1167	2	0	0	0	0	0	1	3	4	0	1167	1167	488.017	40.740	0	0	0	0	0	NaN	260.626	260.626	260.626	260.626	0
Track_1168	2	0	0	0	0	0	1	3	4	0	1168	1168	360.587	42.376	0	0	0	0	0	NaN	319.791	319.791	319.791	319.791	0
Track_1169	2	0	0	0	0	0	1	3	4	0	1169	1169	500.734	42.094	0	0	0	0	0	NaN	304.127	304.127	304.127	304.127	0
Track_1170	2	0	0	0	0	0	1	3	4	0	1170	1170	202.945	42.703	0	0	0	0	0	NaN	281.388	281.388	281.388	281.388	0
Track_1171	2	0	0	0	0	0	1	3	4	0	1171	1171	450.739	43.328	0	0	0	0	0	NaN	312.629	312.629	312.629	312.629	0
Track_1172	2	0	0	0	0	0	1	3	4	0	1172	1172	228.349	44.819	0	0	0	0	0	NaN	217.913	217.913	217.913	217.913	0
Track_1173	2	0	0	0	0	0	1	3	4	0	1173	1173	270.177	46.747	0	0	0	0	0	NaN	1330.412	1330.412	1330.412	1330.412	0
Track_1174	2	0	0	0	0	0	1	3	4	0	1174	1174	499.624	46.766	0	0	0	0	0	NaN	350.354	350.354	350.354	350.354	0
Track_1175	2	0	0	0	0	0	1	3	4	0	1175	1175	163.807	48.169	0	0	0	0	0	NaN	205.480	205.480	205.480	205.480	0
Track_1176	2	0	0	0	0	0	1	3	4	0	1176	1176	238.133	48.261	0	0	0	0	0	NaN	430.826	430.826	430.826	430.826	0
Track_1177	2	0	0	0	0	0	1	3	4	0	1177	1177	343.054	49.106	0	0	0	0	0	NaN	379.380	379.380	379.380	379.380	0
Track_1178	2	0	0	0	0	0	1	3	4	0	1178	1178	478.945	49.014	0	0	0	0	0	NaN	451.442	451.442	451.442	451.442	0
Track_1179	2	0	0	0	0	0	1	3	4	0	1179	1179	59.812	50.124	0	0	0	0	0	NaN	196.782	196.782	196.782	196.782	0
Track_1180	2	0	0	0	0	0	1	3	4	0	1180	1180	390.372	50.512	0	0	0	0	0	NaN	379.141	379.141	379.141	379.141	0
Track_1181	2	0	0	0	0	0	1	3	4	0	1181	1181	395.953	51.222	0	0	0	0	0	NaN	125.457	125.457	125.457	125.457	0
Track_1182	2	0	0	0	0	0	1	3	4	0	1182	1182	208.107	52.181	0	0	0	0	0	NaN	294.213	294.213	294.213	294.213	0
Track_1183	2	0	0	0	0	0	1	3	4	0	1183	1183	276.559	52.077	0	0	0	0	0	NaN	293.267	293.267	293.267	293.267	0
Track_1184	2	0	0	0	0	0	1	3	4	0	1184	1184	324.060	51.644	0	0	0	0	0	NaN	298.621	298.621	298.621	298.621	0
Track_1185	2	0	0	0	0	0	1	3	4	0	1185	1185	9.305	52.888	0	0	0	0	0	NaN	168.878	168.878	168.878	168.878	0
Track_1186	2	0	0	0	0	0	1	3	4	0	1186	1186	101.170	52.690	0	0	0	0	0	NaN	284.734	284.734	284.734	284.734	0
Track_1187	2	0	0	0	0	0	1	3	4	0	1187	1187	355.330	53.293	0	0	0	0	0	NaN	364.496	364.496	364.496	364.496	0
Track_1188	2	0	0	0	0	0	1	3	4	0	1188	1188	446.169	52.832	0	0	0	0	0	NaN	226.141	226.141	226.141	226.141	0
Track_1189	2	0	0	0	0	0	1	3	4	0	1189	1189	454.118	53.979	0	0	0	0	0	NaN	178.143	178.143	178.143	178.143	0
Track_1190	2	0	0	0	0	0	1	3	4	0	1190	1190	489.953	54.313	0	0	0	0	0	NaN	175.623	175.623	175.623	175.623	0
Track_1191	2	0	0	0	0	0	1	3	4	0	1191	1191	504.283	54.579	0	0	0	0	0	NaN	209.412	209.412	209.412	209.412	0
Track_1192	2	0	0	0	0	0	1	3	4	0	1192	1192	194.972	55.641	0	0	0	0	0	NaN	109.921	109.921	109.921	109.921	0
Track_1193	2	0	0	0	0	0	1	3	4	0	1193	1193	221.659	56.797	0	0	0	0	0	NaN	139.323	139.323	139.323	139.323	0
Track_1194	2	0	0	0	0	0	1	3	4	0	1194	1194	255.310	57.262	0	0	0	0	0	NaN	397.231	397.231	397.231	397.231	0
Track_1195	2	0	0	0	0	0	1	3	4	0	1195	1195	357.776	57.336	0	0	0	0	0	NaN	311.221	311.221	311.221	311.221	0
Track_1196	2	0	0	0	0	0	1	3	4	0	1196	1196	430.146	56.904	0	0	0	0	0	NaN	469.344	469.344	469.344	469.344	0
Track_1197	2	0	0	0	0	0	1	3	4	0	1197	1197	86.133	58.146	0	0	0	0	0	NaN	320.971	320.971	320.971	320.971	0
Track_1198	2	0	0	0	0	0	1	3	4	0	1198	1198	60.051	59.274	0	0	0	0	0	NaN	287.450	287.450	287.450	287.450	0
Track_1199	2	0	0	0	0	0	1	3	4	0	1199	1199	135.774	59.066	0	0	0	0	0	NaN	126.956	126.956	126.956	126.956	0
Track_1200	2	0	0	0	0	0	1	3	4	0	1200	1200	492.376	59.143	0	0	0	0	0	NaN	380.762	380.762	380.762	380.762	0
Track_1201	2	0	0	0	0	0	1	3	4	0	1201	1201	511.000	59.000	0	0	0	0	0	NaN	41.557	41.557	41.557	41.557	0
Track_1202	2	0	0	0	0	0	1	3	4	0	1202	1202	21.865	60.305	0	0	0	0	0	NaN	657.035	657.035	657.035	657.035	0
Track_1203	2	0	0	0	0	0	1	3	4	0	1203	1203	379.688	59.951	0	0	0	0	0	NaN	141.440	141.440	141.440	141.440	0
Track_1204	2	0	0	0	0	0	1	3	4	0	1204	1204	245.468	61.298	0	0	0	0	0	NaN	921.214	921.214	921.214	921.214	0
Track_1205	2	0	0	0	0	0	1	3	4	0	1205	1205	419.277	61.369	0	0	0	0	0	NaN	177.745	177.745	177.745	177.745	0
Track_1206	2	0	0	0	0	0	1	3	4	0	1206	1206	448.181	61.230	0	0	0	0	0	NaN	376.499	376.499	376.499	376.499	0
Track_1207	2	0	0	0	0	0	1	3	4	0	1207	1207	237.439	61.718	0	0	0	0	0	NaN	466.022	466.022	466.022	466.022	0
Track_1208	2	0	0	0	0	0	1	3	4	0	1208	1208	392.648	61.998	0	0	0	0	0	NaN	239.997	239.997	239.997	239.997	0
Track_1209	2	0	0	0	0	0	1	3	4	0	1209	1209	45.863	64.025	0	0	0	0	0	NaN	442.940	442.940	442.940	442.940	0
Track_1210	2	0	0	0	0	0	1	3	4	0	1210	1210	120.844	64.256	0	0	0	0	0	NaN	780.408	780.408	780.408	780.408	0
Track_1211	2	0	0	0	0	0	1	3	4	0	1211	1211	482.573	63.575	0	0	0	0	0	NaN	189.618	189.618	189.618	189.618	0
Track_1212	2	0	0	0	0	0	1	3	4	0	1212	1212	2.153	64.613	0	0	0	0	0	NaN	170.645	170.645	170.645	170.645	0
Track_1213	2	0	0	0	0	0	1	3	4	0	1213	1213	292.414	64.875	0	0	0	0	0	NaN	526.828	526.828	526.828	526.828	0
Track_1214	2	0	0	0	0	0	1	3	4	0	1214	1214	148.574	67.031	0	0	0	0	0	NaN	448.387	448.387	448.387	448.387	0
Track_1215	2	0	0	0	0	0	1	3	4	0	1215	1215	414.342	67.237	0	0	0	0	0	NaN	350.055	350.055	350.055	350.055	0
Track_1216	2	0	0	0	0	0	1	3	4	0	1216	1216	434.932	67.298	0	0	0	0	0	NaN	200.358	200.358	200.358	200.358	0
Track_1217	2	0	0	0	0	0	1	3	4	0	1217	1217	500.533	66.639	0	0	0	0	0	NaN	257.636	257.636	257.636	257.636	0
Track_1218	2	0	0	0	0	0	1	3	4	0	1218	1218	15.820	67.893	0	0	0	0	0	NaN	47.054	47.054	47.054	47.054	0
Track_1219	2	0	0	0	0	0	1	3	4	0	1219	1219	196.037	69.271	0	0	0	0	0	NaN	397.601	397.601	397.601	397.601	0
Track_1220	2	0	0	0	0	0	1	3	4	0	1220	1220	33.981	71.488	0	0	0	0	0	NaN	239.653	239.653	239.653	239.653	0
Track_1221	2	0	0	0	0	0	1	3	4	0	1221	1221	69.113	70.594	0	0	0	0	0	NaN	388.105	388.105	388.105	388.105	0
Track_1222	2	0	0	0	0	0	1	3	4	0	1222	1222	156.278	72.001	0	0	0	0	0	NaN	421.323	421.323	421.323	421.323	0
Track_1223	2	0	0	0	0	0	1	3	4	0	1223	1223	189.285	72.055	0	0	0	0	0	NaN	238.951	238.951	238.951	238.951	0
Track_1224	2	0	0	0	0	0	1	3	4	0	1224	1224	234.069	71.875	0	0	0	0	0	NaN	145.669	145.669	145.669	145.669	0
Track_1225	2	0	0	0	0	0	1	3	4	0	1225	1225	280.937	71.883	0	0	0	0	0	NaN	241.145	241.145	241.145	241.145	0
Track_1226	2	0	0	0	0	0	1	3	4	0	1226	1226	47.110	72.725	0	0	0	0	0	NaN	206.375	206.375	206.375	206.375	0
Track_1227	2	0	0	0	0	0	1	3	4	0	1227	1227	209.053	73.874	0	0	0	0	0	NaN	251.081	251.081	251.081	251.081	0
Track_1228	2	0	0	0	0	0	1	3	4	0	1228	1228	246.540	74.044	0	0	0	0	0	NaN	430.259	430.259	430.259	430.259	0
Track_1229	2	0	0	0	0	0	1	3	4	0	1229	1229	470.839	74.002	0	0	0	0	0	NaN	335.975	335.975	335.975	335.975	0
Track_1230	2	0	0	0	0	0	1	3	4	0	1230	1230	217.872	75.946	0	0	0	0	0	NaN	564.958	564.958	564.958	564.958	0
Track_1231	2	0	0	0	0	0	1	3	4	0	1231	1231	382.048	75.776	0	0	0	0	0	NaN	232.386	232.386	232.386	232.386	0
Track_1232	2	0	0	0	0	0	1	3	4	0	1232	1232	372.771	76.531	0	0	0	0	0	NaN	379.327	379.327	379.327	379.327	0
Track_1233	2	0	0	0	0	0	1	3	4	0	1233	1233	490.435	76.711	0	0	0	0	0	NaN	168.434	168.434	168.434	168.434	0
Track_1234	2	0	0	0	0	0	1	3	4	0	1234	1234	83.121	78.026	0	0	0	0	0	NaN	92.464	92.464	92.464	92.464	0
Track_1235	2	0	0	0	0	0	1	3	4	0	1235	1235	92.385	77.892	0	0	0	0	0	NaN	203.688	203.688	203.688	203.688	0
Track_1236	2	0	0	0	0	0	1	3	4	0	1236	1236	173.317	78.050	0	0	0	0	0	NaN	80.042	80.042	80.042	80.042	0
Track_1237	2	0	0	0	0	0	1	3	4	0	1237	1237	291.066	78.106	0	0	0	0	0	NaN	209.077	209.077	209.077	209.077	0
Track_1238	2	0	0	0	0	0	1	3	4	0	1238	1238	68.402	78.859	0	0	0	0	0	NaN	285.814	285.814	285.814	285.814	0
Track_1239	2	0	0	0	0	0	1	3	4	0	1239	1239	340.390	79.449	0	0	0	0	0	NaN	227.489	227.489	227.489	227.489	0
Track_1240	2	0	0	0	0	0	1	3	4	0	1240	1240	48.021	79.997	0	0	0	0	0	NaN	264.712	264.712	264.712	264.712	0
Track_1241	2	0	0	0	0	0	1	3	4	0	1241	1241	156.718	80.255	0	0	0	0	0	NaN	332.439	332.439	332.439	332.439	0
Track_1242	2	0	0	0	0	0	1	3	4	0	1242	1242	121.904	80.806	0	0	0	0	0	NaN	245.790	245.790	245.790	245.790	0
Track_1243	2	0	0	0	0	0	1	3	4	0	1243	1243	186.432	81.126	0	0	0	0	0	NaN	314.376	314.376	314.376	314.376	0
Track_1244	2	0	0	0	0	0	1	3	4	0	1244	1244	310.573	80.488	0	0	0	0	0	NaN	34.675	34.675	34.675	34.675	0
Track_1245	2	0	0	0	0	0	1	3	4	0	1245	1245	437.118	80.865	0	0	0	0	0	NaN	272.600	272.600	272.600	272.600	0
Track_1246	2	0	0	0	0	0	1	3	4	0	1246	1246	39.367	81.869	0	0	0	0	0	NaN	216.241	216.241	216.241	216.241	0
Track_1247	2	0	0	0	0	0	1	3	4	0	1247	1247	244.814	82.028	0	0	0	0	0	NaN	205.403	205.403	205.403	205.403	0
Track_1248	2	0	0	0	0	0	1	3	4	0	1248	1248	178.707	82.982	0	0	0	0	0	NaN	153.000	153.000	153.000	153.000	0
Track_1249	2	0	0	0	0	0	1	3	4	0	1249	1249	475.426	82.626	0	0	0	0	0	NaN	313.011	313.011	313.011	313.011	0
Track_1250	2	0	0	0	0	0	1	3	4	0	1250	1250	300.304	84.394	0	0	0	0	0	NaN	1738.244	1738.244	1738.244	1738.244	0
Track_1251	2	0	0	0	0	0	1	3	4	0	1251	1251	389.655	83.608	0	0	0	0	0	NaN	621.159	621.159	621.159	621.159	0
Track_1252	2	0	0	0	0	0	1	3	4	0	1252	1252	211.620	85.472	0	0	0	0	0	NaN	255.778	255.778	255.778	255.778	0
Track_1253	2	0	0	0	0	0	1	3	4	0	1253	1253	419.230	84.956	0	0	0	0	0	NaN	13.862	13.862	13.862	13.862	0
Track_1254	2	0	0	0	0	0	1	3	4	0	1254	1254	202.179	85.965	0	0	0	0	0	NaN	345.482	345.482	345.482	345.482	0
Track_1255	2	0	0	0	0	0	1	3	4	0	1255	1255	445.541	86.914	0	0	0	0	0	NaN	422.017	422.017	422.017	422.017	0
Track_1256	2	0	0	0	0	0	1	3	4	0	1256	1256	277.921	88.160	0	0	0	0	0	NaN	421.302	421.302	421.302	421.302	0
Track_1257	2	0	0	0	0	0	1	3	4	0	1257	1257	465.849	87.759	0	0	0	0	0	NaN	294.257	294.257	294.257	294.257	0
Track_1258	2	0	0	0	0	0	1	3	4	0	1258	1258	498.872	88.066	0	0	0	0	0	NaN	286.154	286.154	286.154	286.154	0
Track_1259	2	0	0	0	0	0	1	3	4	0	1259	1259	369.238	88.751	0	0	0	0	0	NaN	219.713	219.713	219.713	219.713	0
Track_1260	2	0	0	0	0	0	1	3	4	0	1260	1260	54.056	90.054	0	0	0	0	0	NaN	950.286	950.286	950.286	950.286	0
Track_1261	2	0	0	0	0	0	1	3	4	0	1261	1261	353.078	89.724	0	0	0	0	0	NaN	244.986	244.986	244.986	244.986	0
Track_1262	2	0	0	0	0	0	1	3	4	0	1262	1262	61.295	91.086	0	0	0	0	0	NaN	107.388	107.388	107.388	107.388	0
Track_1263	2	0	0	0	0	0	1	3	4	0	1263	1263	261.602	90.941	0	0	0	0	0	NaN	392.117	392.117	392.117	392.117	0
Track_1264	2	0	0	0	0	0	1	3	4	0	1264	1264	453.671	91.179	0	0	0	0	0	NaN	285.004	285.004	285.004	285.004	0
Track_1265	2	0	0	0	0	0	1	3	4	0	1265	1265	0.000	92.000	0	0	0	0	0	NaN	178.983	178.983	178.983	178.983	0
Track_1266	2	0	0	0	0	0	1	3	4	0	1266	1266	68.975	92.546	0	0	0	0	0	NaN	258.138	258.138	258.138	258.138	0
Track_1267	2	0	0	0	0	0	1	3	4	0	1267	1267	152.117	93.416	0	0	0	0	0	NaN	518.137	518.137	518.137	518.137	0
Track_1268	2	0	0	0	0	0	1	3	4	0	1268	1268	325.761	93.325	0	0	0	0	0	NaN	385.354	385.354	385.354	385.354	0
Track_1269	2	0	0	0	0	0	1	3	4	0	1269	1269	485.483	92.757	0	0	0	0	0	NaN	339.761	339.761	339.761	339.761	0
Track_1270	2	0	0	0	0	0	1	3	4	0	1270	1270	194.900	95.313	0	0	0	0	0	NaN	123.574	123.574	123.574	123.574	0
Track_1271	2	0	0	0	0	0	1	3	4	0	1271	1271	443.868	94.813	0	0	0	0	0	NaN	161.849	161.849	161.849	161.849	0
Track_1272	2	0	0	0	0	0	1	3	4	0	1272	1272	185.503	96.423	0	0	0	0	0	NaN	17.005	17.005	17.005	17.005	0
Track_1273	2	0	0	0	0	0	1	3	4	0	1273	1273	290.808	95.520	0	0	0	0	0	NaN	424.177	424.177	424.177	424.177	0
Track_1274	2	0	0	0	0	0	1	3	4	0	1274	1274	165.876	97.180	0	0	0	0	0	NaN	326.707	326.707	326.707	326.707	0
Track_1275	2	0	0	0	0	0	1	3	4	0	1275	1275	459.127	97.761	0	0	0	0	0	NaN	232.786	232.786	232.786	232.786	0
Track_1276	2	0	0	0	0	0	1	3	4	0	1276	1276	501.928	97.622	0	0	0	0	0	NaN	741.983	741.983	741.983	741.983	0
Track_1277	2	0	0	0	0	0	1	3	4	0	1277	1277	58.732	98.556	0	0	0	0	0	NaN	470.391	470.391	470.391	470.391	0
Track_1278	2	0	0	0	0	0	1	3	4	0	1278	1278	76.635	98.865	0	0	0	0	0	NaN	42.415	42.415	42.415	42.415	0
Track_1279	2	0	0	0	0	0	1	3	4	0	1279	1279	171.172	99.145	0	0	0	0	0	NaN	77.667	77.667	77.667	77.667	0
Track_1280	2	0	0	0	0	0	1	3	4	0	1280	1280	319.174	98.861	0	0	0	0	0	NaN	411.595	411.595	411.595	411.595	0
Track_1281	2	0	0	0	0	0	1	3	4	0	1281	1281	332.744	99.334	0	0	0	0	0	NaN	596.465	596.465	596.465	596.465	0
Track_1282	2	0	0	0	0	0	1	3	4	0	1282	1282	30.354	101.488	0	0	0	0	0	NaN	116.259	116.259	116.259	116.259	0
Track_1283	2	0	0	0	0	0	1	3	4	0	1283	1283	195.264	101.258	0	0	0	0	0	NaN	311.648	311.648	311.648	311.648	0
Track_1284	2	0	0	0	0	0	1	3	4	0	1284	1284	245.142	101.790	0	0	0	0	0	NaN	334.897	334.897	334.897	334.897	0
Track_1285	2	0	0	0	0	0	1	3	4	0	1285	1285	455.488	102.487	0	0	0	0	0	NaN	140.810	140.810	140.810	140.810	0
Track_1286	2	0	0	0	0	0	1	3	4	0	1286	1286	401.158	103.419	0	0	0	0	0	NaN	130.069	130.069	130.069	130.069	0
Track_1287	2	0	0	0	0	0	1	3	4	0	1287	1287	435.357	102.945	0	0	0	0	0	NaN	85.118	85.118	85.118	85.118	0
Track_1288	2	0	0	0	0	0	1	3	4	0	1288	1288	228.344	104.021	0	0	0	0	0	NaN	439.840	439.840	439.840	439.840	0
Track_1289	2	0	0	0	0	0	1	3	4	0	1289	1289	313.124	104.196	0	0	0	0	0	NaN	260.725	260.725	260.725	260.725	0
Track_1290	2	0	0	0	0	0	1	3	4	0	1290	1290	173.048	104.684	0	0	0	0	0	NaN	415.578	415.578	415.578	415.578	0
Track_1291	2	0	0	0	0	0	1	3	4	0	1291	1291	42.354	105.835	0	0	0	0	0	NaN	161.547	161.547	161.547	161.547	0
Track_1292	2	0	0	0	0	0	1	3	4	0	1292	1292	150.642	105.999	0	0	0	0	0	NaN	262.450	262.450	262.450	262.450	0
Track_1293	2	0	0	0	0	0	1	3	4	0	1293	1293	269.880	106.190	0	0	0	0	0	NaN	569.702	569.702	569.702	569.702	0
Track_1294	2	0	0	0	0	0	1	3	4	0	1294	1294	303.747	107.001	0	0	0	0	0	NaN	272.376	272.376	272.376	272.376	0
Track_1295	2	0	0	0	0	0	1	3	4	0	1295	1295	112.479	108.119	0	0	0	0	0	NaN	68.253	68.253	68.253	68.253	0
Track_1296	2	0	0	0	0	0	1	3	4	0	1296	1296	391.028	107.926	0	0	0	0	0	NaN	145.261	145.261	145.261	145.261	0
Track_1297	2	0	0	0	0	0	1	3	4	0	1297	1297	225.859	109.333	0	0	0	0	0	NaN	1034.791	1034.791	1034.791	1034.791	0
Track_1298	2	0	0	0	0	0	1	3	4	0	1298	1298	355.447	109.251	0	0	0	0	0	NaN	571.655	571.655	571.655	571.655	0
Track_1299	2	0	0	0	0	0	1	3	4	0	1299	1299	421.041	109.194	0	0	0	0	0	NaN	424.050	424.050	424.050	424.050	0
Track_1300	2	0	0	0	0	0	1	3	4	0	1300	1300	439.297	108.749	0	0	0	0	0	NaN	254.859	254.859	254.859	254.859	0
Track_1301	2	0	0	0	0	0	1	3	4	0	1301	1301	444.062	108.689	0	0	0	0	0	NaN	143.198	143.198	143.198	143.198	0
Track_1302	2	0	0	0	0	0	1	3	4	0	1302	1302	122.212	109.692	0	0	0	0	0	NaN	328.030	328.030	328.030	328.030	0
Track_1303	2	0	0	0	0	0	1	3	4	0	1303	1303	147.656	109.733	0	0	0	0	0	NaN	263.123	263.123	263.123	263.123	0
Track_1304	2	0	0	0	0	0	1	3	4	0	1304	1304	277.148	109.893	0	0	0	0	0	NaN	344.567	344.567	344.567	344.567	0
Track_1305	2	0	0	0	0	0	1	3	4	0	1305	1305	348.760	109.526	0	0	0	0	0	NaN	342.566	342.566	342.566	342.566	0
Track_1306	2	0	0	0	0	0	1	3	4	0	1306	1306	161.901	110.971	0	0	0	0	0	NaN	136.148	136.148	136.148	136.148	0
Track_1307	2	0	0	0	0	0	1	3	4	0	1307	1307	288.201	110.734	0	0	0	0	0	NaN	185.359	185.359	185.359	185.359	0
Track_1308	2	0	0	0	0	0	1	3	4	0	1308	1308	337.729	110.923	0	0	0	0	0	NaN	33.295	33.295	33.295	33.295	0
Track_1309	2	0	0	0	0	0	1	3	4	0	1309	1309	57.174	112.311	0	0	0	0	0	NaN	488.032	488.032	488.032	488.032	0
Track_1310	2	0	0	0	0	0	1	3	4	0	1310	1310	82.458	111.886	0	0	0	0	0	NaN	198.135	198.135	198.135	198.135	0
Track_1311	2	0	0	0	0	0	1	3	4	0	1311	1311	18.447	114.017	0	0	0	0	0	NaN	274.007	274.007	274.007	274.007	0
Track_1312	2	0	0	0	0	0	1	3	4	0	1312	1312	106.110	115.160	0	0	0	0	0	NaN	230.311	230.311	230.311	230.311	0
Track_1313	2	0	0	0	0	0	1	3	4	0	1313	1313	364.222	115.502	0	0	0	0	0	NaN	234.467	234.467	234.467	234.467	0
Track_1314	2	0	0	0	0	0	1	3	4	0	1314	1314	470.272	116.960	0	0	0	0	0	NaN	521.909	521.909	521.909	521.909	0
Track_1315	2	0	0	0	0	0	1	3	4	0	1315	1315	34.280	117.615	0	0	0	0	0	NaN	465.818	465.818	465.818	465.818	0
Track_1316	2	0	0	0	0	0	1	3	4	0	1316	1316	460.349	117.617	0	0	0	0	0	NaN	236.926	236.926	236.926	236.926	0
Track_1317	2	0	0	0	0	0	1	3	4	0	1317	1317	145.800	119.471	0	0	0	0	0	NaN	88.533	88.533	88.533	88.533	0
Track_1318	2	0	0	0	0	0	1	3	4	0	1318	1318	277.068	118.648	0	0	0	0	0	NaN	450.556	450.556	450.556	450.556	0
Track_1319	2	0	0	0	0	0	1	3	4	0	1319	1319	440.796	118.688	0	0	0	0	0	NaN	135.021	135.021	135.021	135.021	0
Track_1320	2	0	0	0	0	0	1	3	4	0	1320	1320	168.963	120.202	0	0	0	0	0	NaN	309.615	309.615	309.615	309.615	0
Track_1321	2	0	0	0	0	0	1	3	4	0	1321	1321	0.000	121.000	0	0	0	0	0	NaN	243.011	243.011	243.011	243.011	0
Track_1322	2	0	0	0	0	0	1	3	4	0	1322	1322	205.865	120.587	0	0	0	0	0	NaN	336.252	336.252	336.252	336.252	0
Track_1323	2	0	0	0	0	0	1	3	4	0	1323	1323	402.200	121.963	0	0	0	0	0	NaN	357.439	357.439	357.439	357.439	0
Track_1324	2	0	0	0	0	0	1	3	4	0	1324	1324	234.355	123.296	0	0	0	0	0	NaN	809.753	809.753	809.753	809.753	0
Track_1325	2	0	0	0	0	0	1	3	4	0	1325	1325	465.864	123.414	0	0	0	0	0	NaN	345.550	345.550	345.550	345.550	0
Track_1326	2	0	0	0	0	0	1	3	4	0	1326	1326	470.472	123.329	0	0	0	0	0	NaN	268.919	268.919	268.919	268.919	0
Track_1327	2	0	0	0	0	0	1	3	4	0	1327	1327	86.819	124.164	0	0	0	0	0	NaN	583.364	583.364	583.364	583.364	0
Track_1328	2	0	0	0	0	0	1	3	4	0	1328	1328	427.333	124.173	0	0	0	0	0	NaN	311.740	311.740	311.740	311.740	0
Track_1329	2	0	0	0	0	0	1	3	4	0	1329	1329	454.401	124.076	0	0	0	0	0	NaN	303.224	303.224	303.224	303.224	0
Track_1330	2	0	0	0	0	0	1	3	4	0	1330	1330	72.967	124.841	0	0	0	0	0	NaN	120.282	120.282	120.282	120.282	0
Track_1331	2	0	0	0	0	0	1	3	4	0	1331	1331	481.185	125.327	0	0	0	0	0	NaN	787.258	787.258	787.258	787.258	0
Track_1332	2	0	0	0	0	0	1	3	4	0	1332	1332	60.030	126.215	0	0	0	0	0	NaN	209.929	209.929	209.929	209.929	0
Track_1333	2	0	0	0	0	0	1	3	4	0	1333	1333	158.516	125.991	0	0	0	0	0	NaN	239.144	239.144	239.144	239.144	0
Track_1334	2	0	0	0	0	0	1	3	4	0	1334	1334	206.273	126.013	0	0	0	0	0	NaN	175.166	175.166	175.166	175.166	0
Track_1335	2	0	0	0	0	0	1	3	4	0	1335	1335	333.830	125.683	0	0	0	0	0	NaN	511.866	511.866	511.866	511.866	0
Track_1336	2	0	0	0	0	0	1	3	4	0	1336	1336	117.718	126.641	0	0	0	0	0	NaN	457.738	457.738	457.738	457.738	0
Track_1337	2	0	0	0	0	0	1	3	4	0	1337	1337	277.515	126.838	0	0	0	0	0	NaN	440.040	440.040	440.040	440.040	0
Track_1338	2	0	0	0	0	0	1	3	4	0	1338	1338	185.194	127.957	0	0	0	0	0	NaN	281.995	281.995	281.995	281.995	0
Track_1339	2	0	0	0	0	0	1	3	4	0	1339	1339	491.801	128.448	0	0	0	0	0	NaN	165.402	165.402	165.402	165.402	0
Track_1340	2	0	0	0	0	0	1	3	4	0	1340	1340	369.612	130.237	0	0	0	0	0	NaN	227.068	227.068	227.068	227.068	0
Track_1341	2	0	0	0	0	0	1	3	4	0	1341	1341	396.680	129.716	0	0	0	0	0	NaN	118.792	118.792	118.792	118.792	0
Track_1342	2	0	0	0	0	0	1	3	4	0	1342	1342	28.881	131.184	0	0	0	0	0	NaN	541.312	541.312	541.312	541.312	0
Track_1343	2	0	0	0	0	0	1	3	4	0	1343	1343	250.983	130.604	0	0	0	0	0	NaN	447.155	447.155	447.155	447.155	0
Track_1344	2	0	0	0	0	0	1	3	4	0	1344	1344	463.030	132.380	0	0	0	0	0	NaN	284.590	284.590	284.590	284.590	0
Track_1345	2	0	0	0	0	0	1	3	4	0	1345	1345	215.788	132.836	0	0	0	0	0	NaN	301.288	301.288	301.288	301.288	0
Track_1346	2	0	0	0	0	0	1	3	4	0	1346	1346	472.140	132.719	0	0	0	0	0	NaN	481.201	481.201	481.201	481.201	0
Track_1347	2	0	0	0	0	0	1	3	4	0	1347	1347	7.980	133.751	0	0	0	0	0	NaN	125.117	125.117	125.117	125.117	0
Track_1348	2	0	0	0	0	0	1	3	4	0	1348	1348	375.316	133.807	0	0	0	0	0	NaN	1299.721	1299.721	1299.721	1299.721	0
Track_1349	2	0	0	0	0	0	1	3	4	0	1349	1349	51.489	134.688	0	0	0	0	0	NaN	594.158	594.158	594.158	594.158	0
Track_1350	2	0	0	0	0	0	1	3	4	0	1350	1350	126.995	134.742	0	0	0	0	0	NaN	343.887	343.887	343.887	343.887	0
Track_1351	2	0	0	0	0	0	1	3	4	0	1351	1351	352.952	136.050	0	0	0	0	0	NaN	393.148	393.148	393.148	393.148	0
Track_1352	2	0	0	0	0	0	1	3	4	0	1352	1352	16.676	136.868	0	0	0	0	0	NaN	148.746	148.746	148.746	148.746	0
Track_1353	2	0	0	0	0	0	1	3	4	0	1353	1353	80.773	137.430	0	0	0	0	0	NaN	395.641	395.641	395.641	395.641	0
Track_1354	2	0	0	0	0	0	1	3	4	0	1354	1354	164.635	136.813	0	0	0	0	0	NaN	298.972	298.972	298.972	298.972	0
Track_1355	2	0	0	0	0	0	1	3	4	0	1355	1355	393.465	137.115	0	0	0	0	0	NaN	191.493	191.493	191.493	191.493	0
Track_1356	2	0	0	0	0	0	1	3	4	0	1356	1356	72.486	137.852	0	0	0	0	0	NaN	174.087	174.087	174.087	174.087	0
Track_1357	2	0	0	0	0	0	1	3	4	0	1357	1357	276.825	138.096	0	0	0	0	0	NaN	620.956	620.956	620.956	620.956	0
Track_1358	2	0	0	0	0	0	1	3	4	0	1358	1358	511.000	138.000	0	0	0	0	0	NaN	30.320	30.320	30.320	30.320	0
Track_1359	2	0	0	0	0	0	1	3	4	0	1359	1359	155.410	138.553	0	0	0	0	0	NaN	312.784	312.784	312.784	312.784	0
Track_1360	2	0	0	0	0	0	1	3	4	0	1360	1360	235.628	139.092	0	0	0	0	0	NaN	570.333	570.333	570.333	570.333	0
Track_1361	2	0	0	0	0	0	1	3	4	0	1361	1361	247.146	139.489	0	0	0	0	0	NaN	287.415	287.415	287.415	287.415	0
Track_1362	2	0	0	0	0	0	1	3	4	0	1362	1362	335.669	139.735	0	0	0	0	0	NaN	384.504	384.504	384.504	384.504	0
Track_1363	2	0	0	0	0	0	1	3	4	0	1363	1363	460.643	140.280	0	0	0	0	0	NaN	525.358	525.358	525.358	525.358	0
Track_1364	2	0	0	0	0	0	1	3	4	0	1364	1364	251.868	141.398	0	0	0	0	0	NaN	268.439	268.439	268.439	268.439	0
Track_1365	2	0	0	0	0	0	1	3	4	0	1365	1365	140.822	141.673	0	0	0	0	0	NaN	444.673	444.673	444.673	444.673	0
Track_1366	2	0	0	0	0	0	1	3	4	0	1366	1366	486.129	142.401	0	0	0	0	0	NaN	307.802	307.802	307.802	307.802	0
Track_1367	2	0	0	0	0	0	1	3	4	0	1367	1367	36.032	143.413	0	0	0	0	0	NaN	261.681	261.681	261.681	261.681	0
Track_1368	2	0	0	0	0	0	1	3	4	0	1368	1368	193.635	142.637	0	0	0	0	0	NaN	580.971	580.971	580.971	580.971	0
Track_1369	2	0	0	0	0	0	1	3	4	0	1369	1369	353.154	143.638	0	0	0	0	0	NaN	463.337	463.337	463.337	463.337	0
Track_1370	2	0	0	0	0	0	1	3	4	0	1370	1370	394.874	144.170	0	0	0	0	0	NaN	385.629	385.629	385.629	385.629	0
Track_1371	2	0	0	0	0	0	1	3	4	0	1371	1371	363.633	145.136	0	0	0	0	0	NaN	258.308	258.308	258.308	258.308	0
Track_1372	2	0	0	0	0	0	1	3	4	0	1372	1372	137.947	146.431	0	0	0	0	0	NaN	83.903	83.903	83.903	83.903	0
Track_1373	2	0	0	0	0	0	1	3	4	0	1373	1373	209.343	146.105	0	0	0	0	0	NaN	251.278	251.278	251.278	251.278	0
Track_1374	2	0	0	0	0	0	1	3	4	0	1374	1374	412.518	145.894	0	0	0	0	0	NaN	289.833	289.833	289.833	289.833	0
Track_1375	2	0	0	0	0	0	1	3	4	0	1375	1375	167.084	147.210	0	0	0	0	0	NaN	219.047	219.047	219.047	219.047	0
Track_1376	2	0	0	0	0	0	1	3	4	0	1376	1376	471.433	146.474	0	0	0	0	0	NaN	661.352	661.352	661.352	661.352	0
Track_1377	2	0	0	0	0	0	1	3	4	0	1377	1377	124.251	147.825	0	0	0	0	0	NaN	629.698	629.698	629.698	629.698	0
Track_1378	2	0	0	0	0	0	1	3	4	0	1378	1378	465.348	149.221	0	0	0	0	0	NaN	242.192	242.192	242.192	242.192	0
Track_1379	2	0	0	0	0	0	1	3	4	0	1379	1379	423.033	150.472	0	0	0	0	0	NaN	476.766	476.766	476.766	476.766	0
Track_1380	2	0	0	0	0	0	1	3	4	0	1380	1380	109.508	151.444	0	0	0	0	0	NaN	283.581	283.581	283.581	283.581	0
Track_1381	2	0	0	0	0	0	1	3	4	0	1381	1381	263.922	150.568	0	0	0	0	0	NaN	371.422	371.422	371.422	371.422	0
Track_1382	2	0	0	0	0	0	1	3	4	0	1382	1382	380.900	152.173	0	0	0	0	0	NaN	722.060	722.060	722.060	722.060	0
Track_1383	2	0	0	0	0	0	1	3	4	0	1383	1383	440.107	152.580	0	0	0	0	0	NaN	193.695	193.695	193.695	193.695	0
Track_1384	2	0	0	0	0	0	1	3	4	0	1384	1384	23.763	153.543	0	0	0	0	0	NaN	404.195	404.195	404.195	404.195	0
Track_1385	2	0	0	0	0	0	1	3	4	0	1385	1385	39.018	154.071	0	0	0	0	0	NaN	292.725	292.725	292.725	292.725	0
Track_1386	2	0	0	0	0	0	1	3	4	0	1386	1386	130.148	154.203	0	0	0	0	0	NaN	585.613	585.613	585.613	585.613	0
Track_1387	2	0	0	0	0	0	1	3	4	0	1387	1387	349.061	154.497	0	0	0	0	0	NaN	232.984	232.984	232.984	232.984	0
Track_1388	2	0	0	0	0	0	1	3	4	0	1388	1388	361.343	154.007	0	0	0	0	0	NaN	814.212	814.212	814.212	814.212	0
Track_1389	2	0	0	0	0	0	1	3	4	0	1389	1389	255.904	154.507	0	0	0	0	0	NaN	303.083	303.083	303.083	303.083	0
Track_1390	2	0	0	0	0	0	1	3	4	0	1390	1390	80.439	155.582	0	0	0	0	0	NaN	347.965	347.965	347.965	347.965	0
Track_1391	2	0	0	0	0	0	1	3	4	0	1391	1391	165.890	156.293	0	0	0	0	0	NaN	323.697	323.697	323.697	323.697	0
Track_1392	2	0	0	0	0	0	1	3	4	0	1392	1392	406.362	156.400	0	0	0	0	0	NaN	1266.312	1266.312	1266.312	1266.312	0
Track_1393	2	0	0	0	0	0	1	3	4	0	1393	1393	511.000	156.000	0	0	0	0	0	NaN	326.837	326.837	326.837	326.837	0
Track_1394	2	0	0	0	0	0	1	3	4	0	1394	1394	282.803	157.406	0	0	0	0	0	NaN	132.429	132.429	132.429	132.429	0
Track_1395	2	0	0	0	0	0	1	3	4	0	1395	1395	296.852	157.430	0	0	0	0	0	NaN	124.653	124.653	124.653	124.653	0
Track_1396	2	0	0	0	0	0	1	3	4	0	1396	1396	336.652	156.543	0	0	0	0	0	NaN	594.297	594.297	594.297	594.297	0
Track_1397	2	0	0	0	0	0	1	3	4	0	1397	1397	11.420	158.813	0	0	0	0	0	NaN	254.724	254.724	254.724	254.724	0
Track_1398	2	0	0	0	0	0	1	3	4	0	1398	1398	308.940	158.708	0	0	0	0	0	NaN	215.250	215.250	215.250	215.250	0
Track_1399	2	0	0	0	0	0	1	3	4	0	1399	1399	365.366	159.438	0	0	0	0	0	NaN	371.836	371.836	371.836	371.836	0
Track_1400	2	0	0	0	0	0	1	3	4	0	1400	1400	463.242	158.686	0	0	0	0	0	NaN	784.328	784.328	784.328	784.328	0
Track_1401	2	0	0	0	0	0	1	3	4	0	1401	1401	23.351	160.306	0	0	0	0	0	NaN	106.837	106.837	106.837	106.837	0
Track_1402	2	0	0	0	0	0	1	3	4	0	1402	1402	91.376	160.720	0	0	0	0	0	NaN	276.054	276.054	276.054	276.054	0
Track_1403	2	0	0	0	0	0	1	3	4	0	1403	1403	261.896	161.875	0	0	0	0	0	NaN	178.661	178.661	178.661	178.661	0
Track_1404	2	0	0	0	0	0	1	3	4	0	1404	1404	74.182	164.098	0	0	0	0	0	NaN	79.531	79.531	79.531	79.531	0
Track_1405	2	0	0	0	0	0	1	3	4	0	1405	1405	265.394	164.560	0	0	0	0	0	NaN	254.835	254.835	254.835	254.835	0
Track_1406	2	0	0	0	0	0	1	3	4	0	1406	1406	215.435	166.380	0	0	0	0	0	NaN	292.230	292.230	292.230	292.230	0
Track_1407	2	0	0	0	0	0	1	3	4	0	1407	1407	395.827	167.939	0	0	0	0	0	NaN	284.639	284.639	284.639	284.639	0
Track_1408	2	0	0	0	0	0	1	3	4	0	1408	1408	95.656	169.015	0	0	0	0	0	NaN	142.856	142.856	142.856	142.856	0
Track_1409	2	0	0	0	0	0	1	3	4	0	1409	1409	289.805	169.288	0	0	0	0	0	NaN	622.264	622.264	622.264	622.264	0
Track_1410	2	0	0	0	0	0	1	3	4	0	1410	1410	295.686	168.891	0	0	0	0	0	NaN	452.959	452.959	452.959	452.959	0
Track_1411	2	0	0	0	0	0	1	3	4	0	1411	1411	461.217	168.888	0	0	0	0	0	NaN	468.198	468.198	468.198	468.198	0
Track_1412	2	0	0	0	0	0	1	3	4	0	1412	1412	60.139	170.997	0	0	0	0	0	NaN	331.914	331.914	331.914	331.914	0
Track_1413	2	0	0	0	0	0	1	3	4	0	1413	1413	207.925	170.881	0	0	0	0	0	NaN	642.095	642.095	642.095	642.095	0
Track_1414	2	0	0	0	0	0	1	3	4	0	1414	1414	490.870	171.060	0	0	0	0	0	NaN	645.007	645.007	645.007	645.007	0
Track_1415	2	0	0	0	0	0	1	3	4	0	1415	1415	43.885	171.823	0	0	0	0	0	NaN	133.950	133.950	133.950	133.950	0
Track_1416	2	0	0	0	0	0	1	3	4	0	1416	1416	70.318	172.012	0	0	0	0	0	NaN	282.483	282.483	282.483	282.483	0
Track_1417	2	0	0	0	0	0	1	3	4	0	1417	1417	176.719	172.671	0	0	0	0	0	NaN	175.177	175.177	175.177	175.177	0
Track_1418	2	0	0	0	0	0	1	3	4	0	1418	1418	257.472	172.934	0	0	0	0	0	NaN	491.272	491.272	491.272	491.272	0
Track_1419	2	0	0	0	0	0	1	3	4	0	1419	1419	416.588	173.193	0	0	0	0	0	NaN	688.435	688.435	688.435	688.435	0
Track_1420	2	0	0	0	0	0	1	3	4	0	1420	1420	23.812	174.054	0	0	0	0	0	NaN	212.816	212.816	212.816	212.816	0
Track_1421	2	0	0	0	0	0	1	3	4	0	1421	1421	34.112	173.521	0	0	0	0	0	NaN	1117.335	1117.335	1117.335	1117.335	0
Track_1422	2	0	0	0	0	0	1	3	4	0	1422	1422	129.948	174.537	0	0	0	0	0	NaN	131.283	131.283	131.283	131.283	0
Track_1423	2	0	0	0	0	0	1	3	4	0	1423	1423	240.494	175.331	0	0	0	0	0	NaN	405.261	405.261	405.261	405.261	0
Track_1424	2	0	0	0	0	0	1	3	4	0	1424	1424	276.169	175.091	0	0	0	0	0	NaN	566.989	566.989	566.989	566.989	0
Track_1425	2	0	0	0	0	0	1	3	4	0	1425	1425	382.986	175.278	0	0	0	0	0	NaN	171.889	171.889	171.889	171.889	0
Track_1426	2	0	0	0	0	0	1	3	4	0	1426	1426	464.764	174.550	0	0	0	0	0	NaN	302.229	302.229	302.229	302.229	0
Track_1427	2	0	0	0	0	0	1	3	4	0	1427	1427	205.796	175.959	0	0	0	0	0	NaN	218.539	218.539	218.539	218.539	0
Track_1428	2	0	0	0	0	0	1	3	4	0	1428	1428	483.252	176.493	0	0	0	0	0	NaN	158.712	158.712	158.712	158.712	0
Track_1429	2	0	0	0	0	0	1	3	4	0	1429	1429	232.329	176.995	0	0	0	0	0	NaN	198.658	198.658	198.658	198.658	0
Track_1430	2	0	0	0	0	0	1	3	4	0	1430	1430	182.489	178.288	0	0	0	0	0	NaN	315.036	315.036	315.036	315.036	0
Track_1431	2	0	0	0	0	0	1	3	4	0	1431	1431	282.982	178.542	0	0	0	0	0	NaN	234.010	234.010	234.010	234.010	0
Track_1432	2	0	0	0	0	0	1	3	4	0	1432	1432	412.626	179.452	0	0	0	0	0	NaN	248.780	248.780	248.780	248.780	0
Track_1433	2	0	0	0	0	0	1	3	4	0	1433	1433	164.088	179.623	0	0	0	0	0	NaN	623.688	623.688	623.688	623.688	0
Track_1434	2	0	0	0	0	0	1	3	4	0	1434	1434	92.916	181.105	0	0	0	0	0	NaN	213.106	213.106	213.106	213.106	0
Track_1435	2	0	0	0	0	0	1	3	4	0	1435	1435	106.035	180.947	0	0	0	0	0	NaN	63.289	63.289	63.289	63.289	0
Track_1436	2	0	0	0	0	0	1	3	4	0	1436	1436	392.305	180.757	0	0	0	0	0	NaN	150.442	150.442	150.442	150.442	0
Track_1437	2	0	0	0	0	0	1	3	4	0	1437	1437	21.066	181.707	0	0	0	0	0	NaN	496.947	496.947	496.947	496.947	0
Track_1438	2	0	0	0	0	0	1	3	4	0	1438	1438	383.016	183.130	0	0	0	0	0	NaN	424.854	424.854	424.854	424.854	0
Track_1439	2	0	0	0	0	0	1	3	4	0	1439	1439	300.237	183.800	0	0	0	0	0	NaN	469.720	469.720	469.720	469.720	0
Track_1440	2	0	0	0	0	0	1	3	4	0	1440	1440	307.567	183.938	0	0	0	0	0	NaN	370.010	370.010	370.010	370.010	0
Track_1441	2	0	0	0	0	0	1	3	4	0	1441	1441	324.182	183.901	0	0	0	0	0	NaN	235.558	235.558	235.558	235.558	0
Track_1442	2	0	0	0	0	0	1	3	4	0	1442	1442	123.730	185.191	0	0	0	0	0	NaN	55.168	55.168	55.168	55.168	0
Track_1443	2	0	0	0	0	0	1	3	4	0	1443	1443	221.667	185.025	0	0	0	0	0	NaN	330.155	330.155	330.155	330.155	0
Track_1444	2	0	0	0	0	0	1	3	4	0	1444	1444	357.536	184.567	0	0	0	0	0	NaN	300.482	300.482	300.482	300.482	0
Track_1445	2	0	0	0	0	0	1	3	4	0	1445	1445	444.900	184.768	0	0	0	0	0	NaN	517.197	517.197	517.197	517.197	0
Track_1446	2	0	0	0	0	0	1	3	4	0	1446	1446	98.872	186.244	0	0	0	0	0	NaN	353.878	353.878	353.878	353.878	0
Track_1447	2	0	0	0	0	0	1	3	4	0	1447	1447	232.246	185.736	0	0	0	0	0	NaN	544.196	544.196	544.196	544.196	0
Track_1448	2	0	0	0	0	0	1	3	4	0	1448	1448	264.214	186.464	0	0	0	0	0	NaN	339.687	339.687	339.687	339.687	0
Track_1449	2	0	0	0	0	0	1	3	4	0	1449	1449	497.992	186.425	0	0	0	0	0	NaN	336.535	336.535	336.535	336.535	0
Track_1450	2	0	0	0	0	0	1	3	4	0	1450	1450	213.664	187.315	0	0	0	0	0	NaN	526.832	526.832	526.832	526.832	0
Track_1451	2	0	0	0	0	0	1	3	4	0	1451	1451	420.548	187.429	0	0	0	0	0	NaN	293.538	293.538	293.538	293.538	0
Track_1452	2	0	0	0	0	0	1	3	4	0	1452	1452	511.000	187.000	0	0	0	0	0	NaN	77.727	77.727	77.727	77.727	0
Track_1453	2	0	0	0	0	0	1	3	4	0	1453	1453	286.555	189.959	0	0	0	0	0	NaN	684.447	684.447	684.447	684.447	0
Track_1454	2	0	0	0	0	0	1	3	4	0	1454	1454	477.397	191.755	0	0	0	0	0	NaN	643.160	643.160	643.160	643.160	0
Track_1455	2	0	0	0	0	0	1	3	4	0	1455	1455	328.421	192.973	0	0	0	0	0	NaN	289.403	289.403	289.403	289.403	0
Track_1456	2	0	0	0	0	0	1	3	4	0	1456	1456	71.041	193.713	0	0	0	0	0	NaN	152.055	152.055	152.055	152.055	0
Track_1457	2	0	0	0	0	0	1	3	4	0	1457	1457	319.122	193.827	0	0	0	0	0	NaN	467.278	467.278	467.278	467.278	0
Track_1458	2	0	0	0	0	0	1	3	4	0	1458	1458	437.737	195.294	0	0	0	0	0	NaN	1111.650	1111.650	1111.650	1111.650	0
Track_1459	2	0	0	0	0	0	1	3	4	0	1459	1459	493.047	195.094	0	0	0	0	0	NaN	168.165	168.165	168.165	168.165	0
Track_1460	2	0	0	0	0	0	1	3	4	0	1460	1460	506.875	195.179	0	0	0	0	0	NaN	524.146	524.146	524.146	524.146	0
Track_1461	2	0	0	0	0	0	1	3	4	0	1461	1461	99.573	196.354	0	0	0	0	0	NaN	245.646	245.646	245.646	245.646	0
Track_1462	2	0	0	0	0	0	1	3	4	0	1462	1462	220.368	196.342	0	0	0	0	0	NaN	243.655	243.655	243.655	243.655	0
Track_1463	2	0	0	0	0	0	1	3	4	0	1463	1463	401.711	196.337	0	0	0	0	0	NaN	426.887	426.887	426.887	426.887	0
Track_1464	2	0	0	0	0	0	1	3	4	0	1464	1464	151.670	196.625	0	0	0	0	0	NaN	571.390	571.390	571.390	571.390	0
Track_1465	2	0	0	0	0	0	1	3	4	0	1465	1465	338.833	196.653	0	0	0	0	0	NaN	253.923	253.923	253.923	253.923	0
Track_1466	2	0	0	0	0	0	1	3	4	0	1466	1466	168.412	198.003	0	0	0	0	0	NaN	252.768	252.768	252.768	252.768	0
Track_1467	2	0	0	0	0	0	1	3	4	0	1467	1467	234.263	197.921	0	0	0	0	0	NaN	404.558	404.558	404.558	404.558	0
Track_1468	2	0	0	0	0	0	1	3	4	0	1468	1468	349.719	198.273	0	0	0	0	0	NaN	381.435	381.435	381.435	381.435	0
Track_1469	2	0	0	0	0	0	1	3	4	0	1469	1469	5.742	200.037	0	0	0	0	0	NaN	211.743	211.743	211.743	211.743	0
Track_1470	2	0	0	0	0	0	1	3	4	0	1470	1470	21.282	201.269	0	0	0	0	0	NaN	548.396	548.396	548.396	548.396	0
Track_1471	2	0	0	0	0	0	1	3	4	0	1471	1471	371.785	200.610	0	0	0	0	0	NaN	108.806	108.806	108.806	108.806	0
Track_1472	2	0	0	0	0	0	1	3	4	0	1472	1472	423.465	200.781	0	0	0	0	0	NaN	142.887	142.887	142.887	142.887	0
Track_1473	2	0	0	0	0	0	1	3	4	0	1473	1473	445.209	200.802	0	0	0	0	0	NaN	478.659	478.659	478.659	478.659	0
Track_1474	2	0	0	0	0	0	1	3	4	0	1474	1474	41.095	202.368	0	0	0	0	0	NaN	363.772	363.772	363.772	363.772	0
Track_1475	2	0	0	0	0	0	1	3	4	0	1475	1475	266.957	202.351	0	0	0	0	0	NaN	216.539	216.539	216.539	216.539	0
Track_1476	2	0	0	0	0	0	1	3	4	0	1476	1476	506.319	201.962	0	0	0	0	0	NaN	202.133	202.133	202.133	202.133	0
Track_1477	2	0	0	0	0	0	1	3	4	0	1477	1477	413.800	202.697	0	0	0	0	0	NaN	317.823	317.823	317.823	317.823	0
Track_1478	2	0	0	0	0	0	1	3	4	0	1478	1478	402.472	204.506	0	0	0	0	0	NaN	217.747	217.747	217.747	217.747	0
Track_1479	2	0	0	0	0	0	1	3	4	0	1479	1479	81.229	204.507	0	0	0	0	0	NaN	280.627	280.627	280.627	280.627	0
Track_1480	2	0	0	0	0	0	1	3	4	0	1480	1480	219.122	204.645	0	0	0	0	0	NaN	381.589	381.589	381.589	381.589	0
Track_1481	2	0	0	0	0	0	1	3	4	0	1481	1481	427.196	205.493	0	0	0	0	0	NaN	1280.163	1280.163	1280.163	1280.163	0
Track_1482	2	0	0	0	0	0	1	3	4	0	1482	1482	145.942	206.334	0	0	0	0	0	NaN	80.074	80.074	80.074	80.074	0
Track_1483	2	0	0	0	0	0	1	3	4	0	1483	1483	223.565	205.703	0	0	0	0	0	NaN	342.300	342.300	342.300	342.300	0
Track_1484	2	0	0	0	0	0	1	3	4	0	1484	1484	55.594	206.520	0	0	0	0	0	NaN	498.863	498.863	498.863	498.863	0
Track_1485	2	0	0	0	0	0	1	3	4	0	1485	1485	0.000	208.000	0	0	0	0	0	NaN	34.298	34.298	34.298	34.298	0
Track_1486	2	0	0	0	0	0	1	3	4	0	1486	1486	108.767	207.920	0	0	0	0	0	NaN	97.253	97.253	97.253	97.253	0
Track_1487	2	0	0	0	0	0	1	3	4	0	1487	1487	486.275	207.940	0	0	0	0	0	NaN	318.777	318.777	318.777	318.777	0
Track_1488	2	0	0	0	0	0	1	3	4	0	1488	1488	60.851	208.504	0	0	0	0	0	NaN	758.122	758.122	758.122	758.122	0
Track_1489	2	0	0	0	0	0	1	3	4	0	1489	1489	122.917	209.477	0	0	0	0	0	NaN	320.964	320.964	320.964	320.964	0
Track_1490	2	0	0	0	0	0	1	3	4	0	1490	1490	324.833	209.413	0	0	0	0	0	NaN	538.757	538.757	538.757	538.757	0
Track_1491	2	0	0	0	0	0	1	3	4	0	1491	1491	406.856	208.532	0	0	0	0	0	NaN	82.216	82.216	82.216	82.216	0
Track_1492	2	0	0	0	0	0	1	3	4	0	1492	1492	310.113	209.886	0	0	0	0	0	NaN	172.454	172.454	172.454	172.454	0
Track_1493	2	0	0	0	0	0	1	3	4	0	1493	1493	156.402	211.410	0	0	0	0	0	NaN	103.490	103.490	103.490	103.490	0
Track_1494	2	0	0	0	0	0	1	3	4	0	1494	1494	249.007	210.608	0	0	0	0	0	NaN	316.068	316.068	316.068	316.068	0
Track_1495	2	0	0	0	0	0	1	3	4	0	1495	1495	473.808	210.615	0	0	0	0	0	NaN	418.650	418.650	418.650	418.650	0
Track_1496	2	0	0	0	0	0	1	3	4	0	1496	1496	116.065	211.811	0	0	0	0	0	NaN	651.749	651.749	651.749	651.749	0
Track_1497	2	0	0	0	0	0	1	3	4	0	1497	1497	434.151	212.251	0	0	0	0	0	NaN	34.910	34.910	34.910	34.910	0
Track_1498	2	0	0	0	0	0	1	3	4	0	1498	1498	448.696	212.457	0	0	0	0	0	NaN	431.894	431.894	431.894	431.894	0
Track_1499	2	0	0	0	0	0	1	3	4	0	1499	1499	26.412	212.682	0	0	0	0	0	NaN	203.759	203.759	203.759	203.759	0
Track_1500	2	0	0	0	0	0	1	3	4	0	1500	1500	75.636	212.633	0	0	0	0	0	NaN	231.286	231.286	231.286	231.286	0
Track_1501	2	0	0	0	0	0	1	3	4	0	1501	1501	147.265	212.734	0	0	0	0	0	NaN	732.401	732.401	732.401	732.401	0
Track_1502	2	0	0	0	0	0	1	3	4	0	1502	1502	351.691	212.762	0	0	0	0	0	NaN	250.657	250.657	250.657	250.657	0
Track_1503	2	0	0	0	0	0	1	3	4	0	1503	1503	402.727	214.238	0	0	0	0	0	NaN	711.017	711.017	711.017	711.017	0
Track_1504	2	0	0	0	0	0	1	3	4	0	1504	1504	164.165	216.842	0	0	0	0	0	NaN	273.021	273.021	273.021	273.021	0
Track_1505	2	0	0	0	0	0	1	3	4	0	1505	1505	293.653	218.043	0	0	0	0	0	NaN	851.430	851.430	851.430	851.430	0
Track_1506	2	0	0	0	0	0	1	3	4	0	1506	1506	37.043	219.265	0	0	0	0	0	NaN	241.036	241.036	241.036	241.036	0
Track_1507	2	0	0	0	0	0	1	3	4	0	1507	1507	52.173	218.626	0	0	0	0	0	NaN	280.294	280.294	280.294	280.294	0
Track_1508	2	0	0	0	0	0	1	3	4	0	1508	1508	108.135	220.084	0	0	0	0	0	NaN	469.749	469.749	469.749	469.749	0
Track_1509	2	0	0	0	0	0	1	3	4	0	1509	1509	477.879	220.362	0	0	0	0	0	NaN	449.955	449.955	449.955	449.955	0
Track_1510	2	0	0	0	0	0	1	3	4	0	1510	1510	0.000	221.000	0	0	0	0	0	NaN	19.277	19.277	19.277	19.277	0
Track_1511	2	0	0	0	0	0	1	3	4	0	1511	1511	171.534	220.550	0	0	0	0	0	NaN	126.573	126.573	126.573	126.573	0
Track_1512	2	0	0	0	0	0	1	3	4	0	1512	1512	463.776	221.029	0	0	0	0	0	NaN	334.974	334.974	334.974	334.974	0
Track_1513	2	0	0	0	0	0	1	3	4	0	1513	1513	28.676	221.514	0	0	0	0	0	NaN	41.802	41.802	41.802	41.802	0
Track_1514	2	0	0	0	0	0	1	3	4	0	1514	1514	193.880	221.750	0	0	0	0	0	NaN	164.700	164.700	164.700	164.700	0
Track_1515	2	0	0	0	0	0	1	3	4	0	1515	1515	367.752	221.506	0	0	0	0	0	NaN	404.934	404.934	404.934	404.934	0
Track_1516	2	0	0	0	0	0	1	3	4	0	1516	1516	402.932	222.137	0	0	0	0	0	NaN	325.832	325.832	325.832	325.832	0
Track_1517	2	0	0	0	0	0	1	3	4	0	1517	1517	375.801	222.603	0	0	0	0	0	NaN	248.356	248.356	248.356	248.356	0
Track_1518	2	0	0	0	0	0	1	3	4	0	1518	1518	274.260	224.496	0	0	0	0	0	NaN	198.296	198.296	198.296	198.296	0
Track_1519	2	0	0	0	0	0	1	3	4	0	1519	1519	453.781	223.932	0	0	0	0	0	NaN	100.386	100.386	100.386	100.386	0
Track_1520	2	0	0	0	0	0	1	3	4	0	1520	1520	229.854	224.993	0	0	0	0	0	NaN	244.719	244.719	244.719	244.719	0
Track_1521	2	0	0	0	0	0	1	3	4	0	1521	1521	312.952	225.376	0	0	0	0	0	NaN	68.449	68.449	68.449	68.449	0
Track_1522	2	0	0	0	0	0	1	3	4	0	1522	1522	506.600	225.380	0	0	0	0	0	NaN	50.100	50.100	50.100	50.100	0
Track_1523	2	0	0	0	0	0	1	3	4	0	1523	1523	83.755	226.226	0	0	0	0	0	NaN	688.229	688.229	688.229	688.229	0
Track_1524	2	0	0	0	0	0	1	3	4	0	1524	1524	148.803	226.266	0	0	0	0	0	NaN	258.359	258.359	258.359	258.359	0
Track_1525	2	0	0	0	0	0	1	3	4	0	1525	1525	350.134	225.614	0	0	0	0	0	NaN	291.886	291.886	291.886	291.886	0
Track_1526	2	0	0	0	0	0	1	3	4	0	1526	1526	113.259	227.140	0	0	0	0	0	NaN	212.819	212.819	212.819	212.819	0
Track_1527	2	0	0	0	0	0	1	3	4	0	1527	1527	405.942	227.243	0	0	0	0	0	NaN	239.201	239.201	239.201	239.201	0
Track_1528	2	0	0	0	0	0	1	3	4	0	1528	1528	175.861	227.624	0	0	0	0	0	NaN	169.424	169.424	169.424	169.424	0
Track_1529	2	0	0	0	0	0	1	3	4	0	1529	1529	353.462	229.077	0	0	0	0	0	NaN	437.836	437.836	437.836	437.836	0
Track_1530	2	0	0	0	0	0	1	3	4	0	1530	1530	398.139	229.309	0	0	0	0	0	NaN	381.677	381.677	381.677	381.677	0
Track_1531	2	0	0	0	0	0	1	3	4	0	1531	1531	423.027	228.613	0	0	0	0	0	NaN	509.775	509.775	509.775	509.775	0
Track_1532	2	0	0	0	0	0	1	3	4	0	1532	1532	460.813	228.992	0	0	0	0	0	NaN	572.671	572.671	572.671	572.671	0
Track_1533	2	0	0	0	0	0	1	3	4	0	1533	1533	7.042	231.207	0	0	0	0	0	NaN	457.192	457.192	457.192	457.192	0
Track_1534	2	0	0	0	0	0	1	3	4	0	1534	1534	191.742	231.332	0	0	0	0	0	NaN	455.046	455.046	455.046	455.046	0
Track_1535	2	0	0	0	0	0	1	3	4	0	1535	1535	381.475	230.779	0	0	0	0	0	NaN	458.117	458.117	458.117	458.117	0
Track_1536	2	0	0	0	0	0	1	3	4	0	1536	1536	328.862	232.055	0	0	0	0	0	NaN	365.085	365.085	365.085	365.085	0
Track_1537	2	0	0	0	0	0	1	3	4	0	1537	1537	339.852	232.239	0	0	0	0	0	NaN	560.643	560.643	560.643	560.643	0
Track_1538	2	0	0	0	0	0	1	3	4	0	1538	1538	236.823	232.720	0	0	0	0	0	NaN	324.586	324.586	324.586	324.586	0
Track_1539	2	0	0	0	0	0	1	3	4	0	1539	1539	111.710	233.999	0	0	0	0	0	NaN	258.805	258.805	258.805	258.805	0
Track_1540	2	0	0	0	0	0	1	3	4	0	1540	1540	225.031	234.467	0	0	0	0	0	NaN	378.408	378.408	378.408	378.408	0
Track_1541	2	0	0	0	0	0	1	3	4	0	1541	1541	414.022	233.756	0	0	0	0	0	NaN	200.768	200.768	200.768	200.768	0
Track_1542	2	0	0	0	0	0	1	3	4	0	1542	1542	499.345	233.994	0	0	0	0	0	NaN	51.467	51.467	51.467	51.467	0
Track_1543	2	0	0	0	0	0	1	3	4	0	1543	1543	52.938	235.439	0	0	0	0	0	NaN	224.695	224.695	224.695	224.695	0
Track_1544	2	0	0	0	0	0	1	3	4	0	1544	1544	491.934	235.263	0	0	0	0	0	NaN	651.095	651.095	651.095	651.095	0
Track_1545	2	0	0	0	0	0	1	3	4	0	1545	1545	279.076	236.374	0	0	0	0	0	NaN	680.353	680.353	680.353	680.353	0
Track_1546	2	0	0	0	0	0	1	3	4	0	1546	1546	388.620	235.968	0	0	0	0	0	NaN	1007.530	1007.530	1007.530	1007.530	0
Track_1547	2	0	0	0	0	0	1	3	4	0	1547	1547	78.049	237.227	0	0	0	0	0	NaN	430.101	430.101	430.101	430.101	0
Track_1548	2	0	0	0	0	0	1	3	4	0	1548	1548	257.168	237.226	0	0	0	0	0	NaN	360.204	360.204	360.204	360.204	0
Track_1549	2	0	0	0	0	0	1	3	4	0	1549	1549	287.006	236.660	0	0	0	0	0	NaN	378.248	378.248	378.248	378.248	0
Track_1550	2	0	0	0	0	0	1	3	4	0	1550	1550	476.254	237.221	0	0	0	0	0	NaN	98.255	98.255	98.255	98.255	0
Track_1551	2	0	0	0	0	0	1	3	4	0	1551	1551	131.654	238.561	0	0	0	0	0	NaN	141.453	141.453	141.453	141.453	0
Track_1552	2	0	0	0	0	0	1	3	4	0	1552	1552	144.550	238.843	0	0	0	0	0	NaN	357.119	357.119	357.119	357.119	0
Track_1553	2	0	0	0	0	0	1	3	4	0	1553	1553	244.677	238.701	0	0	0	0	0	NaN	612.963	612.963	612.963	612.963	0
Track_1554	2	0	0	0	0	0	1	3	4	0	1554	1554	382.319	239.959	0	0	0	0	0	NaN	88.887	88.887	88.887	88.887	0
Track_1555	2	0	0	0	0	0	1	3	4	0	1555	1555	310.067	240.970	0	0	0	0	0	NaN	142.368	142.368	142.368	142.368	0
Track_1556	2	0	0	0	0	0	1	3	4	0	1556	1556	111.814	242.139	0	0	0	0	0	NaN	150.520	150.520	150.520	150.520	0
Track_1557	2	0	0	0	0	0	1	3	4	0	1557	1557	0.000	243.000	0	0	0	0	0	NaN	47.410	47.410	47.410	47.410	0
Track_1558	2	0	0	0	0	0	1	3	4	0	1558	1558	27.581	242.549	0	0	0	0	0	NaN	24.959	24.959	24.959	24.959	0
Track_1559	2	0	0	0	0	0	1	3	4	0	1559	1559	487.037	245.289	0	0	0	0	0	NaN	237.523	237.523	237.523	237.523	0
Track_1560	2	0	0	0	0	0	1	3	4	0	1560	1560	501.822	245.284	0	0	0	0	0	NaN	115.370	115.370	115.370	115.370	0
Track_1561	2	0	0	0	0	0	1	3	4	0	1561	1561	479.768	246.375	0	0	0	0	0	NaN	163.489	163.489	163.489	163.489	0
Track_1562	2	0	0	0	0	0	1	3	4	0	1562	1562	132.926	246.787	0	0	0	0	0	NaN	78.904	78.904	78.904	78.904	0
Track_1563	2	0	0	0	0	0	1	3	4	0	1563	1563	211.924	246.757	0	0	0	0	0	NaN	206.205	206.205	206.205	206.205	0
Track_1564	2	0	0	0	0	0	1	3	4	0	1564	1564	427.976	247.065	0	0	0	0	0	NaN	198.616	198.616	198.616	198.616	0
Track_1565	2	0	0	0	0	0	1	3	4	0	1565	1565	15.314	248.399	0	0	0	0	0	NaN	234.123	234.123	234.123	234.123	0
Track_1566	2	0	0	0	0	0	1	3	4	0	1566	1566	141.643	249.388	0	0	0	0	0	NaN	169.712	169.712	169.712	169.712	0
Track_1567	2	0	0	0	0	0	1	3	4	0	1567	1567	201.977	249.263	0	0	0	0	0	NaN	737.076	737.076	737.076	737.076	0
Track_1568	2	0	0	0	0	0	1	3	4	0	1568	1568	326.789	249.169	0	0	0	0	0	NaN	296.178	296.178	296.178	296.178	0
Track_1569	2	0	0	0	0	0	1	3	4	0	1569	1569	223.829	250.895	0	0	0	0	0	NaN	612.044	612.044	612.044	612.044	0
Track_1570	2	0	0	0	0	0	1	3	4	0	1570	1570	283.565	251.575	0	0	0	0	0	NaN	160.403	160.403	160.403	160.403	0
Track_1571	2	0	0	0	0	0	1	3	4	0	1571	1571	60.118	253.438	0	0	0	0	0	NaN	661.429	661.429	661.429	661.429	0
Track_1572	2	0	0	0	0	0	1	3	4	0	1572	1572	73.235	252.613	0	0	0	0	0	NaN	187.497	187.497	187.497	187.497	0
Track_1573	2	0	0	0	0	0	1	3	4	0	1573	1573	477.002	253.286	0	0	0	0	0	NaN	183.987	183.987	183.987	183.987	0
Track_1574	2	0	0	0	0	0	1	3	4	0	1574	1574	21.302	253.610	0	0	0	0	0	NaN	89.941	89.941	89.941	89.941	0
Track_1575	2	0	0	0	0	0	1	3	4	0	1575	1575	102.450	254.202	0	0	0	0	0	NaN	131.820	131.820	131.820	131.820	0
Track_1576	2	0	0	0	0	0	1	3	4	0	1576	1576	195.170	254.322	0	0	0	0	0	NaN	101.818	101.818	101.818	101.818	0
Track_1577	2	0	0	0	0	0	1	3	4	0	1577	1577	246.132	254.473	0	0	0	0	0	NaN	347.643	347.643	347.643	347.643	0
Track_1578	2	0	0	0	0	0	1	3	4	0	1578	1578	382.627	254.487	0	0	0	0	0	NaN	333.824	333.824	333.824	333.824	0
Track_1579	2	0	0	0	0	0	1	3	4	0	1579	1579	415.001	254.048	0	0	0	0	0	NaN	547.733	547.733	547.733	547.733	0
Track_1580	2	0	0	0	0	0	1	3	4	0	1580	1580	0.000	255.000	0	0	0	0	0	NaN	201.176	201.176	201.176	201.176	0
Track_1581	2	0	0	0	0	0	1	3	4	0	1581	1581	182.402	255.259	0	0	0	0	0	NaN	303.063	303.063	303.063	303.063	0
Track_1582	2	0	0	0	0	0	1	3	4	0	1582	1582	450.326	254.812	0	0	0	0	0	NaN	452.321	452.321	452.321	452.321	0
Track_1583	2	0	0	0	0	0	1	3	4	0	1583	1583	152.353	255.572	0	0	0	0	0	NaN	523.441	523.441	523.441	523.441	0
Track_1584	2	0	0	0	0	0	1	3	4	0	1584	1584	173.601	256.140	0	0	0	0	0	NaN	998.029	998.029	998.029	998.029	0
Track_1585	2	0	0	0	0	0	1	3	4	0	1585	1585	201.257	257.434	0	0	0	0	0	NaN	242.721	242.721	242.721	242.721	0
Track_1586	2	0	0	0	0	0	1	3	4	0	1586	1586	47.104	257.617	0	0	0	0	0	NaN	195.053	195.053	195.053	195.053	0
Track_1587	2	0	0	0	0	0	1	3	4	0	1587	1587	226.730	257.846	0	0	0	0	0	NaN	353.132	353.132	353.132	353.132	0
Track_1588	2	0	0	0	0	0	1	3	4	0	1588	1588	221.494	258.607	0	0	0	0	0	NaN	326.791	326.791	326.791	326.791	0
Track_1589	2	0	0	0	0	0	1	3	4	0	1589	1589	407.179	260.054	0	0	0	0	0	NaN	233.265	233.265	233.265	233.265	0
Track_1590	2	0	0	0	0	0	1	3	4	0	1590	1590	501.709	259.893	0	0	0	0	0	NaN	168.674	168.674	168.674	168.674	0
Track_1591	2	0	0	0	0	0	1	3	4	0	1591	1591	138.508	261.387	0	0	0	0	0	NaN	255.133	255.133	255.133	255.133	0
Track_1592	2	0	0	0	0	0	1	3	4	0	1592	1592	392.066	260.831	0	0	0	0	0	NaN	300.481	300.481	300.481	300.481	0
Track_1593	2	0	0	0	0	0	1	3	4	0	1593	1593	495.193	260.679	0	0	0	0	0	NaN	251.112	251.112	251.112	251.112	0
Track_1594	2	0	0	0	0	0	1	3	4	0	1594	1594	511.000	261.000	0	0	0	0	0	NaN	45.226	45.226	45.226	45.226	0
Track_1595	2	0	0	0	0	0	1	3	4	0	1595	1595	148.184	262.956	0	0	0	0	0	NaN	288.665	288.665	288.665	288.665	0
Track_1596	2	0	0	0	0	0	1	3	4	0	1596	1596	313.677	262.987	0	0	0	0	0	NaN	98.623	98.623	98.623	98.623	0
Track_1597	2	0	0	0	0	0	1	3	4	0	1597	1597	86.817	264.077	0	0	0	0	0	NaN	183.616	183.616	183.616	183.616	0
Track_1598	2	0	0	0	0	0	1	3	4	0	1598	1598	420.345	264.837	0	0	0	0	0	NaN	784.930	784.930	784.930	784.930	0
Track_1599	2	0	0	0	0	0	1	3	4	0	1599	1599	62.691	265.969	0	0	0	0	0	NaN	146.886	146.886	146.886	146.886	0
Track_1600	2	0	0	0	0	0	1	3	4	0	1600	1600	72.865	266.593	0	0	0	0	0	NaN	339.125	339.125	339.125	339.125	0
Track_1601	2	0	0	0	0	0	1	3	4	0	1601	1601	99.774	267.178	0	0	0	0	0	NaN	12.099	12.099	12.099	12.099	0
Track_1602	2	0	0	0	0	0	1	3	4	0	1602	1602	457.961	267.080	0	0	0	0	0	NaN	303.708	303.708	303.708	303.708	0
Track_1603	2	0	0	0	0	0	1	3	4	0	1603	1603	488.079	267.890	0	0	0	0	0	NaN	273.094	273.094	273.094	273.094	0
Track_1604	2	0	0	0	0	0	1	3	4	0	1604	1604	32.741	269.169	0	0	0	0	0	NaN	170.015	170.015	170.015	170.015	0
Track_1605	2	0	0	0	0	0	1	3	4	0	1605	1605	150.622	270.451	0	0	0	0	0	NaN	463.232	463.232	463.232	463.232	0
Track_1606	2	0	0	0	0	0	1	3	4	0	1606	1606	481.901	269.774	0	0	0	0	0	NaN	450.639	450.639	450.639	450.639	0
Track_1607	2	0	0	0	0	0	1	3	4	0	1607	1607	126.685	271.210	0	0	0	0	0	NaN	407.869	407.869	407.869	407.869	0
Track_1608	2	0	0	0	0	0	1	3	4	0	1608	1608	335.848	272.011	0	0	0	0	0	NaN	224.042	224.042	224.042	224.042	0
Track_1609	2	0	0	0	0	0	1	3	4	0	1609	1609	423.706	271.718	0	0	0	0	0	NaN	519.000	519.000	519.000	519.000	0
Track_1610	2	0	0	0	0	0	1	3	4	0	1610	1610	444.933	271.889	0	0	0	0	0	NaN	183.185	183.185	183.185	183.185	0
Track_1611	2	0	0	0	0	0	1	3	4	0	1611	1611	119.297	273.485	0	0	0	0	0	NaN	215.172	215.172	215.172	215.172	0
Track_1612	2	0	0	0	0	0	1	3	4	0	1612	1612	291.851	272.502	0	0	0	0	0	NaN	364.534	364.534	364.534	364.534	0
Track_1613	2	0	0	0	0	0	1	3	4	0	1613	1613	110.753	274.082	0	0	0	0	0	NaN	195.574	195.574	195.574	195.574	0
Track_1614	2	0	0	0	0	0	1	3	4	0	1614	1614	409.757	273.569	0	0	0	0	0	NaN	565.876	565.876	565.876	565.876	0
Track_1615	2	0	0	0	0	0	1	3	4	0	1615	1615	24.066	274.515	0	0	0	0	0	NaN	336.081	336.081	336.081	336.081	0
Track_1616	2	0	0	0	0	0	1	3	4	0	1616	1616	100.755	275.192	0	0	0	0	0	NaN	236.019	236.019	236.019	236.019	0
Track_1617	2	0	0	0	0	0	1	3	4	0	1617	1617	136.752	275.000	0	0	0	0	0	NaN	159.595	159.595	159.595	159.595	0
Track_1618	2	0	0	0	0	0	1	3	4	0	1618	1618	320.944	275.015	0	0	0	0	0	NaN	356.222	356.222	356.222	356.222	0
Track_1619	2	0	0	0	0	0	1	3	4	0	1619	1619	86.522	276.333	0	0	0	0	0	NaN	594.917	594.917	594.917	594.917	0
Track_1620	2	0	0	0	0	0	1	3	4	0	1620	1620	51.817	276.729	0	0	0	0	0	NaN	355.526	355.526	355.526	355.526	0
Track_1621	2	0	0	0	0	0	1	3	4	0	1621	1621	148.240	277.124	0	0	0	0	0	NaN	313.222	313.222	313.222	313.222	0
Track_1622	2	0	0	0	0	0	1	3	4	0	1622	1622	2.608	277.971	0	0	0	0	0	NaN	22.115	22.115	22.115	22.115	0
Track_1623	2	0	0	0	0	0	1	3	4	0	1623	1623	462.973	277.707	0	0	0	0	0	NaN	136.411	136.411	136.411	136.411	0
Track_1624	2	0	0	0	0	0	1	3	4	0	1624	1624	476.909	277.583	0	0	0	0	0	NaN	289.619	289.619	289.619	289.619	0
Track_1625	2	0	0	0	0	0	1	3	4	0	1625	1625	209.273	279.017	0	0	0	0	0	NaN	239.994	239.994	239.994	239.994	0
Track_1626	2	0	0	0	0	0	1	3	4	0	1626	1626	245.820	279.602	0	0	0	0	0	NaN	599.088	599.088	599.088	599.088	0
Track_1627	2	0	0	0	0	0	1	3	4	0	1627	1627	353.564	279.639	0	0	0	0	0	NaN	64.118	64.118	64.118	64.118	0
Track_1628	2	0	0	0	0	0	1	3	4	0	1628	1628	154.010	281.486	0	0	0	0	0	NaN	124.190	124.190	124.190	124.190	0
Track_1629	2	0	0	0	0	0	1	3	4	0	1629	1629	175.508	280.616	0	0	0	0	0	NaN	644.784	644.784	644.784	644.784	0
Track_1630	2	0	0	0	0	0	1	3	4	0	1630	1630	16.432	281.615	0	0	0	0	0	NaN	251.504	251.504	251.504	251.504	0
Track_1631	2	0	0	0	0	0	1	3	4	0	1631	1631	102.352	282.210	0	0	0	0	0	NaN	45.079	45.079	45.079	45.079	0
Track_1632	2	0	0	0	0	0	1	3	4	0	1632	1632	388.127	282.109	0	0	0	0	0	NaN	254.735	254.735	254.735	254.735	0
Track_1633	2	0	0	0	0	0	1	3	4	0	1633	1633	9.438	283.160	0	0	0	0	0	NaN	213.206	213.206	213.206	213.206	0
Track_1634	2	0	0	0	0	0	1	3	4	0	1634	1634	280.383	283.192	0	0	0	0	0	NaN	430.242	430.242	430.242	430.242	0
Track_1635	2	0	0	0	0	0	1	3	4	0	1635	1635	374.255	283.314	0	0	0	0	0	NaN	1464.077	1464.077	1464.077	1464.077	0
Track_1636	2	0	0	0	0	0	1	3	4	0	1636	1636	213.836	283.939	0	0	0	0	0	NaN	232.000	232.000	232.000	232.000	0
Track_1637	2	0	0	0	0	0	1	3	4	0	1637	1637	312.355	283.557	0	0	0	0	0	NaN	293.910	293.910	293.910	293.910	0
Track_1638	2	0	0	0	0	0	1	3	4	0	1638	1638	254.933	284.909	0	0	0	0	0	NaN	380.027	380.027	380.027	380.027	0
Track_1639	2	0	0	0	0	0	1	3	4	0	1639	1639	335.973	284.801	0	0	0	0	0	NaN	423.614	423.614	423.614	423.614	0
Track_1640	2	0	0	0	0	0	1	3	4	0	1640	1640	202.517	286.087	0	0	0	0	0	NaN	50.195	50.195	50.195	50.195	0
Track_1641	2	0	0	0	0	0	1	3	4	0	1641	1641	428.005	286.304	0	0	0	0	0	NaN	454.823	454.823	454.823	454.823	0
Track_1642	2	0	0	0	0	0	1	3	4	0	1642	1642	138.853	286.601	0	0	0	0	0	NaN	267.316	267.316	267.316	267.316	0
Track_1643	2	0	0	0	0	0	1	3	4	0	1643	1643	291.654	287.361	0	0	0	0	0	NaN	132.585	132.585	132.585	132.585	0
Track_1644	2	0	0	0	0	0	1	3	4	0	1644	1644	443.542	286.595	0	0	0	0	0	NaN	685.785	685.785	685.785	685.785	0
Track_1645	2	0	0	0	0	0	1	3	4	0	1645	1645	62.218	288.348	0	0	0	0	0	NaN	282.347	282.347	282.347	282.347	0
Track_1646	2	0	0	0	0	0	1	3	4	0	1646	1646	462.794	288.171	0	0	0	0	0	NaN	623.008	623.008	623.008	623.008	0
Track_1647	2	0	0	0	0	0	1	3	4	0	1647	1647	122.845	289.166	0	0	0	0	0	NaN	65.381	65.381	65.381	65.381	0
Track_1648	2	0	0	0	0	0	1	3	4	0	1648	1648	183.564	288.496	0	0	0	0	0	NaN	188.585	188.585	188.585	188.585	0
Track_1649	2	0	0	0	0	0	1	3	4	0	1649	1649	502.038	290.386	0	0	0	0	0	NaN	163.959	163.959	163.959	163.959	0
Track_1650	2	0	0	0	0	0	1	3	4	0	1650	1650	15.659	291.407	0	0	0	0	0	NaN	189.079	189.079	189.079	189.079	0
Track_1651	2	0	0	0	0	0	1	3	4	0	1651	1651	3.431	293.162	0	0	0	0	0	NaN	120.957	120.957	120.957	120.957	0
Track_1652	2	0	0	0	0	0	1	3	4	0	1652	1652	466.788	292.978	0	0	0	0	0	NaN	233.668	233.668	233.668	233.668	0
Track_1653	2	0	0	0	0	0	1	3	4	0	1653	1653	174.088	293.937	0	0	0	0	0	NaN	743.417	743.417	743.417	743.417	0
Track_1654	2	0	0	0	0	0	1	3	4	0	1654	1654	293.274	293.957	0	0	0	0	0	NaN	400.593	400.593	400.593	400.593	0
Track_1655	2	0	0	0	0	0	1	3	4	0	1655	1655	397.412	293.865	0	0	0	0	0	NaN	261.667	261.667	261.667	261.667	0
Track_1656	2	0	0	0	0	0	1	3	4	0	1656	1656	413.718	293.584	0	0	0	0	0	NaN	322.284	322.284	322.284	322.284	0
Track_1657	2	0	0	0	0	0	1	3	4	0	1657	1657	480.680	294.276	0	0	0	0	0	NaN	209.984	209.984	209.984	209.984	0
Track_1658	2	0	0	0	0	0	1	3	4	0	1658	1658	152.006	294.932	0	0	0	0	0	NaN	298.084	298.084	298.084	298.084	0
Track_1659	2	0	0	0	0	0	1	3	4	0	1659	1659	237.031	295.100	0	0	0	0	0	NaN	87.048	87.048	87.048	87.048	0
Track_1660	2	0	0	0	0	0	1	3	4	0	1660	1660	327.088	294.915	0	0	0	0	0	NaN	637.177	637.177	637.177	637.177	0
Track_1661	2	0	0	0	0	0	1	3	4	0	1661	1661	341.312	295.047	0	0	0	0	0	NaN	263.629	263.629	263.629	263.629	0
Track_1662	2	0	0	0	0	0	1	3	4	0	1662	1662	488.292	294.835	0	0	0	0	0	NaN	900.401	900.401	900.401	900.401	0
Track_1663	2	0	0	0	0	0	1	3	4	0	1663	1663	187.075	296.268	0	0	0	0	0	NaN	89.271	89.271	89.271	89.271	0
Track_1664	2	0	0	0	0	0	1	3	4	0	1664	1664	255.264	295.665	0	0	0	0	0	NaN	164.137	164.137	164.137	164.137	0
Track_1665	2	0	0	0	0	0	1	3	4	0	1665	1665	29.569	296.732	0	0	0	0	0	NaN	50.599	50.599	50.599	50.599	0
Track_1666	2	0	0	0	0	0	1	3	4	0	1666	1666	111.970	296.724	0	0	0	0	0	NaN	1017.494	1017.494	1017.494	1017.494	0
Track_1667	2	0	0	0	0	0	1	3	4	0	1667	1667	388.277	296.782	0	0	0	0	0	NaN	257.236	257.236	257.236	257.236	0
Track_1668	2	0	0	0	0	0	1	3	4	0	1668	1668	425.164	296.967	0	0	0	0	0	NaN	429.069	429.069	429.069	429.069	0
Track_1669	2	0	0	0	0	0	1	3	4	0	1669	1669	126.168	298.080	0	0	0	0	0	NaN	591.167	591.167	591.167	591.167	0
Track_1670	2	0	0	0	0	0	1	3	4	0	1670	1670	215.112	299.405	0	0	0	0	0	NaN	548.684	548.684	548.684	548.684	0
Track_1671	2	0	0	0	0	0	1	3	4	0	1671	1671	233.590	298.516	0	0	0	0	0	NaN	201.011	201.011	201.011	201.011	0
Track_1672	2	0	0	0	0	0	1	3	4	0	1672	1672	438.144	299.441	0	0	0	0	0	NaN	240.480	240.480	240.480	240.480	0
Track_1673	2	0	0	0	0	0	1	3	4	0	1673	1673	3.304	299.832	0	0	0	0	0	NaN	237.987	237.987	237.987	237.987	0
Track_1674	2	0	0	0	0	0	1	3	4	0	1674	1674	320.685	299.882	0	0	0	0	0	NaN	164.477	164.477	164.477	164.477	0
Track_1675	2	0	0	0	0	0	1	3	4	0	1675	1675	88.274	301.051	0	0	0	0	0	NaN	127.105	127.105	127.105	127.105	0
Track_1676	2	0	0	0	0	0	1	3	4	0	1676	1676	136.388	301.014	0	0	0	0	0	NaN	61.342	61.342	61.342	61.342	0
Track_1677	2	0	0	0	0	0	1	3	4	0	1677	1677	395.869	301.592	0	0	0	0	0	NaN	89.314	89.314	89.314	89.314	0
Track_1678	2	0	0	0	0	0	1	3	4	0	1678	1678	144.042	303.089	0	0	0	0	0	NaN	105.527	105.527	105.527	105.527	0
Track_1679	2	0	0	0	0	0	1	3	4	0	1679	1679	164.611	302.925	0	0	0	0	0	NaN	416.338	416.338	416.338	416.338	0
Track_1680	2	0	0	0	0	0	1	3	4	0	1680	1680	206.054	303.411	0	0	0	0	0	NaN	227.646	227.646	227.646	227.646	0
Track_1681	2	0	0	0	0	0	1	3	4	0	1681	1681	19.025	303.951	0	0	0	0	0	NaN	167.062	167.062	167.062	167.062	0
Track_1682	2	0	0	0	0	0	1	3	4	0	1682	1682	68.411	303.698	0	0	0	0	0	NaN	304.758	304.758	304.758	304.758	0
Track_1683	2	0	0	0	0	0	1	3	4	0	1683	1683	224.302	304.334	0	0	0	0	0	NaN	98.950	98.950	98.950	98.950	0
Track_1684	2	0	0	0	0	0	1	3	4	0	1684	1684	269.676	304.024	0	0	0	0	0	NaN	428.136	428.136	428.136	428.136	0
Track_1685	2	0	0	0	0	0	1	3	4	0	1685	1685	287.234	304.069	0	0	0	0	0	NaN	383.538	383.538	383.538	383.538	0
Track_1686	2	0	0	0	0	0	1	3	4	0	1686	1686	355.432	303.638	0	0	0	0	0	NaN	39.096	39.096	39.096	39.096	0
Track_1687	2	0	0	0	0	0	1	3	4	0	1687	1687	44.261	304.927	0	0	0	0	0	NaN	588.311	588.311	588.311	588.311	0
Track_1688	2	0	0	0	0	0	1	3	4	0	1688	1688	4.213	306.103	0	0	0	0	0	NaN	301.925	301.925	301.925	301.925	0
Track_1689	2	0	0	0	0	0	1	3	4	0	1689	1689	88.764	308.365	0	0	0	0	0	NaN	308.837	308.837	308.837	308.837	0
Track_1690	2	0	0	0	0	0	1	3	4	0	1690	1690	313.189	307.787	0	0	0	0	0	NaN	198.743	198.743	198.743	198.743	0
Track_1691	2	0	0	0	0	0	1	3	4	0	1691	1691	360.426	307.884	0	0	0	0	0	NaN	571.982	571.982	571.982	571.982	0
Track_1692	2	0	0	0	0	0	1	3	4	0	1692	1692	376.460	307.854	0	0	0	0	0	NaN	352.223	352.223	352.223	352.223	0
Track_1693	2	0	0	0	0	0	1	3	4	0	1693	1693	427.859	308.547	0	0	0	0	0	NaN	247.492	247.492	247.492	247.492	0
Track_1694	2	0	0	0	0	0	1	3	4	0	1694	1694	499.836	309.327	0	0	0	0	0	NaN	309.209	309.209	309.209	309.209	0
Track_1695	2	0	0	0	0	0	1	3	4	0	1695	1695	321.725	309.550	0	0	0	0	0	NaN	67.193	67.193	67.193	67.193	0
Track_1696	2	0	0	0	0	0	1	3	4	0	1696	1696	37.073	311.180	0	0	0	0	0	NaN	139.417	139.417	139.417	139.417	0
Track_1697	2	0	0	0	0	0	1	3	4	0	1697	1697	475.227	311.461	0	0	0	0	0	NaN	130.024	130.024	130.024	130.024	0
Track_1698	2	0	0	0	0	0	1	3	4	0	1698	1698	175.827	312.173	0	0	0	0	0	NaN	137.058	137.058	137.058	137.058	0
Track_1699	2	0	0	0	0	0	1	3	4	0	1699	1699	264.263	312.997	0	0	0	0	0	NaN	51.725	51.725	51.725	51.725	0
Track_1700	2	0	0	0	0	0	1	3	4	0	1700	1700	487.126	312.808	0	0	0	0	0	NaN	663.469	663.469	663.469	663.469	0
Track_1701	2	0	0	0	0	0	1	3	4	0	1701	1701	309.138	313.823	0	0	0	0	0	NaN	342.131	342.131	342.131	342.131	0
Track_1702	2	0	0	0	0	0	1	3	4	0	1702	1702	241.853	314.594	0	0	0	0	0	NaN	902.810	902.810	902.810	902.810	0
Track_1703	2	0	0	0	0	0	1	3	4	0	1703	1703	249.984	314.810	0	0	0	0	0	NaN	126.030	126.030	126.030	126.030	0
Track_1704	2	0	0	0	0	0	1	3	4	0	1704	1704	258.943	315.237	0	0	0	0	0	NaN	598.006	598.006	598.006	598.006	0
Track_1705	2	0	0	0	0	0	1	3	4	0	1705	1705	465.853	315.380	0	0	0	0	0	NaN	291.512	291.512	291.512	291.512	0
Track_1706	2	0	0	0	0	0	1	3	4	0	1706	1706	92.833	317.067	0	0	0	0	0	NaN	145.067	145.067	145.067	145.067	0
Track_1707	2	0	0	0	0	0	1	3	4	0	1707	1707	146.692	316.720	0	0	0	0	0	NaN	176.027	176.027	176.027	176.027	0
Track_1708	2	0	0	0	0	0	1	3	4	0	1708	1708	208.457	317.024	0	0	0	0	0	NaN	351.913	351.913	351.913	351.913	0
Track_1709	2	0	0	0	0	0	1	3	4	0	1709	1709	497.670	317.850	0	0	0	0	0	NaN	139.374	139.374	139.374	139.374	0
Track_1710	2	0	0	0	0	0	1	3	4	0	1710	1710	314.043	318.827	0	0	0	0	0	NaN	312.831	312.831	312.831	312.831	0
Track_1711	2	0	0	0	0	0	1	3	4	0	1711	1711	387.952	319.182	0	0	0	0	0	NaN	481.784	481.784	481.784	481.784	0
Track_1712	2	0	0	0	0	0	1	3	4	0	1712	1712	166.180	319.895	0	0	0	0	0	NaN	304.172	304.172	304.172	304.172	0
Track_1713	2	0	0	0	0	0	1	3	4	0	1713	1713	283.500	320.344	0	0	0	0	0	NaN	406.335	406.335	406.335	406.335	0
Track_1714	2	0	0	0	0	0	1	3	4	0	1714	1714	448.190	320.468	0	0	0	0	0	NaN	214.893	214.893	214.893	214.893	0
Track_1715	2	0	0	0	0	0	1	3	4	0	1715	1715	71.724	320.578	0	0	0	0	0	NaN	380.900	380.900	380.900	380.900	0
Track_1716	2	0	0	0	0	0	1	3	4	0	1716	1716	176.768	321.609	0	0	0	0	0	NaN	618.935	618.935	618.935	618.935	0
Track_1717	2	0	0	0	0	0	1	3	4	0	1717	1717	305.711	322.469	0	0	0	0	0	NaN	417.044	417.044	417.044	417.044	0
Track_1718	2	0	0	0	0	0	1	3	4	0	1718	1718	335.759	321.508	0	0	0	0	0	NaN	428.637	428.637	428.637	428.637	0
Track_1719	2	0	0	0	0	0	1	3	4	0	1719	1719	435.300	322.350	0	0	0	0	0	NaN	484.653	484.653	484.653	484.653	0
Track_1720	2	0	0	0	0	0	1	3	4	0	1720	1720	57.111	323.202	0	0	0	0	0	NaN	322.857	322.857	322.857	322.857	0
Track_1721	2	0	0	0	0	0	1	3	4	0	1721	1721	109.432	324.274	0	0	0	0	0	NaN	367.017	367.017	367.017	367.017	0
Track_1722	2	0	0	0	0	0	1	3	4	0	1722	1722	453.705	323.699	0	0	0	0	0	NaN	237.655	237.655	237.655	237.655	0
Track_1723	2	0	0	0	0	0	1	3	4	0	1723	1723	43.639	325.512	0	0	0	0	0	NaN	155.128	155.128	155.128	155.128	0
Track_1724	2	0	0	0	0	0	1	3	4	0	1724	1724	300.358	325.838	0	0	0	0	0	NaN	211.958	211.958	211.958	211.958	0
Track_1725	2	0	0	0	0	0	1	3	4	0	1725	1725	199.053	326.620	0	0	0	0	0	NaN	755.553	755.553	755.553	755.553	0
Track_1726	2	0	0	0	0	0	1	3	4	0	1726	1726	149.836	327.766	0	0	0	0	0	NaN	12.676	12.676	12.676	12.676	0
Track_1727	2	0	0	0	0	0	1	3	4	0	1727	1727	218.242	327.899	0	0	0	0	0	NaN	210.797	210.797	210.797	210.797	0
Track_1728	2	0	0	0	0	0	1	3	4	0	1728	1728	493.774	327.571	0	0	0	0	0	NaN	332.625	332.625	332.625	332.625	0
Track_1729	2	0	0	0	0	0	1	3	4	0	1729	1729	123.154	328.803	0	0	0	0	0	NaN	586.167	586.167	586.167	586.167	0
Track_1730	2	0	0	0	0	0	1	3	4	0	1730	1730	253.900	329.400	0	0	0	0	0	NaN	432.865	432.865	432.865	432.865	0
Track_1731	2	0	0	0	0	0	1	3	4	0	1731	1731	290.443	328.666	0	0	0	0	0	NaN	532.080	532.080	532.080	532.080	0
Track_1732	2	0	0	0	0	0	1	3	4	0	1732	1732	467.963	330.404	0	0	0	0	0	NaN	254.820	254.820	254.820	254.820	0
Track_1733	2	0	0	0	0	0	1	3	4	0	1733	1733	245.764	330.948	0	0	0	0	0	NaN	304.213	304.213	304.213	304.213	0
Track_1734	2	0	0	0	0	0	1	3	4	0	1734	1734	301.307	331.296	0	0	0	0	0	NaN	74.279	74.279	74.279	74.279	0
Track_1735	2	0	0	0	0	0	1	3	4	0	1735	1735	423.833	331.327	0	0	0	0	0	NaN	345.930	345.930	345.930	345.930	0
Track_1736	2	0	0	0	0	0	1	3	4	0	1736	1736	325.901	331.717	0	0	0	0	0	NaN	198.134	198.134	198.134	198.134	0
Track_1737	2	0	0	0	0	0	1	3	4	0	1737	1737	25.661	332.948	0	0	0	0	0	NaN	263.252	263.252	263.252	263.252	0
Track_1738	2	0	0	0	0	0	1	3	4	0	1738	1738	220.127	333.374	0	0	0	0	0	NaN	205.904	205.904	205.904	205.904	0
Track_1739	2	0	0	0	0	0	1	3	4	0	1739	1739	395.076	332.794	0	0	0	0	0	NaN	369.415	369.415	369.415	369.415	0
Track_1740	2	0	0	0	0	0	1	3	4	0	1740	1740	91.163	333.962	0	0	0	0	0	NaN	126.285	126.285	126.285	126.285	0
Track_1741	2	0	0	0	0	0	1	3	4	0	1741	1741	119.609	333.748	0	0	0	0	0	NaN	282.501	282.501	282.501	282.501	0
Track_1742	2	0	0	0	0	0	1	3	4	0	1742	1742	164.530	333.989	0	0	0	0	0	NaN	198.992	198.992	198.992	198.992	0
Track_1743	2	0	0	0	0	0	1	3	4	0	1743	1743	237.453	335.016	0	0	0	0	0	NaN	615.281	615.281	615.281	615.281	0
Track_1744	2	0	0	0	0	0	1	3	4	0	1744	1744	306.589	335.152	0	0	0	0	0	NaN	139.638	139.638	139.638	139.638	0
Track_1745	2	0	0	0	0	0	1	3	4	0	1745	1745	320.065	335.210	0	0	0	0	0	NaN	166.263	166.263	166.263	166.263	0
Track_1746	2	0	0	0	0	0	1	3	4	0	1746	1746	360.573	336.135	0	0	0	0	0	NaN	169.995	169.995	169.995	169.995	0
Track_1747	2	0	0	0	0	0	1	3	4	0	1747	1747	221.302	336.677	0	0	0	0	0	NaN	166.881	166.881	166.881	166.881	0
Track_1748	2	0	0	0	0	0	1	3	4	0	1748	1748	227.921	337.116	0	0	0	0	0	NaN	136.857	136.857	136.857	136.857	0
Track_1749	2	0	0	0	0	0	1	3	4	0	1749	1749	434.381	337.149	0	0	0	0	0	NaN	371.697	371.697	371.697	371.697	0
Track_1750	2	0	0	0	0	0	1	3	4	0	1750	1750	291.823	338.448	0	0	0	0	0	NaN	115.922	115.922	115.922	115.922	0
Track_1751	2	0	0	0	0	0	1	3	4	0	1751	1751	183.248	339.487	0	0	0	0	0	NaN	364.322	364.322	364.322	364.322	0
Track_1752	2	0	0	0	0	0	1	3	4	0	1752	1752	52.246	340.509	0	0	0	0	0	NaN	547.425	547.425	547.425	547.425	0
Track_1753	2	0	0	0	0	0	1	3	4	0	1753	1753	87.555	340.127	0	0	0	0	0	NaN	171.108	171.108	171.108	171.108	0
Track_1754	2	0	0	0	0	0	1	3	4	0	1754	1754	393.709	340.435	0	0	0	0	0	NaN	596.418	596.418	596.418	596.418	0
Track_1755	2	0	0	0	0	0	1	3	4	0	1755	1755	14.015	341.946	0	0	0	0	0	NaN	327.734	327.734	327.734	327.734	0
Track_1756	2	0	0	0	0	0	1	3	4	0	1756	1756	37.969	342.341	0	0	0	0	0	NaN	277.700	277.700	277.700	277.700	0
Track_1757	2	0	0	0	0	0	1	3	4	0	1757	1757	130.391	341.498	0	0	0	0	0	NaN	291.979	291.979	291.979	291.979	0
Track_1758	2	0	0	0	0	0	1	3	4	0	1758	1758	329.515	341.925	0	0	0	0	0	NaN	303.786	303.786	303.786	303.786	0
Track_1759	2	0	0	0	0	0	1	3	4	0	1759	1759	358.367	342.505	0	0	0	0	0	NaN	356.689	356.689	356.689	356.689	0
Track_1760	2	0	0	0	0	0	1	3	4	0	1760	1760	409.792	341.796	0	0	0	0	0	NaN	310.543	310.543	310.543	310.543	0
Track_1761	2	0	0	0	0	0	1	3	4	0	1761	1761	445.768	342.424	0	0	0	0	0	NaN	851.389	851.389	851.389	851.389	0
Track_1762	2	0	0	0	0	0	1	3	4	0	1762	1762	478.953	342.566	0	0	0	0	0	NaN	599.860	599.860	599.860	599.860	0
Track_1763	2	0	0	0	0	0	1	3	4	0	1763	1763	43.107	344.344	0	0	0	0	0	NaN	779.677	779.677	779.677	779.677	0
Track_1764	2	0	0	0	0	0	1	3	4	0	1764	1764	238.764	344.195	0	0	0	0	0	NaN	478.239	478.239	478.239	478.239	0
Track_1765	2	0	0	0	0	0	1	3	4	0	1765	1765	23.054	345.079	0	0	0	0	0	NaN	327.524	327.524	327.524	327.524	0
Track_1766	2	0	0	0	0	0	1	3	4	0	1766	1766	251.157	344.899	0	0	0	0	0	NaN	94.544	94.544	94.544	94.544	0
Track_1767	2	0	0	0	0	0	1	3	4	0	1767	1767	281.159	345.268	0	0	0	0	0	NaN	966.424	966.424	966.424	966.424	0
Track_1768	2	0	0	0	0	0	1	3	4	0	1768	1768	196.934	346.489	0	0	0	0	0	NaN	72.858	72.858	72.858	72.858	0
Track_1769	2	0	0	0	0	0	1	3	4	0	1769	1769	510.125	345.826	0	0	0	0	0	NaN	113.497	113.497	113.497	113.497	0
Track_1770	2	0	0	0	0	0	1	3	4	0	1770	1770	465.886	347.066	0	0	0	0	0	NaN	346.667	346.667	346.667	346.667	0
Track_1771	2	0	0	0	0	0	1	3	4	0	1771	1771	120.518	348.578	0	0	0	0	0	NaN	381.155	381.155	381.155	381.155	0
Track_1772	2	0	0	0	0	0	1	3	4	0	1772	1772	189.859	349.090	0	0	0	0	0	NaN	411.963	411.963	411.963	411.963	0
Track_1773	2	0	0	0	0	0	1	3	4	0	1773	1773	143.541	350.332	0	0	0	0	0	NaN	99.582	99.582	99.582	99.582	0
Track_1774	2	0	0	0	0	0	1	3	4	0	1774	1774	406.884	349.788	0	0	0	0	0	NaN	421.677	421.677	421.677	421.677	0
Track_1775	2	0	0	0	0	0	1	3	4	0	1775	1775	216.985	351.861	0	0	0	0	0	NaN	83.472	83.472	83.472	83.472	0
Track_1776	2	0	0	0	0	0	1	3	4	0	1776	1776	239.096	352.283	0	0	0	0	0	NaN	227.745	227.745	227.745	227.745	0
Track_1777	2	0	0	0	0	0	1	3	4	0	1777	1777	12.528	352.861	0	0	0	0	0	NaN	138.493	138.493	138.493	138.493	0
Track_1778	2	0	0	0	0	0	1	3	4	0	1778	1778	155.936	352.678	0	0	0	0	0	NaN	235.931	235.931	235.931	235.931	0
Track_1779	2	0	0	0	0	0	1	3	4	0	1779	1779	194.739	353.335	0	0	0	0	0	NaN	278.537	278.537	278.537	278.537	0
Track_1780	2	0	0	0	0	0	1	3	4	0	1780	1780	451.172	352.796	0	0	0	0	0	NaN	1637.819	1637.819	1637.819	1637.819	0
Track_1781	2	0	0	0	0	0	1	3	4	0	1781	1781	356.508	354.355	0	0	0	0	0	NaN	229.344	229.344	229.344	229.344	0
Track_1782	2	0	0	0	0	0	1	3	4	0	1782	1782	40.072	356.290	0	0	0	0	0	NaN	386.041	386.041	386.041	386.041	0
Track_1783	2	0	0	0	0	0	1	3	4	0	1783	1783	308.117	356.823	0	0	0	0	0	NaN	870.390	870.390	870.390	870.390	0
Track_1784	2	0	0	0	0	0	1	3	4	0	1784	1784	348.849	360.047	0	0	0	0	0	NaN	451.982	451.982	451.982	451.982	0
Track_1785	2	0	0	0	0	0	1	3	4	0	1785	1785	502.494	360.133	0	0	0	0	0	NaN	278.678	278.678	278.678	278.678	0
Track_1786	2	0	0	0	0	0	1	3	4	0	1786	1786	341.424	360.527	0	0	0	0	0	NaN	87.174	87.174	87.174	87.174	0
Track_1787	2	0	0	0	0	0	1	3	4	0	1787	1787	263.717	361.957	0	0	0	0	0	NaN	235.713	235.713	235.713	235.713	0
Track_1788	2	0	0	0	0	0	1	3	4	0	1788	1788	228.221	363.603	0	0	0	0	0	NaN	337.048	337.048	337.048	337.048	0
Track_1789	2	0	0	0	0	0	1	3	4	0	1789	1789	154.158	365.791	0	0	0	0	0	NaN	258.273	258.273	258.273	258.273	0
Track_1790	2	0	0	0	0	0	1	3	4	0	1790	1790	253.557	365.740	0	0	0	0	0	NaN	762.513	762.513	762.513	762.513	0
Track_1791	2	0	0	0	0	0	1	3	4	0	1791	1791	247.325	367.315	0	0	0	0	0	NaN	95.024	95.024	95.024	95.024	0
Track_1792	2	0	0	0	0	0	1	3	4	0	1792	1792	443.322	366.670	0	0	0	0	0	NaN	263.407	263.407	263.407	263.407	0
Track_1793	2	0	0	0	0	0	1	3	4	0	1793	1793	505.793	367.117	0	0	0	0	0	NaN	286.172	286.172	286.172	286.172	0
Track_1794	2	0	0	0	0	0	1	3	4	0	1794	1794	109.286	368.219	0	0	0	0	0	NaN	320.246	320.246	320.246	320.246	0
Track_1795	2	0	0	0	0	0	1	3	4	0	1795	1795	120.080	368.414	0	0	0	0	0	NaN	72.947	72.947	72.947	72.947	0
Track_1796	2	0	0	0	0	0	1	3	4	0	1796	1796	142.676	367.723	0	0	0	0	0	NaN	433.280	433.280	433.280	433.280	0
Track_1797	2	0	0	0	0	0	1	3	4	0	1797	1797	284.289	367.768	0	0	0	0	0	NaN	327.903	327.903	327.903	327.903	0
Track_1798	2	0	0	0	0	0	1	3	4	0	1798	1798	296.402	368.136	0	0	0	0	0	NaN	257.680	257.680	257.680	257.680	0
Track_1799	2	0	0	0	0	0	1	3	4	0	1799	1799	454.887	368.238	0	0	0	0	0	NaN	108.701	108.701	108.701	108.701	0
Track_1800	2	0	0	0	0	0	1	3	4	0	1800	1800	203.531	369.121	0	0	0	0	0	NaN	303.185	303.185	303.185	303.185	0
Track_1801	2	0	0	0	0	0	1	3	4	0	1801	1801	100.522	369.639	0	0	0	0	0	NaN	1705.057	1705.057	1705.057	1705.057	0
Track_1802	2	0	0	0	0	0	1	3	4	0	1802	1802	195.896	369.734	0	0	0	0	0	NaN	313.866	313.866	313.866	313.866	0
Track_1803	2	0	0	0	0	0	1	3	4	0	1803	1803	365.501	369.768	0	0	0	0	0	NaN	606.115	606.115	606.115	606.115	0
Track_1804	2	0	0	0	0	0	1	3	4	0	1804	1804	25.477	370.514	0	0	0	0	0	NaN	432.890	432.890	432.890	432.890	0
Track_1805	2	0	0	0	0	0	1	3	4	0	1805	1805	153.327	371.314	0	0	0	0	0	NaN	528.024	528.024	528.024	528.024	0
Track_1806	2	0	0	0	0	0	1	3	4	0	1806	1806	419.621	370.850	0	0	0	0	0	NaN	244.033	244.033	244.033	244.033	0
Track_1807	2	0	0	0	0	0	1	3	4	0	1807	1807	53.914	372.400	0	0	0	0	0	NaN	195.727	195.727	195.727	195.727	0
Track_1808	2	0	0	0	0	0	1	3	4	0	1808	1808	85.556	371.760	0	0	0	0	0	NaN	247.987	247.987	247.987	247.987	0
Track_1809	2	0	0	0	0	0	1	3	4	0	1809	1809	179.745	371.633	0	0	0	0	0	NaN	198.858	198.858	198.858	198.858	0
Track_1810	2	0	0	0	0	0	1	3	4	0	1810	1810	235.217	371.543	0	0	0	0	0	NaN	225.398	225.398	225.398	225.398	0
Track_1811	2	0	0	0	0	0	1	3	4	0	1811	1811	6.029	372.767	0	0	0	0	0	NaN	174.121	174.121	174.121	174.121	0
Track_1812	2	0	0	0	0	0	1	3	4	0	1812	1812	30.876	373.540	0	0	0	0	0	NaN	198.053	198.053	198.053	198.053	0
Track_1813	2	0	0	0	0	0	1	3	4	0	1813	1813	322.681	374.148	0	0	0	0	0	NaN	58.613	58.613	58.613	58.613	0
Track_1814	2	0	0	0	0	0	1	3	4	0	1814	1814	492.538	373.847	0	0	0	0	0	NaN	267.611	267.611	267.611	267.611	0
Track_1815	2	0	0	0	0	0	1	3	4	0	1815	1815	61.114	374.960	0	0	0	0	0	NaN	141.303	141.303	141.303	141.303	0
Track_1816	2	0	0	0	0	0	1	3	4	0	1816	1816	92.540	375.103	0	0	0	0	0	NaN	181.810	181.810	181.810	181.810	0
Track_1817	2	0	0	0	0	0	1	3	4	0	1817	1817	511.000	375.000	0	0	0	0	0	NaN	266.159	266.159	266.159	266.159	0
Track_1818	2	0	0	0	0	0	1	3	4	0	1818	1818	99.759	375.733	0	0	0	0	0	NaN	578.640	578.640	578.640	578.640	0
Track_1819	2	0	0	0	0	0	1	3	4	0	1819	1819	200.644	376.262	0	0	0	0	0	NaN	88.444	88.444	88.444	88.444	0
Track_1820	2	0	0	0	0	0	1	3	4	0	1820	1820	308.670	376.441	0	0	0	0	0	NaN	216.450	216.450	216.450	216.450	0
Track_1821	2	0	0	0	0	0	1	3	4	0	1821	1821	300.980	376.600	0	0	0	0	0	NaN	134.795	134.795	134.795	134.795	0
Track_1822	2	0	0	0	0	0	1	3	4	0	1822	1822	416.427	376.835	0	0	0	0	0	NaN	511.561	511.561	511.561	511.561	0
Track_1823	2	0	0	0	0	0	1	3	4	0	1823	1823	74.832	377.849	0	0	0	0	0	NaN	150.592	150.592	150.592	150.592	0
Track_1824	2	0	0	0	0	0	1	3	4	0	1824	1824	107.012	378.366	0	0	0	0	0	NaN	94.580	94.580	94.580	94.580	0
Track_1825	2	0	0	0	0	0	1	3	4	0	1825	1825	365.149	378.244	0	0	0	0	0	NaN	264.039	264.039	264.039	264.039	0
Track_1826	2	0	0	0	0	0	1	3	4	0	1826	1826	175.279	379.038	0	0	0	0	0	NaN	175.462	175.462	175.462	175.462	0
Track_1827	2	0	0	0	0	0	1	3	4	0	1827	1827	23.685	381.074	0	0	0	0	0	NaN	243.311	243.311	243.311	243.311	0
Track_1828	2	0	0	0	0	0	1	3	4	0	1828	1828	191.651	381.292	0	0	0	0	0	NaN	167.409	167.409	167.409	167.409	0
Track_1829	2	0	0	0	0	0	1	3	4	0	1829	1829	3.850	382.201	0	0	0	0	0	NaN	55.142	55.142	55.142	55.142	0
Track_1830	2	0	0	0	0	0	1	3	4	0	1830	1830	59.297	382.134	0	0	0	0	0	NaN	228.853	228.853	228.853	228.853	0
Track_1831	2	0	0	0	0	0	1	3	4	0	1831	1831	157.565	382.708	0	0	0	0	0	NaN	472.416	472.416	472.416	472.416	0
Track_1832	2	0	0	0	0	0	1	3	4	0	1832	1832	197.715	383.273	0	0	0	0	0	NaN	153.337	153.337	153.337	153.337	0
Track_1833	2	0	0	0	0	0	1	3	4	0	1833	1833	358.484	383.628	0	0	0	0	0	NaN	146.686	146.686	146.686	146.686	0
Track_1834	2	0	0	0	0	0	1	3	4	0	1834	1834	125.159	386.030	0	0	0	0	0	NaN	182.073	182.073	182.073	182.073	0
Track_1835	2	0	0	0	0	0	1	3	4	0	1835	1835	421.944	386.257	0	0	0	0	0	NaN	149.030	149.030	149.030	149.030	0
Track_1836	2	0	0	0	0	0	1	3	4	0	1836	1836	493.438	386.062	0	0	0	0	0	NaN	112.796	112.796	112.796	112.796	0
Track_1837	2	0	0	0	0	0	1	3	4	0	1837	1837	183.220	386.501	0	0	0	0	0	NaN	364.898	364.898	364.898	364.898	0
Track_1838	2	0	0	0	0	0	1	3	4	0	1838	1838	240.125	387.109	0	0	0	0	0	NaN	133.333	133.333	133.333	133.333	0
Track_1839	2	0	0	0	0	0	1	3	4	0	1839	1839	443.441	386.930	0	0	0	0	0	NaN	170.041	170.041	170.041	170.041	0
Track_1840	2	0	0	0	0	0	1	3	4	0	1840	1840	23.903	388.188	0	0	0	0	0	NaN	206.638	206.638	206.638	206.638	0
Track_1841	2	0	0	0	0	0	1	3	4	0	1841	1841	167.132	388.074	0	0	0	0	0	NaN	265.754	265.754	265.754	265.754	0
Track_1842	2	0	0	0	0	0	1	3	4	0	1842	1842	324.596	388.028	0	0	0	0	0	NaN	636.103	636.103	636.103	636.103	0
Track_1843	2	0	0	0	0	0	1	3	4	0	1843	1843	55.577	388.797	0	0	0	0	0	NaN	179.319	179.319	179.319	179.319	0
Track_1844	2	0	0	0	0	0	1	3	4	0	1844	1844	254.748	389.184	0	0	0	0	0	NaN	270.883	270.883	270.883	270.883	0
Track_1845	2	0	0	0	0	0	1	3	4	0	1845	1845	302.252	389.421	0	0	0	0	0	NaN	647.655	647.655	647.655	647.655	0
Track_1846	2	0	0	0	0	0	1	3	4	0	1846	1846	404.983	388.880	0	0	0	0	0	NaN	362.579	362.579	362.579	362.579	0
Track_1847	2	0	0	0	0	0	1	3	4	0	1847	1847	12.736	391.060	0	0	0	0	0	NaN	282.330	282.330	282.330	282.330	0
Track_1848	2	0	0	0	0	0	1	3	4	0	1848	1848	86.132	391.348	0	0	0	0	0	NaN	262.854	262.854	262.854	262.854	0
Track_1849	2	0	0	0	0	0	1	3	4	0	1849	1849	392.527	391.474	0	0	0	0	0	NaN	186.531	186.531	186.531	186.531	0
Track_1850	2	0	0	0	0	0	1	3	4	0	1850	1850	499.410	391.045	0	0	0	0	0	NaN	1159.408	1159.408	1159.408	1159.408	0
Track_1851	2	0	0	0	0	0	1	3	4	0	1851	1851	220.371	391.818	0	0	0	0	0	NaN	130.790	130.790	130.790	130.790	0
Track_1852	2	0	0	0	0	0	1	3	4	0	1852	1852	442.342	391.836	0	0	0	0	0	NaN	51.313	51.313	51.313	51.313	0
Track_1853	2	0	0	0	0	0	1	3	4	0	1853	1853	21.908	392.889	0	0	0	0	0	NaN	242.574	242.574	242.574	242.574	0
Track_1854	2	0	0	0	0	0	1	3	4	0	1854	1854	42.892	393.091	0	0	0	0	0	NaN	207.367	207.367	207.367	207.367	0
Track_1855	2	0	0	0	0	0	1	3	4	0	1855	1855	234.530	393.146	0	0	0	0	0	NaN	133.452	133.452	133.452	133.452	0
Track_1856	2	0	0	0	0	0	1	3	4	0	1856	1856	4.472	394.401	0	0	0	0	0	NaN	168.652	168.652	168.652	168.652	0
Track_1857	2	0	0	0	0	0	1	3	4	0	1857	1857	244.372	393.669	0	0	0	0	0	NaN	202.304	202.304	202.304	202.304	0
Track_1858	2	0	0	0	0	0	1	3	4	0	1858	1858	349.416	393.577	0	0	0	0	0	NaN	262.436	262.436	262.436	262.436	0
Track_1859	2	0	0	0	0	0	1	3	4	0	1859	1859	366.835	396.072	0	0	0	0	0	NaN	347.871	347.871	347.871	347.871	0
Track_1860	2	0	0	0	0	0	1	3	4	0	1860	1860	46.683	397.877	0	0	0	0	0	NaN	315.797	315.797	315.797	315.797	0
Track_1861	2	0	0	0	0	0	1	3	4	0	1861	1861	403.191	398.136	0	0	0	0	0	NaN	653.813	653.813	653.813	653.813	0
Track_1862	2	0	0	0	0	0	1	3	4	0	1862	1862	173.584	399.369	0	0	0	0	0	NaN	222.847	222.847	222.847	222.847	0
Track_1863	2	0	0	0	0	0	1	3	4	0	1863	1863	389.543	399.877	0	0	0	0	0	NaN	730.735	730.735	730.735	730.735	0
Track_1864	2	0	0	0	0	0	1	3	4	0	1864	1864	500.770	399.568	0	0	0	0	0	NaN	465.087	465.087	465.087	465.087	0
Track_1865	2	0	0	0	0	0	1	3	4	0	1865	1865	11.568	400.784	0	0	0	0	0	NaN	849.098	849.098	849.098	849.098	0
Track_1866	2	0	0	0	0	0	1	3	4	0	1866	1866	345.303	400.589	0	0	0	0	0	NaN	221.679	221.679	221.679	221.679	0
Track_1867	2	0	0	0	0	0	1	3	4	0	1867	1867	446.862	401.309	0	0	0	0	0	NaN	269.692	269.692	269.692	269.692	0
Track_1868	2	0	0	0	0	0	1	3	4	0	1868	1868	218.447	401.773	0	0	0	0	0	NaN	323.462	323.462	323.462	323.462	0
Track_1869	2	0	0	0	0	0	1	3	4	0	1869	1869	336.759	402.226	0	0	0	0	0	NaN	107.076	107.076	107.076	107.076	0
Track_1870	2	0	0	0	0	0	1	3	4	0	1870	1870	307.087	403.206	0	0	0	0	0	NaN	150.559	150.559	150.559	150.559	0
Track_1871	2	0	0	0	0	0	1	3	4	0	1871	1871	354.254	403.182	0	0	0	0	0	NaN	155.637	155.637	155.637	155.637	0
Track_1872	2	0	0	0	0	0	1	3	4	0	1872	1872	237.638	403.599	0	0	0	0	0	NaN	164.896	164.896	164.896	164.896	0
Track_1873	2	0	0	0	0	0	1	3	4	0	1873	1873	405.175	403.681	0	0	0	0	0	NaN	976.434	976.434	976.434	976.434	0
Track_1874	2	0	0	0	0	0	1	3	4	0	1874	1874	488.137	403.561	0	0	0	0	0	NaN	757.688	757.688	757.688	757.688	0
Track_1875	2	0	0	0	0	0	1	3	4	0	1875	1875	52.999	404.902	0	0	0	0	0	NaN	55.149	55.149	55.149	55.149	0
Track_1876	2	0	0	0	0	0	1	3	4	0	1876	1876	79.331	404.826	0	0	0	0	0	NaN	119.245	119.245	119.245	119.245	0
Track_1877	2	0	0	0	0	0	1	3	4	0	1877	1877	231.209	405.177	0	0	0	0	0	NaN	184.323	184.323	184.323	184.323	0
Track_1878	2	0	0	0	0	0	1	3	4	0	1878	1878	508.646	405.475	0	0	0	0	0	NaN	111.788	111.788	111.788	111.788	0
Track_1879	2	0	0	0	0	0	1	3	4	0	1879	1879	179.950	405.824	0	0	0	0	0	NaN	210.006	210.006	210.006	210.006	0
Track_1880	2	0	0	0	0	0	1	3	4	0	1880	1880	207.283	405.771	0	0	0	0	0	NaN	771.151	771.151	771.151	771.151	0
Track_1881	2	0	0	0	0	0	1	3	4	0	1881	1881	22.353	407.259	0	0	0	0	0	NaN	265.907	265.907	265.907	265.907	0
Track_1882	2	0	0	0	0	0	1	3	4	0	1882	1882	85.487	406.743	0	0	0	0	0	NaN	191.369	191.369	191.369	191.369	0
Track_1883	2	0	0	0	0	0	1	3	4	0	1883	1883	358.353	406.831	0	0	0	0	0	NaN	603.425	603.425	603.425	603.425	0
Track_1884	2	0	0	0	0	0	1	3	4	0	1884	1884	387.472	406.490	0	0	0	0	0	NaN	405.441	405.441	405.441	405.441	0
Track_1885	2	0	0	0	0	0	1	3	4	0	1885	1885	284.375	407.570	0	0	0	0	0	NaN	312.179	312.179	312.179	312.179	0
Track_1886	2	0	0	0	0	0	1	3	4	0	1886	1886	422.446	407.610	0	0	0	0	0	NaN	185.178	185.178	185.178	185.178	0
Track_1887	2	0	0	0	0	0	1	3	4	0	1887	1887	0.000	409.000	0	0	0	0	0	NaN	83.621	83.621	83.621	83.621	0
Track_1888	2	0	0	0	0	0	1	3	4	0	1888	1888	225.628	409.496	0	0	0	0	0	NaN	265.662	265.662	265.662	265.662	0
Track_1889	2	0	0	0	0	0	1	3	4	0	1889	1889	342.931	408.832	0	0	0	0	0	NaN	447.296	447.296	447.296	447.296	0
Track_1890	2	0	0	0	0	0	1	3	4	0	1890	1890	105.030	410.221	0	0	0	0	0	NaN	464.403	464.403	464.403	464.403	0
Track_1891	2	0	0	0	0	0	1	3	4	0	1891	1891	321.469	410.114	0	0	0	0	0	NaN	289.121	289.121	289.121	289.121	0
Track_1892	2	0	0	0	0	0	1	3	4	0	1892	1892	396.466	409.544	0	0	0	0	0	NaN	100.726	100.726	100.726	100.726	0
Track_1893	2	0	0	0	0	0	1	3	4	0	1893	1893	492.195	409.875	0	0	0	0	0	NaN	136.471	136.471	136.471	136.471	0
Track_1894	2	0	0	0	0	0	1	3	4	0	1894	1894	240.250	411.020	0	0	0	0	0	NaN	771.181	771.181	771.181	771.181	0
Track_1895	2	0	0	0	0	0	1	3	4	0	1895	1895	110.275	411.777	0	0	0	0	0	NaN	221.424	221.424	221.424	221.424	0
Track_1896	2	0	0	0	0	0	1	3	4	0	1896	1896	360.356	411.945	0	0	0	0	0	NaN	411.996	411.996	411.996	411.996	0
Track_1897	2	0	0	0	0	0	1	3	4	0	1897	1897	415.207	412.088	0	0	0	0	0	NaN	366.574	366.574	366.574	366.574	0
Track_1898	2	0	0	0	0	0	1	3	4	0	1898	1898	423.033	412.183	0	0	0	0	0	NaN	301.973	301.973	301.973	301.973	0
Track_1899	2	0	0	0	0	0	1	3	4	0	1899	1899	66.391	412.968	0	0	0	0	0	NaN	42.212	42.212	42.212	42.212	0
Track_1900	2	0	0	0	0	0	1	3	4	0	1900	1900	200.973	413.426	0	0	0	0	0	NaN	30.340	30.340	30.340	30.340	0
Track_1901	2	0	0	0	0	0	1	3	4	0	1901	1901	454.395	413.039	0	0	0	0	0	NaN	424.430	424.430	424.430	424.430	0
Track_1902	2	0	0	0	0	0	1	3	4	0	1902	1902	500.294	412.941	0	0	0	0	0	NaN	433.066	433.066	433.066	433.066	0
Track_1903	2	0	0	0	0	0	1	3	4	0	1903	1903	502.971	412.781	0	0	0	0	0	NaN	432.969	432.969	432.969	432.969	0
Track_1904	2	0	0	0	0	0	1	3	4	0	1904	1904	86.693	413.548	0	0	0	0	0	NaN	126.760	126.760	126.760	126.760	0
Track_1905	2	0	0	0	0	0	1	3	4	0	1905	1905	192.752	414.005	0	0	0	0	0	NaN	670.894	670.894	670.894	670.894	0
Track_1906	2	0	0	0	0	0	1	3	4	0	1906	1906	231.538	414.243	0	0	0	0	0	NaN	752.168	752.168	752.168	752.168	0
Track_1907	2	0	0	0	0	0	1	3	4	0	1907	1907	62.765	414.789	0	0	0	0	0	NaN	162.436	162.436	162.436	162.436	0
Track_1908	2	0	0	0	0	0	1	3	4	0	1908	1908	11.390	416.056	0	0	0	0	0	NaN	235.748	235.748	235.748	235.748	0
Track_1909	2	0	0	0	0	0	1	3	4	0	1909	1909	268.762	415.894	0	0	0	0	0	NaN	228.826	228.826	228.826	228.826	0
Track_1910	2	0	0	0	0	0	1	3	4	0	1910	1910	100.224	416.927	0	0	0	0	0	NaN	349.316	349.316	349.316	349.316	0
Track_1911	2	0	0	0	0	0	1	3	4	0	1911	1911	384.279	416.638	0	0	0	0	0	NaN	386.029	386.029	386.029	386.029	0
Track_1912	2	0	0	0	0	0	1	3	4	0	1912	1912	137.902	417.690	0	0	0	0	0	NaN	154.437	154.437	154.437	154.437	0
Track_1913	2	0	0	0	0	0	1	3	4	0	1913	1913	433.034	418.431	0	0	0	0	0	NaN	291.633	291.633	291.633	291.633	0
Track_1914	2	0	0	0	0	0	1	3	4	0	1914	1914	183.817	419.662	0	0	0	0	0	NaN	638.428	638.428	638.428	638.428	0
Track_1915	2	0	0	0	0	0	1	3	4	0	1915	1915	52.894	420.761	0	0	0	0	0	NaN	412.393	412.393	412.393	412.393	0
Track_1916	2	0	0	0	0	0	1	3	4	0	1916	1916	151.944	420.981	0	0	0	0	0	NaN	111.973	111.973	111.973	111.973	0
Track_1917	2	0	0	0	0	0	1	3	4	0	1917	1917	473.867	421.441	0	0	0	0	0	NaN	212.927	212.927	212.927	212.927	0
Track_1918	2	0	0	0	0	0	1	3	4	0	1918	1918	198.563	421.763	0	0	0	0	0	NaN	212.112	212.112	212.112	212.112	0
Track_1919	2	0	0	0	0	0	1	3	4	0	1919	1919	506.143	421.896	0	0	0	0	0	NaN	18.180	18.180	18.180	18.180	0
Track_1920	2	0	0	0	0	0	1	3	4	0	1920	1920	218.191	422.868	0	0	0	0	0	NaN	143.292	143.292	143.292	143.292	0
Track_1921	2	0	0	0	0	0	1	3	4	0	1921	1921	414.764	423.119	0	0	0	0	0	NaN	198.972	198.972	198.972	198.972	0
Track_1922	2	0	0	0	0	0	1	3	4	0	1922	1922	67.721	423.981	0	0	0	0	0	NaN	53.750	53.750	53.750	53.750	0
Track_1923	2	0	0	0	0	0	1	3	4	0	1923	1923	185.676	423.734	0	0	0	0	0	NaN	668.079	668.079	668.079	668.079	0
Track_1924	2	0	0	0	0	0	1	3	4	0	1924	1924	250.600	423.938	0	0	0	0	0	NaN	387.363	387.363	387.363	387.363	0
Track_1925	2	0	0	0	0	0	1	3	4	0	1925	1925	275.343	425.346	0	0	0	0	0	NaN	385.427	385.427	385.427	385.427	0
Track_1926	2	0	0	0	0	0	1	3	4	0	1926	1926	329.988	425.471	0	0	0	0	0	NaN	90.347	90.347	90.347	90.347	0
Track_1927	2	0	0	0	0	0	1	3	4	0	1927	1927	51.534	427.001	0	0	0	0	0	NaN	209.138	209.138	209.138	209.138	0
Track_1928	2	0	0	0	0	0	1	3	4	0	1928	1928	88.278	426.662	0	0	0	0	0	NaN	34.043	34.043	34.043	34.043	0
Track_1929	2	0	0	0	0	0	1	3	4	0	1929	1929	144.102	427.407	0	0	0	0	0	NaN	349.362	349.362	349.362	349.362	0
Track_1930	2	0	0	0	0	0	1	3	4	0	1930	1930	396.826	426.974	0	0	0	0	0	NaN	248.271	248.271	248.271	248.271	0
Track_1931	2	0	0	0	0	0	1	3	4	0	1931	1931	103.660	428.675	0	0	0	0	0	NaN	347.740	347.740	347.740	347.740	0
Track_1932	2	0	0	0	0	0	1	3	4	0	1932	1932	222.277	428.578	0	0	0	0	0	NaN	249.917	249.917	249.917	249.917	0
Track_1933	2	0	0	0	0	0	1	3	4	0	1933	1933	214.306	430.420	0	0	0	0	0	NaN	497.270	497.270	497.270	497.270	0
Track_1934	2	0	0	0	0	0	1	3	4	0	1934	1934	196.877	430.940	0	0	0	0	0	NaN	58.069	58.069	58.069	58.069	0
Track_1935	2	0	0	0	0	0	1	3	4	0	1935	1935	228.617	431.491	0	0	0	0	0	NaN	169.357	169.357	169.357	169.357	0
Track_1936	2	0	0	0	0	0	1	3	4	0	1936	1936	459.290	431.384	0	0	0	0	0	NaN	844.737	844.737	844.737	844.737	0
Track_1937	2	0	0	0	0	0	1	3	4	0	1937	1937	63.115	431.583	0	0	0	0	0	NaN	321.049	321.049	321.049	321.049	0
Track_1938	2	0	0	0	0	0	1	3	4	0	1938	1938	77.241	433.529	0	0	0	0	0	NaN	181.739	181.739	181.739	181.739	0
Track_1939	2	0	0	0	0	0	1	3	4	0	1939	1939	93.951	432.514	0	0	0	0	0	NaN	585.312	585.312	585.312	585.312	0
Track_1940	2	0	0	0	0	0	1	3	4	0	1940	1940	267.342	432.883	0	0	0	0	0	NaN	454.173	454.173	454.173	454.173	0
Track_1941	2	0	0	0	0	0	1	3	4	0	1941	1941	184.489	435.200	0	0	0	0	0	NaN	311.984	311.984	311.984	311.984	0
Track_1942	2	0	0	0	0	0	1	3	4	0	1942	1942	495.226	435.402	0	0	0	0	0	NaN	306.455	306.455	306.455	306.455	0
Track_1943	2	0	0	0	0	0	1	3	4	0	1943	1943	346.618	435.707	0	0	0	0	0	NaN	214.321	214.321	214.321	214.321	0
Track_1944	2	0	0	0	0	0	1	3	4	0	1944	1944	321.415	437.026	0	0	0	0	0	NaN	205.974	205.974	205.974	205.974	0
Track_1945	2	0	0	0	0	0	1	3	4	0	1945	1945	341.333	438.229	0	0	0	0	0	NaN	248.439	248.439	248.439	248.439	0
Track_1946	2	0	0	0	0	0	1	3	4	0	1946	1946	305.516	439.940	0	0	0	0	0	NaN	784.647	784.647	784.647	784.647	0
Track_1947	2	0	0	0	0	0	1	3	4	0	1947	1947	504.569	439.505	0	0	0	0	0	NaN	432.752	432.752	432.752	432.752	0
Track_1948	2	0	0	0	0	0	1	3	4	0	1948	1948	138.232	440.602	0	0	0	0	0	NaN	20.742	20.742	20.742	20.742	0
Track_1949	2	0	0	0	0	0	1	3	4	0	1949	1949	220.509	441.380	0	0	0	0	0	NaN	342.069	342.069	342.069	342.069	0
Track_1950	2	0	0	0	0	0	1	3	4	0	1950	1950	43.259	442.430	0	0	0	0	0	NaN	86.137	86.137	86.137	86.137	0
Track_1951	2	0	0	0	0	0	1	3	4	0	1951	1951	55.338	442.030	0	0	0	0	0	NaN	268.403	268.403	268.403	268.403	0
Track_1952	2	0	0	0	0	0	1	3	4	0	1952	1952	390.811	441.585	0	0	0	0	0	NaN	103.974	103.974	103.974	103.974	0
Track_1953	2	0	0	0	0	0	1	3	4	0	1953	1953	255.127	442.805	0	0	0	0	0	NaN	41.863	41.863	41.863	41.863	0
Track_1954	2	0	0	0	0	0	1	3	4	0	1954	1954	266.022	442.833	0	0	0	0	0	NaN	121.145	121.145	121.145	121.145	0
Track_1955	2	0	0	0	0	0	1	3	4	0	1955	1955	381.078	443.507	0	0	0	0	0	NaN	421.374	421.374	421.374	421.374	0
Track_1956	2	0	0	0	0	0	1	3	4	0	1956	1956	62.586	444.881	0	0	0	0	0	NaN	133.238	133.238	133.238	133.238	0
Track_1957	2	0	0	0	0	0	1	3	4	0	1957	1957	10.647	445.907	0	0	0	0	0	NaN	231.171	231.171	231.171	231.171	0
Track_1958	2	0	0	0	0	0	1	3	4	0	1958	1958	275.967	446.143	0	0	0	0	0	NaN	214.042	214.042	214.042	214.042	0
Track_1959	2	0	0	0	0	0	1	3	4	0	1959	1959	70.449	447.339	0	0	0	0	0	NaN	119.243	119.243	119.243	119.243	0
Track_1960	2	0	0	0	0	0	1	3	4	0	1960	1960	125.844	447.406	0	0	0	0	0	NaN	381.719	381.719	381.719	381.719	0
Track_1961	2	0	0	0	0	0	1	3	4	0	1961	1961	397.414	446.976	0	0	0	0	0	NaN	453.352	453.352	453.352	453.352	0
Track_1962	2	0	0	0	0	0	1	3	4	0	1962	1962	223.205	448.070	0	0	0	0	0	NaN	121.135	121.135	121.135	121.135	0
Track_1963	2	0	0	0	0	0	1	3	4	0	1963	1963	282.644	447.560	0	0	0	0	0	NaN	393.498	393.498	393.498	393.498	0
Track_1964	2	0	0	0	0	0	1	3	4	0	1964	1964	136.978	449.366	0	0	0	0	0	NaN	262.290	262.290	262.290	262.290	0
Track_1965	2	0	0	0	0	0	1	3	4	0	1965	1965	179.087	449.716	0	0	0	0	0	NaN	178.998	178.998	178.998	178.998	0
Track_1966	2	0	0	0	0	0	1	3	4	0	1966	1966	299.789	450.317	0	0	0	0	0	NaN	266.806	266.806	266.806	266.806	0
Track_1967	2	0	0	0	0	0	1	3	4	0	1967	1967	50.124	450.905	0	0	0	0	0	NaN	89.343	89.343	89.343	89.343	0
Track_1968	2	0	0	0	0	0	1	3	4	0	1968	1968	75.791	451.057	0	0	0	0	0	NaN	261.997	261.997	261.997	261.997	0
Track_1969	2	0	0	0	0	0	1	3	4	0	1969	1969	118.540	451.324	0	0	0	0	0	NaN	146.516	146.516	146.516	146.516	0
Track_1970	2	0	0	0	0	0	1	3	4	0	1970	1970	325.545	452.078	0	0	0	0	0	NaN	139.363	139.363	139.363	139.363	0
Track_1971	2	0	0	0	0	0	1	3	4	0	1971	1971	383.220	452.040	0	0	0	0	0	NaN	168.322	168.322	168.322	168.322	0
Track_1972	2	0	0	0	0	0	1	3	4	0	1972	1972	269.860	453.184	0	0	0	0	0	NaN	166.358	166.358	166.358	166.358	0
Track_1973	2	0	0	0	0	0	1	3	4	0	1973	1973	434.465	452.553	0	0	0	0	0	NaN	604.761	604.761	604.761	604.761	0
Track_1974	2	0	0	0	0	0	1	3	4	0	1974	1974	474.958	453.156	0	0	0	0	0	NaN	422.525	422.525	422.525	422.525	0
Track_1975	2	0	0	0	0	0	1	3	4	0	1975	1975	485.711	453.032	0	0	0	0	0	NaN	115.742	115.742	115.742	115.742	0
Track_1976	2	0	0	0	0	0	1	3	4	0	1976	1976	11.936	454.366	0	0	0	0	0	NaN	159.303	159.303	159.303	159.303	0
Track_1977	2	0	0	0	0	0	1	3	4	0	1977	1977	42.397	454.752	0	0	0	0	0	NaN	162.920	162.920	162.920	162.920	0
Track_1978	2	0	0	0	0	0	1	3	4	0	1978	1978	467.832	456.317	0	0	0	0	0	NaN	238.493	238.493	238.493	238.493	0
Track_1979	2	0	0	0	0	0	1	3	4	0	1979	1979	511.000	456.000	0	0	0	0	0	NaN	225.824	225.824	225.824	225.824	0
Track_1980	2	0	0	0	0	0	1	3	4	0	1980	1980	1.498	456.503	0	0	0	0	0	NaN	127.191	127.191	127.191	127.191	0
Track_1981	2	0	0	0	0	0	1	3	4	0	1981	1981	178.881	457.431	0	0	0	0	0	NaN	459.667	459.667	459.667	459.667	0
Track_1982	2	0	0	0	0	0	1	3	4	0	1982	1982	247.121	456.590	0	0	0	0	0	NaN	251.811	251.811	251.811	251.811	0
Track_1983	2	0	0	0	0	0	1	3	4	0	1983	1983	387.744	456.648	0	0	0	0	0	NaN	100.478	100.478	100.478	100.478	0
Track_1984	2	0	0	0	0	0	1	3	4	0	1984	1984	350.281	459.088	0	0	0	0	0	NaN	202.382	202.382	202.382	202.382	0
Track_1985	2	0	0	0	0	0	1	3	4	0	1985	1985	456.504	459.347	0	0	0	0	0	NaN	72.747	72.747	72.747	72.747	0
Track_1986	2	0	0	0	0	0	1	3	4	0	1986	1986	19.986	460.437	0	0	0	0	0	NaN	175.776	175.776	175.776	175.776	0
Track_1987	2	0	0	0	0	0	1	3	4	0	1987	1987	68.676	460.105	0	0	0	0	0	NaN	302.744	302.744	302.744	302.744	0
Track_1988	2	0	0	0	0	0	1	3	4	0	1988	1988	104.296	460.173	0	0	0	0	0	NaN	237.913	237.913	237.913	237.913	0
Track_1989	2	0	0	0	0	0	1	3	4	0	1989	1989	143.910	460.928	0	0	0	0	0	NaN	272.945	272.945	272.945	272.945	0
Track_1990	2	0	0	0	0	0	1	3	4	0	1990	1990	404.047	461.988	0	0	0	0	0	NaN	83.123	83.123	83.123	83.123	0
Track_1991	2	0	0	0	0	0	1	3	4	0	1991	1991	59.575	462.594	0	0	0	0	0	NaN	85.777	85.777	85.777	85.777	0
Track_1992	2	0	0	0	0	0	1	3	4	0	1992	1992	84.589	463.312	0	0	0	0	0	NaN	369.324	369.324	369.324	369.324	0
Track_1993	2	0	0	0	0	0	1	3	4	0	1993	1993	108.213	463.095	0	0	0	0	0	NaN	509.064	509.064	509.064	509.064	0
Track_1994	2	0	0	0	0	0	1	3	4	0	1994	1994	304.059	462.544	0	0	0	0	0	NaN	128.648	128.648	128.648	128.648	0
Track_1995	2	0	0	0	0	0	1	3	4	0	1995	1995	0.000	464.000	0	0	0	0	0	NaN	618.588	618.588	618.588	618.588	0
Track_1996	2	0	0	0	0	0	1	3	4	0	1996	1996	253.801	464.738	0	0	0	0	0	NaN	215.667	215.667	215.667	215.667	0
Track_1997	2	0	0	0	0	0	1	3	4	0	1997	1997	78.376	466.377	0	0	0	0	0	NaN	55.683	55.683	55.683	55.683	0
Track_1998	2	0	0	0	0	0	1	3	4	0	1998	1998	480.019	465.692	0	0	0	0	0	NaN	324.723	324.723	324.723	324.723	0
[truncated: 38,958 more rows]
